# Supplementary material for: catena-Poly[bis­[dimeth­yl(pyridine-κN)indium(III)]-μ4-benzene-1,3-diolato-bis­[di­methyl­indium(III)]-μ4-benzene-1,3-diolato]
Source: Acta Crystallogr Sect E Struct Rep Online. 2013 Oct 26;69(Pt 11):m622. doi: 10.1107/S1600536813028985 (PMC3884271; doi:10.1107/S1600536813028985)
Supplement: Supplementary file 1 [file e-69-0m622-sup1.cif]

##############################################################################
#                                                                            #
# This CIF contains the data in a paper accepted for publication in          #
# Acta Crystallographica Section E. It conforms to the requirements of       #
# Notes for Authors for Acta Crystallographica Section E, and has been       #
# peer reviewed under the auspices of the IUCr Commission on Journals.       #
#                                                                            #
# Full details of the Crystallographic Information File format               #
# are given in the paper "The Crystallographic Information File (CIF):       #
# a New Standard Archive File for Crystallography" by S. R. Hall, F. H.      #
# Allen and I. D. Brown [Acta Cryst. (1991), A47, 655-685].                  #
#                                                                            #
# The current version of the core CIF dictionary is obtainable from          #
# ftp://ftp.iucr.org/pub/cif_core.dic.                                       #
#                                                                            #
# Software is freely available for graphical display of the structure(s)     #
# in this CIF. For information consult the CIF software page                 #
# http://www.iucr.org/resources/cif/software.                                #
#                                                                            #
# This file may be used for bona fide research purposes within the           #
# scientific community so long as proper attribution is given to the journal # 
# article from which it was obtained.                                        #
#                                                                            #
##############################################################################
data_I
_audit_creation_method     SHELXL-2013
_journal_date_recd_electronic     2013-10-09
_journal_date_accepted     2013-10-22
_journal_name_full     'Acta Crystallographica, Section E'
_journal_year     2013
_journal_volume     69
_journal_issue     11
_journal_page_first     m622
_journal_page_last     m622
_journal_paper_category     QM
_journal_paper_doi     10.1107/S1600536813028985
_journal_coeditor_code     LH5663
_publ_contact_author_name     'Glen G. Briand'
_publ_contact_author_address
;
Department of Chemistry
University of New Brunswick
Fredericton, NB
Canada E3B 5A3
;
_publ_contact_author_email     gbriand@mta.ca
_publ_contact_author_fax     '(506) 364-2313'
_publ_contact_author_phone     '(506) 364-2346'
_publ_section_title
;\
<i>catena</i>-Poly[bis[dimethyl(pyridine-\k<i>N</i>)indium(III)]-\m~4~-benzene-\
1,3-diolato-bis[dimethylindium(III)]-\m~4~-benzene-1,3-diolato]
;
loop_
    _publ_author_name
    _publ_author_footnote
    _publ_author_address
    'Briand, Glen G.' .
;
Department of Chemistry and Biochemistry
Mount Allison University
63C York Street
Sackville, New Brunswick
Canada E4L 1G8
;
    'Decken, Andreas' .
;
Department of Chemistry
University of New Brunswick
Fredericton, New Brunswick
Canada E3B 5A3
;
    'Hoey, Marshall R.' .
;
Department of Chemistry and Biochemistry
Mount Allison University
63C York Street
Sackville, New Brunswick
Canada E4L 1G8
;
_database_code_depnum_ccdc_archive     'CCDC 967698'
_chemical_name_systematic
;\
<i>catena</i>-Poly[bis[dimethyl(pyridine-\k<i>N</i>)indium(III)]-\m~4~-\
benzene-1,3-diolato-bis[dimethylindium(III)]-\m~4~-\
benzene-1,3-diolato]
;
_chemical_name_common     ?
_chemical_formula_moiety     'C15 H21 In2 N O2'
_chemical_formula_sum     'C15 H21 In2 N O2'
_chemical_formula_iupac     '[In2 (C H3)4 (C6 H4 O2) (C5 H5 N1)]'
_chemical_formula_weight     476.97
_chemical_melting_point     ?
_symmetry_cell_setting     monoclinic
_symmetry_space_group_name_H-M     'P 21/n'
_symmetry_space_group_name_Hall     '-P 2yn'
loop_
    _symmetry_equiv_pos_as_xyz
    'x, y, z'
    '-x+1/2, y+1/2, -z+1/2'
    '-x, -y, -z'
    'x-1/2, -y-1/2, z-1/2'
_cell_length_a     9.1584(17)
_cell_length_b     14.075(3)
_cell_length_c     13.856(3)
_cell_angle_alpha     90.00
_cell_angle_beta     90.106(3)
_cell_angle_gamma     90.00
_cell_volume     1786.1(6)
_cell_formula_units_Z     4
_cell_measurement_reflns_used     5671
_cell_measurement_theta_min     2.651
_cell_measurement_theta_max     27.8925
_cell_measurement_temperature     188.0(10)
_exptl_crystal_description     Rod
_exptl_crystal_colour     Colourless
_exptl_crystal_size_max     0.20
_exptl_crystal_size_mid     0.025
_exptl_crystal_size_min     0.025
_exptl_crystal_density_diffrn     1.774
_exptl_crystal_density_meas     ?
_exptl_crystal_density_method     'not measured'
_exptl_crystal_F_000     928
_exptl_absorpt_coefficient_mu     2.582
_exptl_absorpt_correction_type     multi-scan
_exptl_absorpt_process_details     '(SADABS; Sheldrick, 2008<i>a</i>)'
_exptl_absorpt_correction_T_min     0.6262
_exptl_absorpt_correction_T_max     0.9383
_exptl_special_details
;
Crystal decay was monitored by repeating the initial 50 frames at the end of the
data collection and analyzing duplicate reflections.
;
_diffrn_ambient_temperature     188.0(10)
_diffrn_radiation_type     MoK\a
_diffrn_radiation_wavelength     0.71073
_diffrn_radiation_monochromator     graphite
_diffrn_measurement_device_type     'Bruker P4/SMART 1000'
_diffrn_measurement_method     '\f and \w scans'
_diffrn_detector_area_resol_mean     ?
_diffrn_reflns_number     12064
_diffrn_reflns_av_R_equivalents     0.0385
_diffrn_reflns_theta_min     2.06
_diffrn_reflns_theta_max     27.49
_diffrn_reflns_theta_full     25.000
_diffrn_measured_fraction_theta_max     0.972
_diffrn_measured_fraction_theta_full     1.000
_diffrn_reflns_limit_h_min     -10
_diffrn_reflns_limit_h_max     11
_diffrn_reflns_limit_k_min     -18
_diffrn_reflns_limit_k_max     18
_diffrn_reflns_limit_l_min     -16
_diffrn_reflns_limit_l_max     17
_refine_special_details
;
Reflections were merged by <i>SHELXL</i> according to the crystal class for the
calculation of statistics and refinement.
_reflns_Friedel_fraction is defined as the number of unique Friedel pairs
measured divided by the number that would be possible theoretically, ignoring
centric projections and systematic absences.
;
_reflns_number_total     3967
_reflns_number_gt     2885
_reflns_threshold_expression     I>2\s(I)
_refine_ls_structure_factor_coef     Fsqd
_refine_ls_matrix_type     full
_refine_ls_R_factor_all     0.0641
_refine_ls_R_factor_gt     0.0347
_refine_ls_wR_factor_gt     0.0733
_refine_ls_wR_factor_ref     0.0867
_refine_ls_goodness_of_fit_ref     1.156
_refine_ls_restrained_S_all     1.156
_refine_ls_number_reflns     3967
_refine_ls_number_parameters     185
_refine_ls_number_restraints     0
_refine_ls_hydrogen_treatment     constr
_refine_ls_weighting_scheme     calc
_refine_ls_weighting_details
         'calc w=1/[\s^2^(Fo^2^)+(0.0339P)^2^+1.2232P] where P=(Fo^2^+2Fc^2^)/3'
_atom_sites_solution_hydrogens     geom
_atom_sites_solution_primary     direct
_atom_sites_solution_secondary     difmap
_refine_ls_shift/su_max     0.001
_refine_ls_shift/su_mean     0.000
_refine_diff_density_max     1.016
_refine_diff_density_min     -0.722
_refine_ls_extinction_method     none
_refine_ls_extinction_coef     ?
loop_
    _atom_type_symbol
    _atom_type_description
    _atom_type_scat_dispersion_real
    _atom_type_scat_dispersion_imag
    _atom_type_scat_source
    C C 0.0033 0.0016 'International Tables Vol C Tables 4.2.6.8 and 6.1.1.4'
    H H 0.0000 0.0000 'International Tables Vol C Tables 4.2.6.8 and 6.1.1.4'
    O O 0.0106 0.0060 'International Tables Vol C Tables 4.2.6.8 and 6.1.1.4'
    In In -0.7276 1.3100 'International Tables Vol C Tables 4.2.6.8 and 6.1.1.4'
    N N 0.0061 0.0033 'International Tables Vol C Tables 4.2.6.8 and 6.1.1.4'
_computing_data_collection     'SMART (Bruker, 1999)'
_computing_cell_refinement     'SAINT (Bruker, 2006)'
_computing_data_reduction     'SAINT (Bruker, 2006)'
_computing_structure_solution     'SHELXS97 (Sheldrick, 2008<i>b</i>)'
_computing_structure_refinement     'SHELXL2013 (Sheldrick, 2008<i>b</i>)'
_computing_molecular_graphics     'DIAMOND (Brandenburg, 2012)'
_computing_publication_material     'SHELXTL (Sheldrick, 2008<i>b</i>)'
loop_
    _atom_site_type_symbol
    _atom_site_label
    _atom_site_fract_x
    _atom_site_fract_y
    _atom_site_fract_z
    _atom_site_U_iso_or_equiv
    _atom_site_adp_type
    _atom_site_calc_flag
    _atom_site_occupancy
    _atom_site_disorder_assembly
    _atom_site_disorder_group
    In In1 0.12136(4) 0.57110(3) 0.43640(3) 0.03464(12) Uani d 1 . .
    In In2 0.11428(4) 0.39665(3) 1.01934(3) 0.02955(11) Uani d 1 . .
    O O1 0.0623(4) 0.5253(3) 0.5809(2) 0.0361(8) Uani d 1 . .
    O O2 0.0754(3) 0.5316(2) 0.9254(2) 0.0300(8) Uani d 1 . .
    N N1 0.0635(5) 0.2789(3) 1.1488(3) 0.0396(11) Uani d 1 . .
    C C1 0.0184(8) 0.7054(5) 0.4259(6) 0.073(2) Uani d 1 . .
    H H1A 0.0580 0.7480 0.4755 0.109 Uiso calc 1 . .
    H H1B -0.0870 0.6980 0.4356 0.109 Uiso calc 1 . .
    H H1C 0.0365 0.7325 0.3619 0.109 Uiso calc 1 . .
    C C2 0.3108(7) 0.4920(5) 0.3979(5) 0.0631(19) Uani d 1 . .
    H H2A 0.3153 0.4856 0.3276 0.095 Uiso calc 1 . .
    H H2B 0.3060 0.4288 0.4275 0.095 Uiso calc 1 . .
    H H2C 0.3981 0.5253 0.4211 0.095 Uiso calc 1 . .
    C C3 0.0431(7) 0.3018(4) 0.9068(4) 0.0562(17) Uani d 1 . .
    H H3A 0.1234 0.2910 0.8616 0.084 Uiso calc 1 . .
    H H3B -0.0397 0.3302 0.8724 0.084 Uiso calc 1 . .
    H H3C 0.0130 0.2412 0.9353 0.084 Uiso calc 1 . .
    C C4 0.3053(6) 0.4553(4) 1.0846(4) 0.0454(15) Uani d 1 . .
    H H4A 0.3067 0.5242 1.0746 0.068 Uiso calc 1 . .
    H H4B 0.3923 0.4269 1.0553 0.068 Uiso calc 1 . .
    H H4C 0.3047 0.4417 1.1540 0.068 Uiso calc 1 . .
    C C5 0.1383(5) 0.5416(3) 0.6650(3) 0.0270(10) Uani d 1 . .
    C C6 0.0693(5) 0.5259(3) 0.7530(3) 0.0277(11) Uani d 1 . .
    H H6 -0.0282 0.5029 0.7544 0.033 Uiso calc 1 . .
    C C7 0.1435(5) 0.5439(3) 0.8395(3) 0.0264(10) Uani d 1 . .
    C C8 0.2872(5) 0.5754(4) 0.8361(4) 0.0314(11) Uani d 1 . .
    H H8 0.3395 0.5870 0.8941 0.038 Uiso calc 1 . .
    C C9 0.3536(6) 0.5897(4) 0.7479(4) 0.0371(13) Uani d 1 . .
    H H9 0.4518 0.6115 0.7462 0.044 Uiso calc 1 . .
    C C10 0.2808(5) 0.5731(3) 0.6622(3) 0.0311(11) Uani d 1 . .
    H H10 0.3282 0.5832 0.6022 0.037 Uiso calc 1 . .
    C C11 -0.0627(6) 0.2311(4) 1.1471(5) 0.0464(14) Uani d 1 . .
    H H11 -0.1250 0.2380 1.0927 0.056 Uiso calc 1 . .
    C C12 -0.1062(7) 0.1719(4) 1.2216(5) 0.0572(17) Uani d 1 . .
    H H12 -0.1960 0.1383 1.2176 0.069 Uiso calc 1 . .
    C C13 -0.0192(8) 0.1624(5) 1.3002(5) 0.066(2) Uani d 1 . .
    H H13 -0.0476 0.1223 1.3520 0.080 Uiso calc 1 . .
    C C14 0.1099(8) 0.2112(5) 1.3044(5) 0.0614(18) Uani d 1 . .
    H H14 0.1723 0.2061 1.3590 0.074 Uiso calc 1 . .
    C C15 0.1467(7) 0.2677(4) 1.2274(4) 0.0479(15) Uani d 1 . .
    H H15 0.2369 0.3010 1.2302 0.057 Uiso calc 1 . .
loop_
    _atom_site_aniso_label
    _atom_site_aniso_U_11
    _atom_site_aniso_U_22
    _atom_site_aniso_U_33
    _atom_site_aniso_U_12
    _atom_site_aniso_U_13
    _atom_site_aniso_U_23
    In1 0.0337(2) 0.0504(2) 0.0198(2) -0.00910(16) 0.00038(15) 0.00502(16)
    In2 0.0284(2) 0.0370(2) 0.02328(19) 0.00222(15) 0.00004(14) -0.00206(15)
    O1 0.035(2) 0.058(2) 0.0152(17) -0.0138(17) -0.0001(15) 0.0008(16)
    O2 0.0281(18) 0.047(2) 0.0149(17) 0.0054(15) 0.0021(14) 0.0016(15)
    N1 0.039(3) 0.040(3) 0.040(3) 0.001(2) 0.004(2) 0.003(2)
    C1 0.080(5) 0.058(4) 0.081(5) -0.005(4) -0.005(4) 0.018(4)
    C2 0.043(4) 0.103(6) 0.044(4) -0.001(4) 0.004(3) -0.014(4)
    C3 0.078(5) 0.054(4) 0.037(3) -0.002(3) 0.002(3) -0.018(3)
    C4 0.034(3) 0.051(4) 0.051(4) -0.007(3) -0.011(3) 0.011(3)
    C5 0.035(3) 0.032(3) 0.014(2) -0.001(2) -0.001(2) 0.0007(19)
    C6 0.022(2) 0.040(3) 0.022(3) -0.004(2) -0.001(2) 0.000(2)
    C7 0.031(3) 0.030(3) 0.019(2) 0.006(2) 0.001(2) 0.001(2)
    C8 0.028(3) 0.048(3) 0.018(2) -0.003(2) -0.004(2) -0.001(2)
    C9 0.025(3) 0.058(4) 0.029(3) -0.007(2) -0.001(2) 0.004(2)
    C10 0.031(3) 0.046(3) 0.016(2) -0.007(2) 0.003(2) -0.001(2)
    C11 0.049(4) 0.040(3) 0.050(4) -0.003(3) -0.002(3) 0.001(3)
    C12 0.049(4) 0.047(4) 0.076(5) -0.010(3) 0.009(4) 0.009(3)
    C13 0.065(5) 0.065(5) 0.069(5) 0.001(4) 0.013(4) 0.024(4)
    C14 0.073(5) 0.069(5) 0.042(4) 0.011(4) -0.004(3) 0.020(3)
    C15 0.050(4) 0.048(4) 0.046(4) 0.001(3) 0.002(3) 0.008(3)
_geom_special_details
;
All e.s.d.'s (except the e.s.d. in the dihedral angle between two l.s. planes)
are estimated using the full covariance matrix. The cell e.s.d.'s are taken
into account individually in the estimation of e.s.d.'s in distances, angles
and torsion angles; correlations between e.s.d.'s in cell parameters are only
used when they are defined by crystal symmetry. An approximate (isotropic)
treatment of cell e.s.d.'s is used for estimating e.s.d.'s involving l.s.
planes.
;
loop_
    _geom_bond_atom_site_label_1
    _geom_bond_atom_site_label_2
    _geom_bond_site_symmetry_2
    _geom_bond_distance
    _geom_bond_publ_flag
    In1 C1 . 2.118(7) ?
    In1 C2 . 2.130(6) ?
    In1 O1 . 2.172(3) ?
    In1 O1 3_566 2.174(3) ?
    In2 C4 . 2.134(5) ?
    In2 O2 3_567 2.152(3) ?
    In2 C3 . 2.152(5) ?
    In2 O2 . 2.330(3) ?
    In2 N1 . 2.486(4) ?
    O1 C5 . 1.376(5) ?
    O1 In1 3_566 2.174(3) ?
    O2 C7 . 1.355(5) ?
    O2 In2 3_567 2.152(3) ?
    N1 C11 . 1.337(7) ?
    N1 C15 . 1.338(7) ?
    C1 H1A . 0.9800 ?
    C1 H1B . 0.9800 ?
    C1 H1C . 0.9800 ?
    C2 H2A . 0.9800 ?
    C2 H2B . 0.9800 ?
    C2 H2C . 0.9800 ?
    C3 H3A . 0.9800 ?
    C3 H3B . 0.9800 ?
    C3 H3C . 0.9800 ?
    C4 H4A . 0.9800 ?
    C4 H4B . 0.9800 ?
    C4 H4C . 0.9800 ?
    C5 C10 . 1.379(7) ?
    C5 C6 . 1.393(6) ?
    C6 C7 . 1.400(6) ?
    C6 H6 . 0.9500 ?
    C7 C8 . 1.390(7) ?
    C8 C9 . 1.380(7) ?
    C8 H8 . 0.9500 ?
    C9 C10 . 1.381(7) ?
    C9 H9 . 0.9500 ?
    C10 H10 . 0.9500 ?
    C11 C12 . 1.385(8) ?
    C11 H11 . 0.9500 ?
    C12 C13 . 1.355(9) ?
    C12 H12 . 0.9500 ?
    C13 C14 . 1.368(9) ?
    C13 H13 . 0.9500 ?
    C14 C15 . 1.373(8) ?
    C14 H14 . 0.9500 ?
    C15 H15 . 0.9500 ?
loop_
    _geom_angle_atom_site_label_1
    _geom_angle_atom_site_label_2
    _geom_angle_atom_site_label_3
    _geom_angle_site_symmetry_1
    _geom_angle_site_symmetry_3
    _geom_angle
    _geom_angle_publ_flag
    C1 In1 C2 . . 144.3(3) ?
    C1 In1 O1 . . 102.5(2) ?
    C2 In1 O1 . . 106.3(2) ?
    C1 In1 O1 . 3_566 101.9(2) ?
    C2 In1 O1 . 3_566 106.1(2) ?
    O1 In1 O1 . 3_566 73.87(14) ?
    C4 In2 O2 . 3_567 109.25(19) ?
    C4 In2 C3 . . 142.5(2) ?
    O2 In2 C3 3_567 . 107.8(2) ?
    C4 In2 O2 . . 92.62(17) ?
    O2 In2 O2 3_567 . 72.15(13) ?
    C3 In2 O2 . . 93.2(2) ?
    C4 In2 N1 . . 96.11(19) ?
    O2 In2 N1 3_567 . 84.49(13) ?
    C3 In2 N1 . . 93.0(2) ?
    O2 In2 N1 . . 156.63(13) ?
    C5 O1 In1 . . 127.2(3) ?
    C5 O1 In1 . 3_566 126.0(3) ?
    In1 O1 In1 . 3_566 106.13(14) ?
    C7 O2 In2 . 3_567 128.7(3) ?
    C7 O2 In2 . . 121.6(3) ?
    In2 O2 In2 3_567 . 107.85(13) ?
    C11 N1 C15 . . 116.4(5) ?
    C11 N1 In2 . . 119.1(4) ?
    C15 N1 In2 . . 124.0(4) ?
    In1 C1 H1A . . 109.5 ?
    In1 C1 H1B . . 109.5 ?
    H1A C1 H1B . . 109.5 ?
    In1 C1 H1C . . 109.5 ?
    H1A C1 H1C . . 109.5 ?
    H1B C1 H1C . . 109.5 ?
    In1 C2 H2A . . 109.5 ?
    In1 C2 H2B . . 109.5 ?
    H2A C2 H2B . . 109.5 ?
    In1 C2 H2C . . 109.5 ?
    H2A C2 H2C . . 109.5 ?
    H2B C2 H2C . . 109.5 ?
    In2 C3 H3A . . 109.5 ?
    In2 C3 H3B . . 109.5 ?
    H3A C3 H3B . . 109.5 ?
    In2 C3 H3C . . 109.5 ?
    H3A C3 H3C . . 109.5 ?
    H3B C3 H3C . . 109.5 ?
    In2 C4 H4A . . 109.5 ?
    In2 C4 H4B . . 109.5 ?
    H4A C4 H4B . . 109.5 ?
    In2 C4 H4C . . 109.5 ?
    H4A C4 H4C . . 109.5 ?
    H4B C4 H4C . . 109.5 ?
    O1 C5 C10 . . 120.5(4) ?
    O1 C5 C6 . . 119.0(4) ?
    C10 C5 C6 . . 120.4(4) ?
    C5 C6 C7 . . 120.0(4) ?
    C5 C6 H6 . . 120.0 ?
    C7 C6 H6 . . 120.0 ?
    O2 C7 C8 . . 120.5(4) ?
    O2 C7 C6 . . 120.3(4) ?
    C8 C7 C6 . . 119.1(4) ?
    C9 C8 C7 . . 119.8(5) ?
    C9 C8 H8 . . 120.1 ?
    C7 C8 H8 . . 120.1 ?
    C8 C9 C10 . . 121.5(5) ?
    C8 C9 H9 . . 119.2 ?
    C10 C9 H9 . . 119.2 ?
    C5 C10 C9 . . 119.1(4) ?
    C5 C10 H10 . . 120.4 ?
    C9 C10 H10 . . 120.4 ?
    N1 C11 C12 . . 122.7(6) ?
    N1 C11 H11 . . 118.7 ?
    C12 C11 H11 . . 118.7 ?
    C13 C12 C11 . . 119.2(6) ?
    C13 C12 H12 . . 120.4 ?
    C11 C12 H12 . . 120.4 ?
    C12 C13 C14 . . 119.5(6) ?
    C12 C13 H13 . . 120.3 ?
    C14 C13 H13 . . 120.3 ?
    C13 C14 C15 . . 118.1(7) ?
    C13 C14 H14 . . 120.9 ?
    C15 C14 H14 . . 120.9 ?
    N1 C15 C14 . . 124.1(6) ?
    N1 C15 H15 . . 118.0 ?
    C14 C15 H15 . . 118.0 ?
_shelx_hkl_checksum     91993
_shelx_hkl_file
;
   1   0   0    0.10    0.17
  -1   0   0   -0.04    0.13
  -1   0   0    0.08    0.16
   2   0   0   69.73    1.79
  -2   0   0   73.10    1.76
  -2   0   0   68.00    1.69
   3   0   0   -0.08    0.37
  -3   0   0   -0.17    0.37
  -3   0   0    0.01    0.36
   4   0   0  756.85   15.28
  -4   0   0  795.97   15.46
  -4   0   0  756.10   15.14
  -4   0   0  742.26   15.13
   5   0   0    0.15    0.61
  -5   0   0    1.05    0.48
  -5   0   0    0.15    0.55
  -5   0   0    0.58    0.48
   6   0   0   41.51    1.83
  -6   0   0   41.60    1.73
  -6   0   0   36.72    1.51
  -6   0   0   39.63    1.65
   7   0   0    0.09    0.84
  -7   0   0   -0.94    0.52
   8   0   0   90.76    3.16
   9   0   0    0.17    0.94
  10   0   0   10.68    1.38
  11   0   0   -1.36    1.13
  11   0  -1   10.20    1.54
  10   0  -1    0.98    1.15
   9   0  -1    1.91    1.06
   8   0  -1   -0.59    0.84
   7   0  -1   30.54    1.72
  -6   0   1   -1.09    0.78
  -6   0   1   -0.92    0.55
   6   0  -1   -0.23    0.67
  -5   0   1   66.89    2.12
  -5   0   1   67.00    2.08
  -5   0   1   67.60    2.03
   5   0  -1   66.05    2.17
  -4   0   1   -0.87    0.38
  -4   0   1   -0.61    0.58
  -4   0   1    0.24    0.94
   4   0  -1   -0.41    0.80
  -3   0   1    1.99    0.45
  -3   0   1    1.99    0.42
  -3   0   1    1.17    0.44
   3   0  -1    1.73    0.45
  -2   0   1    0.12    0.30
  -2   0   1   -0.12    0.31
   2   0  -1   -0.19    0.29
  -1   0   1   10.04    0.41
   1   0  -1    9.76    0.38
   0   0   1    0.03    0.11
   0   0  -1    0.06    0.11
   1   0   1    9.35    0.37
  -1   0  -1    9.01    0.38
   2   0   1   -0.29    0.29
  -2   0  -1    0.40    0.28
  -2   0  -1    0.48    0.33
   3   0   1    1.04    0.48
  -3   0  -1    1.52    0.35
  -3   0  -1    1.65    0.47
   4   0   1   -1.10    0.85
  -4   0  -1   -0.65    0.85
  -4   0  -1    0.05    0.40
   5   0   1    1.64    0.73
  -5   0  -1    1.97    0.64
  -5   0  -1    0.77    0.60
  -5   0  -1    1.86    0.47
   6   0   1    0.03    0.66
  -6   0  -1   -1.99    0.62
  -6   0  -1   -0.40    0.58
  -6   0  -1    0.92    0.61
   7   0   1   -0.02    0.81
  -7   0  -1   -0.03    0.61
   8   0   1   -0.61    0.84
   9   0   1   -0.75    0.91
  10   0   1   -0.36    0.97
  11   0   1   -1.57    1.08
  11   0  -2   -0.20    1.33
  10   0  -2    2.78    1.20
   9   0  -2   -0.82    1.03
   8   0  -2   80.30    3.02
   7   0  -2   -0.54    0.81
  -6   0   2   -0.87    0.54
   6   0  -2    0.59    0.78
  -5   0   2   -0.88    0.42
   5   0  -2   -0.22    0.51
  -4   0   2  287.80    6.37
   4   0  -2  304.12    6.48
  -3   0   2   -0.98    0.30
   3   0  -2   -0.20    0.39
  -2   0   2   30.99    1.08
   2   0  -2   32.93    1.15
  -1   0   2   -0.21    0.21
   1   0  -2    0.00    0.23
   0   0   2  457.14    8.89
   0   0  -2  449.21    8.86
   1   0   2   -0.06    0.22
  -1   0  -2    0.46    0.26
   2   0   2  194.58    4.21
  -2   0  -2  204.00    4.25
   3   0   2   -0.19    0.35
  -3   0  -2   -0.01    0.43
   4   0   2  272.45    5.97
  -4   0  -2  270.29    5.88
   5   0   2   -0.76    0.53
  -5   0  -2   -0.88    0.49
   6   0   2   88.86    2.90
   7   0   2    0.83    0.93
  -7   0  -2    0.19    0.64
   8   0   2   69.75    2.71
   9   0   2   -1.24    0.95
  10   0   2   35.48    2.14
  11   0   2   -0.45    1.03
  11   0  -3   28.29    2.18
  10   0  -3   -0.81    1.09
   9   0  -3   47.62    2.41
   8   0  -3   -1.80    0.76
   7   0  -3   32.58    1.80
  -6   0   3   -0.70    0.58
   6   0  -3   -0.50    0.64
  -5   0   3  202.64    4.76
   5   0  -3  197.10    4.80
  -4   0   3   -0.61    0.47
   4   0  -3    0.18    0.71
  -3   0   3   44.35    1.47
   3   0  -3   47.06    1.47
  -2   0   3    0.34    0.35
   2   0  -3   -0.45    0.36
  -1   0   3  430.71    8.85
   1   0  -3  457.15    8.88
   0   0   3    0.21    0.29
   0   0  -3    0.11    0.26
   1   0   3  154.09    3.32
  -1   0  -3  152.35    3.23
  -1   0  -3  152.18    3.31
   2   0   3   -0.30    0.30
  -2   0  -3   -0.09    0.37
   3   0   3  195.52    4.34
  -3   0  -3  195.79    4.31
   4   0   3   -0.37    0.64
  -4   0  -3    0.12    0.77
   5   0   3   15.42    1.02
  -5   0  -3   16.02    0.99
   6   0   3    0.00    0.74
   7   0   3   76.97    2.88
   8   0   3    0.30    0.91
   9   0   3    1.88    1.10
  10   0   3   -1.49    1.02
  11   0   3   12.81    1.66
  11   0  -4   -0.48    1.29
  10   0  -4   -0.60    1.07
   9   0  -4   -0.16    1.05
   8   0  -4   25.72    1.76
   7   0  -4   -0.63    0.84
  -6   0   4    2.11    0.76
   6   0  -4    1.44    0.83
  -5   0   4   -0.03    0.53
   5   0  -4   -0.28    0.51
  -4   0   4  125.54    3.33
   4   0  -4  131.09    3.37
  -3   0   4   -1.08    0.47
   3   0  -4    0.07    0.66
  -2   0   4   35.76    1.27
   2   0  -4   37.69    1.30
  -1   0   4   -0.03    0.36
   1   0  -4   -0.18    0.39
   0   0   4   42.30    1.33
   0   0  -4   42.02    1.36
   1   0   4   -0.31    0.34
  -1   0  -4   -0.87    0.35
  -1   0  -4   -0.44    0.36
   2   0   4  112.77    2.72
  -2   0  -4  110.81    2.67
   3   0   4    0.71    0.64
  -3   0  -4   -0.39    0.75
   4   0   4  142.31    3.52
  -4   0  -4  135.88    3.43
   5   0   4   -0.18    0.50
  -5   0  -4   -0.17    0.55
   6   0   4   37.08    1.75
   7   0   4    0.22    0.95
   8   0   4   42.67    2.25
   9   0   4   -0.09    0.93
  10   0   4   16.77    1.62
  11   0   4   -0.42    1.16
  11   0  -5   20.76    1.99
  10   0  -5   -0.34    1.23
   9   0  -5   87.09    3.44
   8   0  -5   -0.24    0.89
   7   0  -5   24.62    1.60
  -6   0   5    0.13    0.68
   6   0  -5   -0.95    0.68
  -5   0   5  375.39    8.19
   5   0  -5  366.29    8.19
  -4   0   5   -0.68    0.52
   4   0  -5   -0.67    0.54
  -3   0   5    2.49    0.70
   3   0  -5    1.60    0.78
  -2   0   5   -0.12    0.41
   2   0  -5    0.09    0.48
  -1   0   5  838.05   16.39
   1   0  -5  816.40   16.32
   0   0   5   -0.20    0.36
   0   0  -5   -0.17    0.44
   0   0  -5   -0.05    0.31
   1   0   5   26.81    1.09
  -1   0  -5   26.79    0.95
  -1   0  -5   26.95    1.11
   2   0   5   -0.05    0.40
  -2   0  -5    0.06    0.47
   3   0   5  391.07    8.03
  -3   0  -5  364.93    7.88
   4   0   5    0.12    0.52
  -4   0  -5   -0.46    0.53
   5   0   5    1.66    0.77
  -5   0  -5    0.55    0.76
   6   0   5    0.16    0.69
   7   0   5  145.90    4.31
   8   0   5    0.39    0.95
   9   0   5    2.44    1.19
  10   0   5   -0.16    1.12
  10   0  -6    2.51    1.30
   9   0  -6    0.08    0.99
   8   0  -6   -1.78    0.87
   7   0  -6   -0.55    0.71
  -6   0   6   -0.09    0.67
   6   0  -6    0.32    0.83
  -5   0   6   -0.25    0.58
   5   0  -6    0.02    0.64
  -4   0   6    1.90    0.60
   4   0  -6    1.04    0.57
  -3   0   6   -1.41    0.41
   3   0  -6   -0.10    0.55
  -2   0   6   23.30    1.18
   2   0  -6   21.75    1.25
  -1   0   6    0.00    0.59
   1   0  -6    0.64    0.78
   0   0   6   24.85    1.16
   0   0  -6   22.41    0.80
   0   0  -6   23.53    1.23
   1   0   6   -0.92    0.59
  -1   0  -6    0.25    0.74
  -1   0  -6   -0.33    0.44
   2   0   6    2.73    0.77
  -2   0  -6    3.21    0.87
   3   0   6   -0.56    0.45
  -3   0  -6   -0.30    0.52
   4   0   6   -0.06    0.51
  -4   0  -6   -0.76    0.57
   5   0   6   -0.44    0.64
   6   0   6    3.21    0.99
   7   0   6   -0.36    0.80
   8   0   6    3.30    1.26
   9   0   6   -0.17    1.13
  10   0   6    0.99    1.36
  10   0  -7   -2.85    1.01
   9   0  -7   47.04    2.51
   8   0  -7    0.52    0.98
   7   0  -7    7.49    1.34
  -6   0   7   -1.03    0.59
   6   0  -7   -0.87    0.71
  -5   0   7  171.42    4.51
   5   0  -7  170.69    4.53
  -4   0   7   -0.85    0.55
   4   0  -7   -1.00    0.54
  -3   0   7   19.03    1.12
   3   0  -7   18.52    1.14
  -2   0   7   -0.13    0.52
   2   0  -7   -0.39    0.54
  -1   0   7  554.88   11.46
   1   0  -7  545.67   11.38
   0   0   7   -0.20    0.55
   0   0  -7   -0.18    0.36
   0   0  -7    0.24    0.66
   1   0   7   87.16    2.53
  -1   0  -7   87.69    2.22
  -1   0  -7   83.58    2.50
   2   0   7   -0.24    0.51
  -2   0  -7   -0.79    0.51
   3   0   7  477.47   10.23
  -3   0  -7  490.85   10.12
   4   0   7   -0.38    0.62
  -4   0  -7   -0.43    0.65
   5   0   7   52.64    2.08
   6   0   7   -1.23    0.69
   7   0   7  111.15    3.62
   8   0   7   -0.03    1.00
   9   0   7   19.75    1.87
  10   0   7   -2.76    1.13
  10   0  -8    4.82    1.62
   9   0  -8   -1.66    1.08
   8   0  -8   25.49    1.84
   7   0  -8    0.18    0.94
  -6   0   8   31.60    1.77
   6   0  -8   33.04    1.78
  -5   0   8    0.04    0.74
   5   0  -8   -0.72    0.71
  -4   0   8   39.23    1.78
   4   0  -8   37.69    1.79
  -3   0   8   -0.21    0.54
   3   0  -8   -0.07    0.69
  -2   0   8   88.74    2.76
   2   0  -8   90.24    2.75
  -1   0   8   -0.21    0.53
   1   0  -8    0.06    0.55
   0   0   8   51.22    1.88
   0   0  -8   51.59    1.85
   0   0  -8   50.03    1.42
   1   0   8   -0.26    0.51
  -1   0  -8   -0.34    0.50
  -1   0  -8   -0.32    0.49
   2   0   8  120.40    3.30
  -2   0  -8  113.07    3.16
   3   0   8   -0.35    0.57
  -3   0  -8   -0.87    0.64
   4   0   8    1.38    0.80
   5   0   8    0.23    0.77
   6   0   8   26.34    1.58
   7   0   8    0.42    0.88
   8   0   8   -0.15    1.00
   9   0   8   -1.35    1.18
  10   0   8    1.69    1.55
  10   0  -9   -1.88    1.30
   9   0  -9   16.80    1.77
   8   0  -9   -0.58    1.07
   7   0  -9    3.90    1.18
  -6   0   9   -0.67    0.74
   6   0  -9   -0.63    0.84
  -5   0   9   48.09    2.13
   5   0  -9   43.17    2.06
  -4   0   9    0.02    0.70
   4   0  -9   -0.44    0.76
  -3   0   9   12.96    1.14
   3   0  -9   14.08    1.23
  -2   0   9    0.65    0.68
   2   0  -9   -0.35    0.65
  -1   0   9  156.43    4.22
   1   0  -9  157.93    4.17
   0   0   9    0.22    0.61
   0   0  -9    0.02    0.70
   0   0  -9   -0.02    0.51
   1   0   9   79.66    2.59
  -1   0  -9   77.11    2.14
  -1   0  -9   81.24    2.59
   2   0   9    0.11    0.64
  -2   0  -9   -1.59    0.66
   3   0   9  193.80    4.94
   4   0   9   -0.22    0.67
   5   0   9   70.99    2.65
   6   0   9   -0.13    0.87
   7   0   9   46.90    2.33
   8   0   9    0.16    1.10
   9   0   9   24.38    2.05
   9   0 -10   -1.58    1.23
   8   0 -10   18.06    1.74
   7   0 -10   -0.64    0.97
  -6   0  10   82.56    3.09
   6   0 -10   77.45    3.06
  -5   0  10   -0.60    0.78
   5   0 -10   -0.02    0.79
  -4   0  10   27.59    1.67
   4   0 -10   27.96    1.67
  -3   0  10   -0.73    0.73
   3   0 -10    0.20    0.89
  -2   0  10  245.37    6.16
   2   0 -10  242.95    6.05
  -1   0  10    0.13    0.75
   1   0 -10    0.30    0.87
   0   0  10   25.94    1.52
   0   0 -10   22.86    1.47
   1   0  10   -1.02    0.63
  -1   0 -10    0.52    0.82
   2   0  10  223.82    5.67
   3   0  10   -1.17    0.70
   4   0  10    1.14    0.85
   5   0  10    0.58    0.75
   6   0  10   88.10    3.18
   7   0  10   -1.99    0.81
   8   0  10    1.03    1.12
   9   0  10    0.57    1.36
   9   0 -11   -1.88    1.35
   8   0 -11   -0.53    1.27
   7   0 -11   -1.16    0.87
  -6   0  11    0.06    1.01
   6   0 -11    0.89    1.06
  -5   0  11    0.87    1.00
   5   0 -11    1.73    1.11
  -4   0  11    0.00    0.84
   4   0 -11   -0.30    0.95
  -3   0  11   -0.78    0.68
   3   0 -11   -0.78    0.71
  -2   0  11    0.55    0.70
   2   0 -11   -1.45    0.76
  -1   0  11   20.57    1.45
   1   0 -11   22.72    1.55
   0   0  11   -0.18    0.74
   0   0 -11    0.12    0.85
   1   0  11    2.67    0.91
   2   0  11   -0.08    0.74
   3   0  11   17.20    1.33
   4   0  11    0.07    0.83
   5   0  11   12.99    1.31
   6   0  11   -1.24    0.88
   7   0  11    6.24    1.42
   8   0  11   -1.51    1.15
   8   0 -12   10.35    1.88
   7   0 -12   -1.21    1.02
   6   0 -12   92.98    3.54
  -5   0  12    1.46    1.03
   5   0 -12   -2.48    0.79
  -4   0  12    1.65    1.06
   4   0 -12   -0.13    1.07
  -3   0  12    0.10    0.89
   3   0 -12   -0.88    0.91
  -2   0  12  223.22    6.05
   2   0 -12  225.96    5.95
  -1   0  12   -0.99    0.69
   1   0 -12   -1.47    0.79
   0   0  12   42.77    2.11
   1   0  12   -0.81    0.81
   2   0  12  212.18    5.75
   3   0  12   -1.47    0.81
   4   0  12   13.93    1.36
   5   0  12   -0.39    0.72
   6   0  12   69.60    2.97
   7   0  12   -1.29    1.03
   8   0  12    8.23    1.74
   8   0 -13   -1.40    1.32
   7   0 -13    1.26    1.33
   6   0 -13    0.05    1.25
  -5   0  13    3.75    1.27
   5   0 -13    1.73    1.23
  -4   0  13    0.56    1.11
   4   0 -13   -1.24    1.00
  -3   0  13    4.18    1.27
   3   0 -13    2.74    1.24
  -2   0  13   -1.34    0.82
   2   0 -13    0.82    1.00
  -1   0  13    5.89    1.38
   0   0  13   -1.27    0.73
   1   0  13    0.09    0.93
   2   0  13   -0.60    0.75
   3   0  13    4.76    1.23
   4   0  13   -0.17    0.81
   5   0  13   -1.50    0.76
   6   0  13   -1.34    1.06
   7   0  13   -0.64    1.25
   7   0 -14   -0.35    1.32
   6   0 -14   54.58    2.94
  -5   0  14   -1.70    1.04
   5   0 -14    0.36    1.26
  -4   0  14    4.72    1.41
  -3   0  14   -0.98    0.95
  -2   0  14  113.88    4.11
  -1   0  14   -0.40    1.02
   0   0  14   22.48    1.77
   1   0  14   -1.78    0.76
   2   0  14   67.17    2.94
   3   0  14   -1.87    0.79
   4   0  14   22.84    1.79
   5   0  14   -1.07    0.98
   6   0  14   29.95    2.26
  -5   0  15    6.15    1.67
  -4   0  15   -1.41    1.23
  -3   0  15   39.89    2.48
  -2   0  15   -2.84    0.98
  -1   0  15   13.32    1.59
   0   0  15   -0.03    1.11
   1   0  15   49.09    2.62
   2   0  15   -1.51    0.85
   3   0  15    4.26    1.40
   4   0  15   -0.03    1.19
   5   0  15   28.13    2.09
  -4   0  16   -0.34    1.28
  -3   0  16   -2.06    1.12
  -2   0  16   17.22    1.89
  -1   0  16   -0.97    1.20
   0   0  16    5.49    1.56
   1   0  16    0.50    1.16
   2   0  16    7.31    1.71
   3   0  16   -0.93    1.10
   4   0  16   18.39    1.86
  -4   0  17   -2.22    1.59
  -3   0  17   41.70    2.82
  -2   0  17   -2.49    1.20
  -1   0  17   -1.68    1.32
   0   0  17    0.47    1.40
   1   0  17   73.67    3.56
   2   0  17   -0.52    1.29
   2  -1  17   19.78    1.95
   1  -1  17   -0.32    1.38
   0  -1  17   24.98    2.15
  -1  -1  17   -1.88    1.29
  -2  -1  17   21.31    2.23
  -3  -1  17   -3.53    1.23
  -4  -1  17   15.74    2.03
   4  -1  16    8.49    1.77
   3  -1  16   14.55    1.68
   2  -1  16    9.31    1.69
   1  -1  16   -1.35    0.96
   0  -1  16    9.02    1.73
  -1  -1  16   17.54    1.80
  -2  -1  16   11.04    1.65
  -3  -1  16   -1.20    1.19
  -4  -1  16    2.36    1.53
  -5  -1  16    3.93    1.78
   5  -1  15   10.66    1.47
   4  -1  15   13.08    1.55
   3  -1  15    1.41    1.19
   2  -1  15    4.02    1.29
   1  -1  15   18.22    1.70
   0  -1  15   29.24    2.04
  -1  -1  15    6.71    1.53
  -2  -1  15    2.70    1.34
  -3  -1  15   11.61    1.62
  -4  -1  15   28.95    2.16
  -5  -1  15    5.42    1.73
   6  -1  14    1.70    1.21
   5  -1  14    0.38    1.10
   4  -1  14    5.23    1.38
   3  -1  14   70.17    2.98
   2  -1  14    5.83    1.38
   1  -1  14    7.27    1.47
   0  -1  14    6.61    1.42
  -1  -1  14   94.99    3.67
  -2  -1  14   10.12    1.69
  -3  -1  14   12.44    1.47
  -4  -1  14    2.98    1.25
  -5  -1  14   25.51    2.06
  -6  -1  14    5.28    1.73
   7  -1  13   -1.33    1.20
   6  -1  13   -1.03    1.02
   5  -1  13   25.22    1.80
   4  -1  13    6.18    1.33
   3  -1  13    7.19    1.40
   2  -1  13   -1.44    0.73
   1  -1  13   26.60    1.78
   0  -1  13    8.82    1.44
  -1  -1  13    8.29    1.20
  -2  -1  13    4.27    1.22
  -3  -1  13   20.01    1.65
  -4  -1  13    6.97    1.49
   5   1 -13   14.08    1.60
  -5  -1  13   14.36    1.57
   6   1 -13   -0.47    1.18
  -6  -1  13    1.38    1.22
   7   1 -13    5.25    1.69
   8   1 -13    7.62    1.82
   8  -1  12   -0.25    1.25
   7  -1  12   48.78    2.59
   6  -1  12   -0.56    1.02
   5  -1  12    8.21    1.40
   4  -1  12   -0.11    0.85
   3  -1  12   79.72    2.98
   2  -1  12   -1.20    0.66
   1  -1  12   30.58    1.76
   0  -1  12    1.41    0.90
  -1  -1  12  144.42    4.38
   2   1 -12    1.24    1.04
  -2  -1  12    0.28    0.80
   3   1 -12   92.73    3.35
  -3  -1  12   96.87    3.49
   4   1 -12   -0.77    0.94
  -4  -1  12   -1.66    0.80
   5   1 -12   52.62    2.52
  -5  -1  12   57.25    2.68
   6   1 -12   -0.11    1.04
  -6  -1  12   -0.64    1.18
   7   1 -12   40.00    2.39
   8   1 -12   -0.35    1.33
   9   1 -12    0.50    1.58
   8  -1  11    5.02    1.57
   7  -1  11    4.54    1.37
   6  -1  11   -1.37    0.81
   5  -1  11   13.54    1.29
   4  -1  11   30.19    1.73
   3  -1  11   22.02    1.49
   2  -1  11   -0.19    0.81
   1  -1  11   31.18    1.71
   0  -1  11   14.22    1.31
   1   1 -11   40.68    1.97
  -1  -1  11   41.35    2.00
   2   1 -11    0.16    0.80
  -2  -1  11    0.24    0.81
   3   1 -11   23.44    1.58
  -3  -1  11   23.73    1.59
   4   1 -11    0.09    0.98
  -4  -1  11   -0.15    0.82
   5   1 -11   25.16    1.75
  -5  -1  11   25.81    1.70
   6   1 -11   -0.24    0.96
  -6  -1  11   -0.48    0.83
   7   1 -11    5.41    1.45
   8   1 -11    1.35    1.26
   9   1 -11   12.97    1.89
   9  -1  10    4.36    1.54
   8  -1  10   -1.35    0.93
   7  -1  10   24.77    1.79
   6  -1  10   17.10    1.43
   5  -1  10   44.11    2.06
   4  -1  10    0.52    0.75
   3  -1  10   53.97    2.20
  -2   1 -10   22.99    1.22
   2  -1  10   25.25    1.49
  -1   1 -10  137.64    3.43
   1  -1  10  136.34    3.88
   0   1 -10   10.10    1.11
   0  -1  10   10.48    1.03
   1   1 -10   35.87    1.75
  -1  -1  10   35.64    1.76
   2   1 -10   15.52    1.25
  -2  -1  10   15.04    1.27
   3   1 -10  148.91    4.20
  -3  -1  10  143.92    4.26
   4   1 -10   11.59    1.20
  -4  -1  10    9.13    1.10
  -5  -1  10   13.37    1.27
   6   1 -10    6.75    1.34
  -6  -1  10    3.87    1.21
   7   1 -10   67.77    2.93
   8   1 -10    0.53    1.24
   9   1 -10    2.01    1.61
   9  -1   9    2.90    1.38
   8  -1   9   46.57    2.42
   7  -1   9    1.88    1.03
   6  -1   9   -0.27    0.82
   5  -1   9   11.46    1.12
   4  -1   9  122.17    3.59
   3  -1   9   14.06    1.10
  -2   1  -9   15.21    1.00
   2  -1   9   15.91    1.12
  -1   1  -9   31.44    1.28
  -1   1  -9   30.90    1.49
   1  -1   9   33.12    1.57
   0   1  -9  135.88    3.65
   0  -1   9  131.94    3.69
   1   1  -9   47.68    1.93
  -1  -1   9   44.80    1.92
   2   1  -9   35.80    1.72
  -2  -1   9   34.35    1.67
   3   1  -9    6.55    1.10
  -3  -1   9    4.72    1.04
   4   1  -9   49.42    2.13
  -4  -1   9   52.81    2.23
   5   1  -9   23.73    1.52
  -5  -1   9   24.42    1.56
   6   1  -9    7.90    1.35
  -6  -1   9    7.28    1.26
   7   1  -9    0.33    0.95
   8   1  -9   13.99    1.54
   9   1  -9    7.88    1.78
  10   1  -9    1.90    1.43
  10  -1   8   11.95    2.10
   9  -1   8    1.64    1.35
   8  -1   8   -0.91    0.91
   7  -1   8    2.59    1.01
   6  -1   8   47.34    2.13
   5  -1   8   31.09    1.67
   4  -1   8    7.86    1.11
   3  -1   8    5.01    0.90
  -2   1  -8  136.47    3.49
  -2   1  -8  134.02    3.41
   2  -1   8  132.22    3.56
  -1   1  -8   95.41    2.25
  -1   1  -8  100.80    2.78
  -1   1  -8   97.70    2.55
   1  -1   8   98.22    2.85
   0   1  -8   42.13    1.68
   0   1  -8   43.95    1.41
   0  -1   8   46.31    1.76
   1   1  -8    0.09    0.57
  -1  -1   8    0.43    0.54
   2   1  -8   41.15    1.67
  -2  -1   8   37.60    1.65
   3   1  -8   89.49    2.77
  -3  -1   8   85.49    2.79
   4   1  -8   21.12    1.34
  -4  -1   8   19.93    1.33
   5   1  -8    0.03    0.77
  -5  -1   8    0.16    0.66
   6   1  -8    7.78    1.07
  -6  -1   8    7.94    1.02
   7   1  -8   40.66    2.11
  -7  -1   8   40.48    2.13
   8   1  -8    5.20    1.38
   9   1  -8   -1.39    1.06
  10   1  -8    0.46    1.52
  10  -1   7   -0.44    1.31
   9  -1   7   -0.04    1.26
   8  -1   7   93.00    3.38
   7  -1   7   -0.09    0.83
   6  -1   7    2.01    0.92
   5  -1   7    4.89    1.00
   4  -1   7  249.46    5.84
  -3   1  -7   -0.34    0.49
   3  -1   7   -0.14    0.46
  -2   1  -7   82.94    2.34
  -2   1  -7   77.60    2.29
   2  -1   7   80.71    2.38
  -1   1  -7   19.40    0.94
  -1   1  -7   19.77    1.17
  -1   1  -7   19.45    0.73
   1  -1   7   20.65    1.15
   0   1  -7  291.71    6.49
   0  -1   7  300.83    6.57
   1   1  -7   26.53    1.34
  -1  -1   7   27.84    1.35
   2   1  -7  134.31    3.46
  -2  -1   7  128.56    3.46
   3   1  -7    4.42    0.85
  -3  -1   7    4.36    0.80
   4   1  -7  106.44    3.11
  -4  -1   7  102.28    3.11
   5   1  -7    9.01    0.98
  -5  -1   7    8.00    0.95
   6   1  -7   26.90    1.58
  -6  -1   7   24.57    1.50
   7   1  -7    5.81    1.24
  -7  -1   7    4.40    1.07
   8   1  -7   12.37    1.43
   9   1  -7    5.53    1.43
  10   1  -7   12.91    1.69
  10  -1   6   12.11    1.58
   9  -1   6    1.93    1.30
   8  -1   6    0.50    1.04
   7  -1   6    6.13    1.19
   6  -1   6   35.09    1.73
   5  -1   6   -0.09    0.61
  -4   1  -6   26.74    1.22
   4  -1   6   27.13    1.27
  -3   1  -6    6.30    0.69
   3  -1   6    7.24    0.72
  -2   1  -6   82.15    2.31
  -2   1  -6   84.50    2.34
   2  -1   6   84.93    2.38
  -1   1  -6    9.95    0.88
  -1   1  -6    9.91    0.68
   1  -1   6   10.42    0.82
   0   1  -6   85.48    2.37
   0  -1   6   84.24    2.39
   1   1  -6   11.78    0.95
  -1  -1   6   11.84    0.87
   2   1  -6  109.49    2.93
  -2  -1   6  106.09    2.93
   3   1  -6   11.63    0.88
  -3  -1   6   10.02    0.84
   4   1  -6   83.95    2.56
  -4  -1   6   83.93    2.59
   5   1  -6    0.70    0.70
  -5  -1   6    1.35    0.71
   6   1  -6   10.24    1.14
  -6  -1   6   10.77    1.10
   7   1  -6    2.72    1.03
  -7  -1   6    3.62    1.00
   8   1  -6   41.44    2.23
   9   1  -6    0.59    1.12
  10   1  -6    0.84    1.31
  10  -1   5   10.51    1.74
   9  -1   5   -1.28    0.90
   8  -1   5   28.91    1.87
   7  -1   5    8.59    1.14
   6  -1   5  117.69    3.41
   5  -1   5    1.95    0.76
  -4   1  -5   96.85    2.60
   4  -1   5  100.19    2.71
  -3   1  -5    1.57    0.65
   3  -1   5    2.87    0.72
  -2   1  -5  215.92    4.62
  -2   1  -5  208.90    4.68
   2  -1   5  207.14    4.66
  -1   1  -5    2.97    0.55
  -1   1  -5    2.80    0.56
   1  -1   5    3.11    0.59
   0   1  -5  277.14    5.69
   0  -1   5  257.02    5.69
   1   1  -5   31.88    1.19
  -1  -1   5   29.65    1.18
   2   1  -5  344.45    7.21
  -2  -1   5  333.46    7.22
   3   1  -5    8.93    0.89
  -3  -1   5    8.44    0.81
   4   1  -5  106.72    2.96
  -4  -1   5  108.99    3.05
   5   1  -5    4.25    0.93
  -5  -1   5    4.46    0.89
   6   1  -5  209.61    5.42
  -6  -1   5  216.33    5.39
   7   1  -5   -0.15    0.83
  -7  -1   5    0.95    0.85
   8   1  -5   21.01    1.65
   9   1  -5   -0.66    0.96
  10   1  -5   50.83    2.76
  11   1  -5   -0.49    1.31
  11  -1   4    0.37    1.24
  10  -1   4   11.44    1.39
   9  -1   4   33.29    1.99
   8  -1   4   11.90    1.35
   7  -1   4   11.57    1.28
   6  -1   4   38.88    1.75
   5  -1   4   66.03    2.11
  -4   1  -4   46.62    1.60
   4  -1   4   48.71    1.68
  -3   1  -4    0.32    0.74
   3  -1   4    1.34    0.67
  -2   1  -4  102.18    2.54
  -2   1  -4  101.26    2.38
   2  -1   4   97.44    2.43
  -1   1  -4  166.94    3.63
  -1   1  -4  169.91    3.66
   1  -1   4  166.44    3.69
   0   1  -4  131.09    2.98
   0  -1   4  132.27    3.01
   1   1  -4    1.11    0.42
  -1  -1   4    0.80    0.39
   2   1  -4   49.02    1.52
  -2  -1   4   46.50    1.52
   3   1  -4  125.86    3.12
  -3  -1   4  119.96    3.12
   4   1  -4   59.76    1.98
  -4  -1   4   58.25    1.95
   5   1  -4    0.10    0.56
  -5  -1   4    0.25    0.49
   6   1  -4   18.40    1.34
  -6  -1   4   18.05    1.22
   7   1  -4   10.55    1.21
  -7  -1   4    8.33    1.05
   8   1  -4   28.15    1.86
   9   1  -4    3.18    1.31
  10   1  -4   -2.13    0.98
  11   1  -4   -2.04    1.21
  11  -1   3   10.16    1.45
  10  -1   3    8.66    1.62
   9  -1   3   -0.42    0.90
  -8   1  -3   16.85    1.37
   8  -1   3   15.03    1.38
   7  -1   3   51.18    2.23
   6  -1   3   62.49    2.31
  -5   1  -3   12.43    0.88
   5  -1   3   13.19    0.91
  -4   1  -3   45.10    1.55
   4  -1   3   44.85    1.57
  -3   1  -3  107.33    2.48
   3  -1   3   98.93    2.49
  -2   1  -3   95.54    2.37
  -2   1  -3   95.64    2.17
   2  -1   3   92.54    2.22
  -1   1  -3    3.58    0.54
  -1   1  -3    2.77    0.59
   1  -1   3    3.79    0.52
   0   1  -3   44.33    1.17
   0   1  -3   43.60    1.07
   0  -1   3   42.58    1.17
   1   1  -3  254.19    5.20
  -1  -1   3  245.76    5.20
  -2  -1   3   94.09    2.34
   3   1  -3   44.38    1.45
  -3  -1   3   41.05    1.43
   4   1  -3   15.23    1.09
  -4  -1   3   14.15    0.94
   5   1  -3   19.75    1.17
  -5  -1   3   20.64    1.13
   6   1  -3  177.18    4.60
  -6  -1   3  163.94    4.40
   7   1  -3   14.79    1.38
  -7  -1   3   15.20    1.21
   8   1  -3   -1.30    0.80
   9   1  -3    3.21    1.26
  10   1  -3   39.45    2.38
  11   1  -3    7.48    1.73
  11  -1   2   -1.58    0.95
  10  -1   2    2.08    1.15
   9  -1   2   72.75    2.86
   8  -1   2   -0.05    0.77
  -7   1  -2    5.11    0.95
   7  -1   2    5.03    1.17
  -6   1  -2   14.52    1.10
  -6   1  -2   14.63    0.82
   6  -1   2   14.41    1.18
  -5   1  -2  258.65    5.82
  -5   1  -2  269.21    5.81
   5  -1   2  267.46    6.07
  -4   1  -2   11.28    0.85
  -4   1  -2   10.22    0.65
   4  -1   2    9.64    0.83
  -3   1  -2   38.99    1.23
  -3   1  -2   38.45    1.22
   3  -1   2   39.51    1.24
  -2   1  -2   14.21    0.71
  -2   1  -2   13.57    0.73
  -2   1  -2   15.29    0.75
   2  -1   2   15.10    0.71
  -1   1  -2  656.16   13.49
  -1   1  -2  669.61   12.85
  -1   1  -2  692.95   12.92
   1  -1   2  645.10   12.88
   0   1  -2  131.36    2.78
   0   1  -2  137.71    2.87
   0  -1   2  134.90    2.80
  -1  -1   2  219.00    4.51
   2   1  -2   -0.16    0.53
  -2  -1   2   -0.42    0.42
  -2  -1   2    1.26    0.72
   3   1  -2  219.67    4.76
  -3  -1   2  207.08    4.71
  -3  -1   2  216.24    4.74
   4   1  -2   76.82    2.31
  -4  -1   2   76.94    2.22
  -4  -1   2   70.55    2.23
   5   1  -2   75.25    2.46
  -5  -1   2   80.14    2.42
  -5  -1   2   79.99    2.43
   6   1  -2   -0.85    0.71
  -6  -1   2   -0.07    0.80
  -6  -1   2   -0.16    0.59
   7   1  -2   41.29    2.03
  -7  -1   2   38.50    1.86
   8   1  -2   12.97    1.41
   9   1  -2   33.83    2.11
  10   1  -2   -0.50    1.09
  11   1  -2    3.62    1.58
  11  -1   1   12.61    1.54
  10  -1   1    1.30    1.10
   9  -1   1    1.80    1.00
   8  -1   1    0.10    0.82
  -7   1  -1   46.94    1.97
   7  -1   1   46.98    2.02
  -6   1  -1    3.17    0.77
  -6   1  -1    2.88    0.65
   6  -1   1    1.31    0.74
  -5   1  -1   36.51    1.45
  -5   1  -1   40.80    1.62
  -5   1  -1   41.58    1.44
  -5   1  -1   36.93    1.24
   5  -1   1   39.05    1.58
  -4   1  -1    2.72    0.81
  -4   1  -1    3.44    0.59
   4  -1   1    2.11    0.89
  -3   1  -1  148.77    3.36
  -3   1  -1  151.03    3.27
   3  -1   1  148.91    3.40
  -2   1  -1    4.86    0.46
  -2   1  -1    5.12    0.42
   2  -1   1    5.20    0.43
  -1   1  -1  310.06    6.13
  -1   1  -1  314.04    6.42
   1  -1   1  307.92    6.16
   0   1  -1    0.17    0.20
   0   1  -1    0.21    0.18
   0  -1   1    0.22    0.13
   1   1  -1   44.60    1.10
  -1  -1   1   44.98    1.12
  -1  -1   1   43.82    1.11
   2   1  -1   19.29    0.83
  -2  -1   1   18.49    0.76
  -2  -1   1   18.51    0.82
   3   1  -1  128.18    3.15
  -3  -1   1  129.56    3.11
  -3  -1   1  138.64    3.15
   4   1  -1    1.29    0.87
  -4  -1   1    1.22    0.58
  -4  -1   1    1.93    0.93
   5   1  -1    6.06    0.96
  -5  -1   1    4.79    0.66
  -5  -1   1    5.72    0.89
   6   1  -1   29.64    1.62
  -6  -1   1   34.04    1.64
  -6  -1   1   31.95    1.55
   7   1  -1   31.74    1.77
   8   1  -1    1.40    1.01
   9   1  -1    6.03    1.33
  10   1  -1   17.09    1.70
  11   1  -1   12.54    1.67
  11  -1   0    5.25    1.55
  10  -1   0   -1.94    0.88
   9  -1   0   42.30    2.17
   8  -1   0    1.43    0.89
  -7   1   0   30.52    1.58
   7  -1   0   33.66    1.72
  -6   1   0    1.93    0.68
   6  -1   0    3.34    0.99
  -5   1   0  429.22    9.11
  -5   1   0  422.39    8.77
  -5   1   0  419.01    8.75
   5  -1   0  407.17    8.89
  -4   1   0    1.25    0.85
  -4   1   0    0.02    0.54
  -4   1   0   -0.03    0.53
   4  -1   0   -0.34    0.78
  -3   1   0   78.02    2.13
  -3   1   0   77.80    1.89
  -3   1   0   74.62    1.88
   3  -1   0   71.56    1.95
  -2   1   0   19.66    0.84
  -2   1   0   19.86    0.65
  -2   1   0   19.23    0.65
   2  -1   0   20.32    0.72
  -1   1   0  692.59   13.00
  -1   1   0  647.70   13.42
   1  -1   0  690.94   13.31
   0   1   0    0.10    0.15
   0   1   0    0.26    0.13
   1   1   0  651.92   12.76
  -1  -1   0  657.30   12.71
   2   1   0   19.82    0.86
  -2  -1   0   19.63    0.63
  -2  -1   0   20.92    0.81
   3   1   0   70.40    2.08
  -3  -1   0   75.02    2.00
  -3  -1   0   77.67    1.84
   4   1   0    0.52    0.89
  -4  -1   0    0.27    0.41
  -4  -1   0    2.26    0.93
   5   1   0  423.90    9.09
  -5  -1   0  416.38    8.96
  -5  -1   0  421.59    8.78
   6   1   0    3.77    1.03
  -6  -1   0    2.43    0.60
  -6  -1   0    2.00    0.93
  -6  -1   0    3.28    0.81
   7   1   0   32.29    1.79
   8   1   0    2.61    1.04
   9   1   0   42.85    2.21
  10   1   0   -0.11    1.09
  11   1   0    0.29    1.31
  11  -1  -1   10.43    1.51
  10  -1  -1   18.77    1.65
   9  -1  -1    7.83    1.42
   8  -1  -1    1.14    0.95
   7  -1  -1   29.99    1.67
  -6   1   1   30.62    1.39
  -6   1   1   31.96    1.46
   6  -1  -1   30.20    1.55
  -5   1   1    5.69    0.63
  -5   1   1    5.29    0.76
   5  -1  -1    4.59    0.81
  -4   1   1    1.29    0.53
  -4   1   1    1.66    0.58
   4  -1  -1    0.85    0.74
  -3   1   1  137.75    3.14
  -3   1   1  142.73    3.34
   3  -1  -1  140.81    3.19
  -2   1   1   19.57    0.71
  -2   1   1   18.93    0.78
   2  -1  -1   19.97    0.75
  -1   1   1   45.51    1.05
   1  -1  -1   42.40    1.04
   0   1   1    0.64    0.18
   0   1   1    0.34    0.16
   0  -1  -1    0.01    0.14
   1   1   1  292.71    5.94
  -1  -1  -1  304.54    5.96
   2   1   1    4.63    0.53
  -2  -1  -1    5.49    0.59
   3   1   1  155.96    3.71
  -3  -1  -1  161.73    3.65
   4   1   1    2.91    0.99
  -4  -1  -1    3.24    0.93
   5   1   1   38.12    1.67
  -5  -1  -1   38.56    1.55
  -5  -1  -1   39.15    1.43
   6   1   1    1.79    0.92
  -6  -1  -1    1.78    0.62
  -6  -1  -1    1.94    0.88
   7   1   1   42.94    2.02
   8   1   1   -0.30    0.92
   9   1   1    1.76    1.20
  10   1   1   -1.04    0.97
  11   1   1   11.81    1.58
  11  -1  -2    4.73    1.59
  10  -1  -2    0.00    1.12
   9  -1  -2   29.78    1.88
   8  -1  -2   12.71    1.28
   7  -1  -2   40.17    1.93
  -6   1   2   -0.28    0.53
   6  -1  -2    0.33    0.73
  -5   1   2   78.81    2.28
   5  -1  -2   78.83    2.38
  -4   1   2   73.78    2.05
   4  -1  -2   70.33    2.12
  -3   1   2  208.51    4.61
   3  -1  -2  219.34    4.63
  -2   1   2    0.91    0.41
   2  -1  -2    0.58    0.55
  -1   1   2  228.50    4.64
   1  -1  -2  224.69    4.63
   0   1   2  130.03    2.79
   0  -1  -2  132.77    2.80
   1   1   2  713.16   13.56
  -1  -1  -2  678.19   13.53
   2   1   2   13.43    0.81
  -2  -1  -2   14.56    0.88
   3   1   2   38.85    1.33
  -3  -1  -2   37.69    1.35
   4   1   2   10.25    0.97
  -4  -1  -2    8.27    0.92
   5   1   2  266.92    6.21
  -5  -1  -2  263.26    5.99
   6   1   2   13.62    1.26
  -6  -1  -2   14.58    1.15
   7   1   2    3.80    1.16
   8   1   2    0.59    0.89
   9   1   2   70.96    2.92
  10   1   2    2.66    1.26
  11   1   2   -2.49    1.05
  11  -1  -3    5.56    1.59
  10  -1  -3   42.06    2.41
   9  -1  -3    3.82    1.20
   8  -1  -3   -0.10    0.89
   7  -1  -3   14.16    1.26
  -6   1   3  165.10    4.20
   6  -1  -3  165.12    4.28
  -5   1   3   21.87    1.13
   5  -1  -3   18.60    1.09
  -4   1   3   14.64    0.91
   4  -1  -3   15.22    1.01
  -3   1   3   38.32    1.29
   3  -1  -3   40.21    1.34
  -2   1   3   94.34    2.34
   2  -1  -3   98.09    2.36
  -1   1   3  237.46    4.86
   1  -1  -3  223.08    4.83
   0   1   3   45.57    1.27
   0  -1  -3   44.45    1.26
   1   1   3    2.73    0.57
  -1  -1  -3    3.03    0.71
   2   1   3   96.72    2.41
  -2  -1  -3  100.14    2.42
   3   1   3  103.55    2.59
  -3  -1  -3   97.65    2.56
   4   1   3   44.20    1.65
  -4  -1  -3   43.67    1.66
   5   1   3   12.83    0.98
  -5  -1  -3   13.62    0.99
   6   1   3   61.00    2.37
  -6  -1  -3   62.42    2.24
   7   1   3   51.42    2.36
   8   1   3   16.36    1.52
   9   1   3   -0.03    0.98
  10   1   3    9.11    1.69
  11   1   3   11.21    1.87
  11  -1  -4    0.87    1.25
  10  -1  -4    0.14    1.06
   9  -1  -4    3.11    1.22
   8  -1  -4   30.92    1.83
   7  -1  -4    7.95    1.02
  -6   1   4   16.28    1.11
   6  -1  -4   17.12    1.20
  -5   1   4    0.25    0.48
   5  -1  -4    0.41    0.56
  -4   1   4   58.54    1.88
   4  -1  -4   57.97    1.95
  -3   1   4  120.67    3.05
   3  -1  -4  124.85    3.13
  -2   1   4   47.60    1.50
   2  -1  -4   48.78    1.55
  -1   1   4    1.06    0.44
   1  -1  -4    0.13    0.40
   0   1   4  125.47    3.00
   0  -1  -4  131.53    3.02
   1   1   4  162.19    3.76
  -1  -1  -4  175.00    3.77
   2   1   4  108.52    2.67
  -2  -1  -4  103.66    2.63
   3   1   4    1.18    0.75
  -3  -1  -4   -0.35    0.75
   4   1   4   47.79    1.76
  -4  -1  -4   47.88    1.76
   5   1   4   63.42    2.20
  -5  -1  -4   67.30    2.16
   6   1   4   36.03    1.78
   7   1   4   11.46    1.29
   8   1   4   12.90    1.46
   9   1   4   33.49    2.08
  10   1   4   11.30    1.51
  11   1   4    1.20    1.36
  10  -1  -5   52.58    2.73
   9  -1  -5   -0.33    0.95
   8  -1  -5   21.85    1.63
   7  -1  -5    1.20    0.88
  -6   1   5  213.81    5.23
   6  -1  -5  211.44    5.34
  -5   1   5    3.50    0.82
   5  -1  -5    4.03    0.92
  -4   1   5  100.09    2.75
   4  -1  -5   95.20    2.74
  -3   1   5    9.01    0.79
   3  -1  -5   10.40    0.95
  -2   1   5  330.96    7.09
   2  -1  -5  334.31    7.11
  -1   1   5   29.36    1.20
   1  -1  -5   29.87    1.19
   0   1   5  264.71    5.69
   0  -1  -5  257.94    5.64
   1   1   5    3.77    0.63
  -1  -1  -5    3.59    0.68
   2   1   5  209.54    4.69
  -2  -1  -5  201.60    4.66
   3   1   5    2.07    0.70
  -3  -1  -5    2.16    0.74
   4   1   5   97.55    2.79
  -4  -1  -5   99.24    2.77
   5   1   5    1.68    0.81
  -5  -1  -5    4.00    0.95
   6   1   5  117.81    3.53
   7   1   5    9.68    1.25
   8   1   5   26.62    1.92
   9   1   5   -0.72    1.04
  10   1   5   10.70    1.53
  10  -1  -6    0.21    1.18
   9  -1  -6   -0.92    0.92
   8  -1  -6   45.03    2.22
   7  -1  -6    3.10    0.97
  -6   1   6   12.54    1.09
   6  -1  -6   10.76    1.15
  -5   1   6    0.98    0.65
   5  -1  -6    0.19    0.67
  -4   1   6   84.79    2.56
   4  -1  -6   80.45    2.53
  -3   1   6   10.95    0.84
   3  -1  -6   11.22    0.92
  -2   1   6  101.96    2.83
   2  -1  -6  104.59    2.87
  -1   1   6   11.17    0.88
   1  -1  -6   11.26    0.97
   0   1   6   82.32    2.40
   0  -1  -6   83.78    2.43
   1   1   6   10.04    0.85
  -1  -1  -6    9.45    0.96
   2   1   6   85.07    2.43
  -2  -1  -6   80.29    2.41
   3   1   6    6.33    0.72
  -3  -1  -6    6.51    0.75
   4   1   6   30.21    1.40
  -4  -1  -6   27.13    1.30
   5   1   6    0.71    0.68
  -5  -1  -6   -0.50    0.73
   6   1   6   31.22    1.70
   7   1   6    5.71    1.25
   8   1   6    0.51    1.16
   9   1   6    0.16    1.28
  10   1   6   12.36    1.69
  10  -1  -7   15.10    1.70
   9  -1  -7    4.21    1.34
   8  -1  -7   12.26    1.35
   7  -1  -7    4.39    1.11
  -6   1   7   28.66    1.62
   6  -1  -7   27.47    1.59
  -5   1   7   11.91    1.04
   5  -1  -7    9.93    1.06
  -4   1   7  103.19    3.09
   4  -1  -7  107.37    3.15
  -3   1   7    3.40    0.77
   3  -1  -7    5.00    0.88
  -2   1   7  138.41    3.61
   2  -1  -7  132.52    3.54
  -1   1   7   26.70    1.32
   1  -1  -7   25.41    1.35
   0   1   7  289.56    6.54
   0  -1  -7  293.83    6.51
   1   1   7   20.16    1.17
  -1  -1  -7   19.05    1.25
   2   1   7   80.18    2.40
  -2  -1  -7   75.82    2.36
   3   1   7    0.31    0.58
  -3  -1  -7    0.34    0.53
   4   1   7  242.20    5.67
  -4  -1  -7  224.61    5.48
   5   1   7    5.46    1.07
   6   1   7    0.52    0.85
   7   1   7   -0.18    0.87
   8   1   7   87.95    3.40
   9   1   7   -2.28    1.11
  10   1   7   -1.74    1.39
  10  -1  -8    3.39    1.42
   9  -1  -8    1.77    1.19
   8  -1  -8    4.07    1.18
   7  -1  -8   41.75    2.14
  -6   1   8   11.37    1.16
   6  -1  -8    9.00    1.10
  -5   1   8    0.92    0.72
   5  -1  -8   -0.77    0.80
  -4   1   8   20.18    1.32
   4  -1  -8   20.50    1.37
  -3   1   8   89.97    2.82
   3  -1  -8   85.74    2.78
  -2   1   8   37.19    1.65
   2  -1  -8   37.21    1.64
  -1   1   8    0.09    0.56
   1  -1  -8   -0.59    0.50
   0   1   8   44.51    1.77
   0  -1  -8   44.45    1.74
   1   1   8   89.89    2.77
  -1  -1  -8   97.13    2.77
   2   1   8  135.98    3.66
  -2  -1  -8  134.00    3.60
   3   1   8    4.29    0.94
  -3  -1  -8    5.17    0.97
   4   1   8    6.68    1.09
  -4  -1  -8    6.56    1.12
   5   1   8   25.50    1.55
   6   1   8   44.94    2.12
   7   1   8    1.15    1.07
   8   1   8    1.79    1.09
   9   1   8    3.89    1.54
  10   1   8    8.45    1.93
   9  -1  -9    8.27    1.77
   8  -1  -9   12.86    1.47
   7  -1  -9   -0.31    0.88
   6  -1  -9    7.14    1.31
  -5   1   9   24.83    1.55
   5  -1  -9   23.12    1.54
  -4   1   9   51.79    2.22
   4  -1  -9   52.88    2.25
  -3   1   9    5.38    1.07
   3  -1  -9    6.41    1.16
  -2   1   9   36.23    1.71
   2  -1  -9   36.59    1.76
  -1   1   9   47.71    1.95
   1  -1  -9   44.84    1.91
   0   1   9  134.39    3.73
   0  -1  -9  131.00    3.67
   1   1   9   29.89    1.55
  -1  -1  -9   33.93    1.61
   2   1   9   16.12    1.18
  -2  -1  -9   15.63    1.16
   3   1   9   13.60    1.17
  -3  -1  -9   17.29    1.31
   4   1   9  117.45    3.57
   5   1   9   13.66    1.29
   6   1   9   -0.48    0.88
   7   1   9    2.36    1.23
   8   1   9   42.25    2.39
   9   1   9    4.27    1.49
   9  -1 -10    0.16    1.22
   8  -1 -10    1.33    1.25
   7  -1 -10   65.54    2.87
   6  -1 -10    4.59    1.28
  -5   1  10   12.88    1.27
   5  -1 -10   11.40    1.22
  -4   1  10   10.68    1.17
   4  -1 -10   10.29    1.23
  -3   1  10  144.31    4.27
   3  -1 -10  148.51    4.27
  -2   1  10   13.82    1.17
   2  -1 -10   15.57    1.31
  -1   1  10   29.64    1.65
   1  -1 -10   34.31    1.73
   0   1  10    8.15    1.01
   0  -1 -10    8.44    1.03
   1   1  10  135.33    3.90
  -1  -1 -10  132.41    3.85
   2   1  10   23.99    1.49
  -2  -1 -10   23.51    1.44
   3   1  10   49.56    2.15
   4   1  10    1.36    0.87
   5   1  10   48.55    2.25
   6   1  10   16.95    1.44
   7   1  10   23.19    1.74
   8   1  10   -0.58    1.02
   9   1  10    2.67    1.50
   9  -1 -11   17.53    1.99
   8  -1 -11    1.12    1.32
   7  -1 -11    4.11    1.34
   6  -1 -11   -0.64    0.91
  -5   1  11   27.87    1.85
   5  -1 -11   26.04    1.78
  -4   1  11   -1.37    0.69
   4  -1 -11    0.76    1.04
  -3   1  11   24.34    1.62
   3  -1 -11   23.17    1.61
  -2   1  11   -0.19    0.70
   2  -1 -11    0.46    0.90
  -1   1  11   39.55    2.01
   1  -1 -11   39.43    2.00
   0   1  11   11.63    1.23
   0  -1 -11   13.21    1.27
   1   1  11   34.85    1.84
  -1  -1 -11   31.87    1.81
   2   1  11   -0.09    0.74
   3   1  11   20.64    1.50
   4   1  11   32.16    1.79
   5   1  11   15.28    1.40
   6   1  11   -0.90    0.87
   7   1  11    5.49    1.42
   8   1  11    5.29    1.52
   8  -1 -12    0.22    1.28
   7  -1 -12   35.09    2.30
   6  -1 -12   -0.76    1.10
  -5   1  12   52.50    2.59
   5  -1 -12   53.28    2.57
  -4   1  12   -0.49    1.03
   4  -1 -12    0.17    0.96
  -3   1  12   89.28    3.32
   3  -1 -12   86.57    3.25
  -2   1  12   -0.46    0.86
   2  -1 -12   -0.44    0.88
  -1   1  12  129.86    4.13
   1  -1 -12  130.96    4.07
   0   1  12    1.09    0.91
   0  -1 -12    0.51    0.97
   1   1  12   29.03    1.78
   2   1  12    0.07    0.80
   3   1  12   85.88    3.18
   4   1  12   -0.40    0.88
   5   1  12    5.35    1.29
   6   1  12   -0.23    0.94
   7   1  12   45.90    2.51
   8   1  12   -3.08    1.09
   8  -1 -13   11.88    2.08
   7  -1 -13    4.46    1.66
   6  -1 -13   -0.09    1.17
  -5   1  13   12.57    1.59
   5  -1 -13   13.12    1.60
  -4   1  13    4.42    1.36
   4  -1 -13    6.12    1.47
  -3   1  13   18.70    1.60
   3  -1 -13   18.59    1.62
  -2   1  13    2.42    1.11
   2  -1 -13   -0.09    1.05
  -1   1  13    8.97    1.23
   1  -1 -13    8.74    1.57
   0   1  13    8.19    1.24
   1   1  13   27.08    1.81
   2   1  13   -0.31    0.94
   3   1  13    4.86    1.30
   4   1  13    3.64    1.24
   5   1  13   27.22    1.87
   6   1  13    1.30    1.12
   7   1  13    1.67    1.32
   7  -1 -14   12.45    1.80
   6  -1 -14    7.15    1.72
   5  -1 -14   22.60    1.99
  -4   1  14    1.31    1.21
   4  -1 -14   -1.70    1.17
  -3   1  14    9.33    1.38
   3  -1 -14    9.78    1.43
  -2   1  14    9.34    1.66
  -1   1  14   82.82    3.34
   0   1  14    5.73    1.38
   1   1  14    7.96    1.53
   2   1  14    6.69    1.39
   3   1  14   71.76    3.11
   4   1  14    5.13    1.46
   5   1  14    0.65    1.12
   6   1  14    1.77    1.37
   7  -1 -15   -0.22    1.44
   6  -1 -15    0.32    1.35
   5  -1 -15    3.15    1.55
  -4   1  15   24.70    2.10
  -3   1  15    8.44    1.86
  -2   1  15    2.33    1.35
  -1   1  15    8.49    1.75
   1   1  15   14.12    1.60
   2   1  15    4.53    1.42
   3   1  15    0.19    1.06
   4   1  15   14.27    1.65
   5   1  15   12.26    1.51
  -4   1  16   -0.16    1.49
  -3   1  16   -1.40    1.28
  -2   1  16   10.95    1.58
  -1   1  16   17.05    1.80
   1   1  16    0.43    1.30
   2   1  16    7.99    1.70
   3   1  16   14.05    1.70
   4   1  16    6.25    1.63
  -3   1  17   -1.47    1.40
  -2   1  17   22.21    2.15
  -1   1  17   -0.37    1.37
   0   1  17   29.23    2.38
   1   1  17    0.94    1.48
   2   1  17   20.61    2.02
   2  -2  17    3.79    1.49
   1  -2  17   11.76    2.05
   0  -2  17    3.16    1.54
  -1  -2  17   -0.44    1.20
  -2  -2  17   -0.90    1.30
  -3  -2  17    9.50    2.07
   4  -2  16    8.61    1.74
   3  -2  16   43.96    2.55
   2  -2  16   -1.40    1.07
   1  -2  16    0.83    1.18
   0  -2  16    7.81    1.61
  -1  -2  16   46.80    2.71
  -2  -2  16    1.05    1.30
  -3  -2  16    9.08    1.83
  -4  -2  16    3.46    1.50
  -5  -2  16   25.56    2.25
  -6  -2  16   -0.66    1.56
   5  -2  15    5.30    1.48
   4  -2  15   19.58    1.76
   3  -2  15    5.15    1.41
   2  -2  15   10.36    1.75
   1  -2  15    4.38    1.38
   0  -2  15   40.58    2.35
  -1  -2  15    9.07    1.70
  -2  -2  15    4.14    1.39
  -4  -2  15   20.58    1.95
  -5  -2  15    2.28    1.38
  -6  -2  15   -2.21    1.50
   6  -2  14    3.44    1.41
   5  -2  14   -0.24    1.09
   4  -2  14    9.91    1.31
   3  -2  14   14.44    1.42
   2  -2  14   11.32    1.35
   1  -2  14   -0.03    0.98
   0  -2  14    7.84    1.47
  -1  -2  14   16.38    1.61
  -2  -2  14   14.36    1.52
  -3  -2  14    3.01    1.16
  -4  -2  14    1.45    1.25
  -5  -2  14   12.27    1.63
  -6  -2  14    9.89    1.90
   7  -2  13    2.66    1.47
   6  -2  13   11.32    1.39
   5  -2  13    0.66    1.01
   4  -2  13   75.37    3.03
   3  -2  13    8.70    1.20
   2  -2  13    7.73    1.39
   1  -2  13    0.08    0.85
   0  -2  13  163.90    4.95
  -1  -2  13   20.95    1.67
  -2  -2  13    1.07    1.04
  -3  -2  13   -1.20    0.84
  -4  -2  13   89.60    3.50
  -5  -2  13    6.50    1.53
  -6  -2  13    0.10    1.24
   8  -2  12   -1.88    1.17
   7  -2  12    1.10    1.18
   6  -2  12   12.85    1.39
   5  -2  12    2.42    1.02
   4  -2  12    3.84    1.09
   3  -2  12   -0.51    0.79
   2  -2  12   54.29    2.36
   1  -2  12   -0.57    0.80
   0  -2  12   19.72    1.46
  -1  -2  12    4.25    1.13
  -2  -2  12   60.12    2.64
  -3  -2  12   -0.79    0.75
   4   2 -12   -0.61    0.99
  -4  -2  12   -0.41    0.95
   5   2 -12    0.57    0.93
  -5  -2  12    1.51    1.14
   6   2 -12   22.93    1.78
  -6  -2  12   21.49    1.79
   7   2 -12   -1.22    1.14
  -7  -2  12   -1.95    1.09
   8   2 -12   -2.25    1.19
   9   2 -12    0.35    1.66
   8  -2  11   32.60    2.11
   7  -2  11    0.58    1.08
   6  -2  11    3.44    1.17
   5  -2  11   12.38    1.23
   4  -2  11   94.73    3.23
   3  -2  11    0.70    0.79
  -2   2 -11    0.67    0.85
   2  -2  11    1.45    0.83
   1  -2  11    2.77    0.91
   0  -2  11  108.89    3.45
  -1  -2  11    5.79    1.14
   2   2 -11    3.01    1.08
  -2  -2  11    7.77    1.30
   3   2 -11    3.55    1.09
  -3  -2  11    5.00    1.10
   4   2 -11  116.81    3.73
  -4  -2  11  113.88    3.77
   5   2 -11    0.16    0.90
  -5  -2  11    0.08    0.91
   6   2 -11   10.60    1.62
  -6  -2  11    9.37    1.55
   7   2 -11    5.69    1.48
  -7  -2  11    5.36    1.36
   8   2 -11   34.01    2.29
   9   2 -11   -1.60    1.40
   9  -2  10    6.92    1.65
   8  -2  10    0.28    0.97
   7  -2  10   11.95    1.35
   6  -2  10   13.55    1.27
   5  -2  10   26.85    1.61
   4  -2  10    6.68    0.96
  -3   2 -10   13.45    1.10
   3  -2  10   14.63    1.20
  -2   2 -10   33.50    1.56
   2  -2  10   33.79    1.65
  -1   2 -10   75.74    2.35
   1  -2  10   78.53    2.69
   0   2 -10   14.35    0.95
   0  -2  10   14.22    1.16
   1   2 -10   22.15    1.39
  -1  -2  10   21.68    1.38
   2   2 -10   39.84    1.86
  -2  -2  10   38.13    1.87
   3   2 -10   39.50    1.90
  -3  -2  10   38.43    1.90
   4   2 -10    9.19    1.10
  -4  -2  10    9.76    1.16
   5   2 -10    0.27    0.86
  -5  -2  10    1.92    1.02
   6   2 -10   15.89    1.47
  -6  -2  10   19.46    1.57
   7   2 -10    9.69    1.38
  -7  -2  10   11.24    1.38
   8   2 -10   13.46    1.61
   9   2 -10   -1.04    1.33
   9  -2   9    6.69    1.56
   8  -2   9   23.71    1.76
   7  -2   9    7.24    1.35
   6  -2   9   -0.26    0.81
   5  -2   9   22.93    1.43
   4  -2   9   78.96    2.68
  -3   2  -9   21.24    1.30
   3  -2   9   27.61    1.43
  -2   2  -9    1.10    0.73
   2  -2   9   -0.34    0.59
  -1   2  -9   32.93    1.38
  -1   2  -9   33.79    1.54
   1  -2   9   35.10    1.62
   0   2  -9  183.50    4.59
   0  -2   9  185.23    4.68
   1   2  -9   13.36    1.09
  -1  -2   9   13.03    1.07
   2   2  -9   14.89    1.22
  -2  -2   9   15.40    1.13
   3   2  -9    6.52    0.93
  -3  -2   9    6.97    1.11
   4   2  -9   88.56    3.00
  -4  -2   9   93.89    3.13
   5   2  -9    5.09    1.13
  -5  -2   9    4.13    1.02
   6   2  -9   10.92    1.28
  -6  -2   9   10.65    1.18
   7   2  -9    1.19    1.02
  -7  -2   9    0.93    1.03
   8   2  -9   35.42    2.21
   9   2  -9    2.81    1.50
  10   2  -9    7.75    1.91
  10  -2   8   -0.15    1.37
   9  -2   8   21.01    1.88
   8  -2   8    1.19    1.08
   7  -2   8   34.43    1.89
   6  -2   8    8.12    1.06
   5  -2   8   99.35    3.06
   4  -2   8   25.34    1.40
  -3   2  -8   35.10    1.60
   3  -2   8   38.01    1.59
  -2   2  -8    5.20    0.83
  -2   2  -8    5.43    0.71
   2  -2   8    5.55    0.83
  -1   2  -8  276.97    5.88
  -1   2  -8  279.42    6.15
  -1   2  -8  272.02    6.01
   1  -2   8  272.16    6.25
   0   2  -8   44.86    1.68
   0  -2   8   47.00    1.78
   1   2  -8   12.89    0.94
  -1  -2   8   13.33    0.98
   2   2  -8    5.26    0.79
  -2  -2   8    4.97    0.74
   3   2  -8  195.62    4.89
  -3  -2   8  196.85    4.98
   4   2  -8   15.94    1.24
  -4  -2   8   17.07    1.20
   5   2  -8    0.20    0.76
  -5  -2   8    0.03    0.67
   6   2  -8    1.14    0.89
  -6  -2   8    3.34    0.96
   7   2  -8   58.24    2.59
  -7  -2   8   60.16    2.57
   8   2  -8    3.52    1.35
   9   2  -8    3.52    1.47
  10   2  -8    0.97    1.47
  10  -2   7   -0.43    1.38
   9  -2   7    4.77    1.53
   8  -2   7    0.49    0.97
   7  -2   7   27.26    1.65
   6  -2   7    1.38    0.85
   5  -2   7   12.78    1.07
   4  -2   7    5.78    0.75
  -3   2  -7  128.51    3.47
   3  -2   7  126.61    3.31
  -2   2  -7    3.05    0.63
  -2   2  -7    2.75    0.72
   2  -2   7    1.70    0.60
  -1   2  -7   15.40    0.72
  -1   2  -7   15.32    0.89
  -1   2  -7   16.30    0.97
   1  -2   7   16.27    0.97
   0   2  -7   29.35    1.34
   0  -2   7   28.59    1.31
   1   2  -7   37.75    1.53
  -1  -2   7   39.06    1.53
   2   2  -7    1.69    0.66
  -2  -2   7    1.81    0.64
   3   2  -7    4.66    0.86
  -3  -2   7    5.49    0.88
   4   2  -7   17.88    1.18
  -4  -2   7   16.89    1.16
   5   2  -7   25.32    1.48
  -5  -2   7   24.63    1.45
   6   2  -7   11.61    1.14
  -6  -2   7   10.68    1.15
   7   2  -7    2.33    1.10
  -7  -2   7    0.34    0.95
   8   2  -7   10.21    1.62
   9   2  -7   13.14    1.56
  10   2  -7    8.30    1.86
  10  -2   6   -0.45    1.15
   9  -2   6   41.73    2.32
   8  -2   6    2.79    1.16
   7  -2   6   15.65    1.26
   6  -2   6    0.24    0.76
   5  -2   6  184.98    4.55
   4  -2   6    5.11    0.80
  -3   2  -6   54.42    1.61
  -3   2  -6   50.29    1.84
   3  -2   6   51.74    1.69
  -2   2  -6   -0.50    0.53
  -2   2  -6    0.06    0.59
   2  -2   6    0.11    0.49
  -1   2  -6  476.26    9.62
  -1   2  -6  477.07    9.67
  -1   2  -6  468.70    9.80
   1  -2   6  478.63    9.75
   0   2  -6   49.76    1.61
   0  -2   6   47.99    1.63
   1   2  -6   12.69    0.97
  -1  -2   6   12.04    0.88
   2   2  -6   47.68    1.70
  -2  -2   6   46.07    1.70
   3   2  -6  420.15    8.93
  -3  -2   6  421.04    9.01
   4   2  -6   10.06    0.88
  -4  -2   6   10.40    0.91
   5   2  -6   11.49    1.02
  -5  -2   6    9.88    1.02
   6   2  -6   10.12    1.10
  -6  -2   6    9.13    1.06
   7   2  -6  104.93    3.59
  -7  -2   6  111.57    3.60
   8   2  -6    0.68    1.10
   9   2  -6   12.08    1.87
  10   2  -6   -0.83    1.10
  10  -2   5    1.81    1.22
   9  -2   5   -1.17    1.07
   8  -2   5   16.26    1.50
   7  -2   5   28.75    1.65
   6  -2   5   25.42    1.42
   5  -2   5    3.70    0.80
  -4   2  -5    3.13    0.62
   4  -2   5    4.36    0.61
  -3   2  -5   35.35    1.48
  -3   2  -5   37.38    1.28
   3  -2   5   35.63    1.33
  -2   2  -5   91.36    2.48
  -2   2  -5   94.41    2.31
   2  -2   5   89.39    2.34
  -1   2  -5    4.00    0.50
   1  -2   5    3.15    0.47
   0   2  -5   10.37    0.67
   0  -2   5   10.17    0.67
   1   2  -5  207.98    4.64
  -1  -2   5  212.44    4.69
   2   2  -5   22.94    1.18
  -2  -2   5   25.67    1.20
   3   2  -5    3.07    0.78
  -3  -2   5    2.67    0.69
   4   2  -5   -0.22    0.50
  -4  -2   5    0.17    0.49
   5   2  -5   76.35    2.61
  -5  -2   5   87.24    2.68
   6   2  -5   10.59    1.13
  -6  -2   5   10.58    1.05
   7   2  -5    8.79    1.12
  -7  -2   5    8.17    1.02
   8   2  -5   -0.49    1.01
   9   2  -5   15.63    1.66
  10   2  -5   -0.37    1.28
  11   2  -5    3.69    1.56
  11  -2   4    6.31    1.55
  10  -2   4    3.76    1.25
   9  -2   4   35.23    2.00
  -8   2  -4   -0.80    0.93
   8  -2   4   -0.72    0.82
   7  -2   4    6.88    1.05
   6  -2   4   46.02    1.87
   5  -2   4  193.26    4.54
  -4   2  -4    4.35    0.59
   4  -2   4    4.19    0.69
  -3   2  -4    5.93    0.63
  -3   2  -4    5.23    0.68
   3  -2   4    4.86    0.60
  -2   2  -4  169.20    3.87
  -2   2  -4  170.37    3.57
   2  -2   4  162.95    3.65
  -1   2  -4  493.15    9.77
   1  -2   4  495.24    9.82
   0   2  -4    0.81    0.35
   0   2  -4    2.45    0.47
   0  -2   4    1.24    0.39
   1   2  -4    7.82    0.57
  -1  -2   4    8.14    0.58
   2   2  -4    4.59    0.62
  -2  -2   4    3.71    0.53
   3   2  -4  305.75    6.73
  -3  -2   4  321.95    6.83
   4   2  -4    0.55    0.58
  -4  -2   4    1.04    0.53
   5   2  -4   43.21    1.80
  -5  -2   4   44.55    1.78
   6   2  -4    9.31    1.16
  -6  -2   4   10.59    1.02
   7   2  -4  100.68    3.45
  -7  -2   4  111.84    3.48
   8   2  -4    0.28    1.04
   9   2  -4   24.45    1.90
  10   2  -4    1.34    1.44
  11   2  -4   18.88    2.02
  11  -2   3    3.66    1.49
  10  -2   3   23.17    1.77
   9  -2   3    2.64    1.06
  -8   2  -3   30.90    1.88
   8  -2   3   28.69    1.73
  -7   2  -3    5.54    1.07
   7  -2   3    6.84    1.16
  -6   2  -3  108.95    3.02
   6  -2   3  111.98    3.24
  -5   2  -3   25.69    1.16
   5  -2   3   26.88    1.20
  -4   2  -3   43.21    1.54
  -4   2  -3   42.98    1.44
   4  -2   3   44.56    1.48
  -3   2  -3    9.16    0.73
  -3   2  -3   10.37    0.72
   3  -2   3    9.84    0.62
  -2   2  -3  209.59    4.81
  -2   2  -3  216.70    4.64
   2  -2   3  207.49    4.36
  -1   2  -3   62.89    1.80
   1  -2   3   59.14    1.49
   0   2  -3   22.27    0.82
   0   2  -3   21.32    0.84
   0  -2   3   21.47    0.79
   1   2  -3  203.77    4.31
  -1  -2   3  202.46    4.34
   2   2  -3  237.01    5.04
  -2  -2   3  235.54    5.09
   3   2  -3   26.06    1.10
  -3  -2   3   25.04    1.15
  -3  -2   3   25.26    1.10
   4   2  -3    3.21    0.84
  -4  -2   3    3.41    0.74
  -4  -2   3    3.12    0.93
   5   2  -3   62.20    2.25
  -5  -2   3   67.18    2.23
  -5  -2   3   66.81    2.26
   6   2  -3   72.17    2.64
  -6  -2   3   71.58    2.50
   7   2  -3   21.38    1.60
  -7  -2   3   21.99    1.46
   8   2  -3   -1.89    0.88
   9   2  -3    3.57    1.27
  10   2  -3   11.87    1.58
  11   2  -3    2.96    1.48
  11  -2   2    0.62    1.15
  10  -2   2    7.64    1.51
   9  -2   2   11.45    1.26
  -8   2  -2    9.22    1.11
   8  -2   2    7.40    1.03
  -7   2  -2   -0.25    0.72
   7  -2   2    0.21    0.81
  -6   2  -2   31.94    1.30
  -6   2  -2   31.04    1.61
   6  -2   2   30.10    1.53
  -5   2  -2   75.23    2.12
  -5   2  -2   75.31    2.07
  -5   2  -2   76.46    2.20
   5  -2   2   78.72    2.35
  -4   2  -2  104.64    2.51
  -4   2  -2   99.34    2.64
   4  -2   2   98.89    2.61
  -3   2  -2    4.94    0.71
  -3   2  -2    4.50    0.70
   3  -2   2    3.61    0.46
  -2   2  -2   21.19    0.92
  -2   2  -2   19.45    0.86
   2  -2   2   19.28    0.67
  -1   2  -2  283.15    5.99
   1  -2   2  275.29    5.52
   0   2  -2  211.88    4.59
   0   2  -2  219.12    4.71
   0   2  -2  214.38    4.33
   0  -2   2  218.85    4.37
   1   2  -2   16.60    0.63
  -1  -2   2   15.36    0.64
  -1  -2   2   16.34    0.66
   2   2  -2    8.47    0.67
  -2  -2   2    8.77    0.61
  -2  -2   2    8.22    0.73
   3   2  -2   85.77    2.36
  -3  -2   2   90.85    2.36
  -3  -2   2   86.91    2.38
   4   2  -2   81.83    2.46
  -4  -2   2   76.95    2.30
  -4  -2   2   73.28    2.41
   5   2  -2   20.89    1.27
  -5  -2   2   20.64    1.23
  -5  -2   2   21.60    1.20
   6   2  -2    2.60    0.99
  -6  -2   2    3.56    0.86
  -6  -2   2    3.19    1.05
   7   2  -2   43.55    2.15
  -7  -2   2   43.47    2.09
  -7  -2   2   42.10    1.95
   8   2  -2   17.91    1.56
   9   2  -2   16.71    1.67
  10   2  -2   -1.07    1.14
  11   2  -2    9.97    1.88
  11  -2   1   -1.38    1.03
  10  -2   1   34.28    2.06
   9  -2   1    1.30    0.94
  -8   2  -1   30.77    1.70
   8  -2   1   29.80    1.70
  -7   2  -1   -0.11    0.73
   7  -2   1    0.76    0.86
  -6   2  -1  181.50    4.38
  -6   2  -1  190.70    4.89
   6  -2   1  184.60    4.57
  -5   2  -1   15.26    0.83
  -5   2  -1   14.97    1.06
  -5   2  -1   13.87    0.81
  -5   2  -1   13.78    0.84
   5  -2   1   15.48    0.98
  -4   2  -1   36.64    1.27
  -4   2  -1   39.88    1.58
  -4   2  -1   38.48    1.22
   4  -2   1   41.14    1.49
   3  -2   1   15.85    0.78
  -2   2  -1  443.65    8.95
   2  -2   1  452.52    8.78
   0   2  -1    1.88    0.36
   0   2  -1    1.74    0.37
   0  -2   1    1.32    0.20
   1   2  -1   59.60    1.45
   1   2  -1   60.54    1.43
  -1  -2   1   57.71    1.46
   2   2  -1  963.87   18.76
  -2  -2   1  963.84   18.76
   3   2  -1    2.55    0.68
  -3  -2   1    1.62    0.60
   4   2  -1   15.17    1.19
  -4  -2   1   13.90    1.12
   5   2  -1    1.69    0.74
  -5  -2   1    2.37    0.65
  -5  -2   1    0.83    0.61
   6   2  -1  198.18    5.20
  -6  -2   1  211.73    5.18
  -6  -2   1  199.97    5.04
   7   2  -1    6.93    1.27
  -7  -2   1    7.69    1.33
  -7  -2   1    7.07    1.19
   8   2  -1    5.23    1.29
   9   2  -1    0.84    1.00
  10   2  -1   45.46    2.52
  11   2  -1    8.18    1.76
  11  -2   0    2.03    1.25
  10  -2   0   -0.19    1.09
   9  -2   0    0.92    0.98
  -8   2   0   16.28    1.30
   8  -2   0   13.70    1.25
  -7   2   0    4.41    0.99
   7  -2   0    5.71    1.06
  -6   2   0    3.15    0.87
   6  -2   0    3.70    0.90
  -5   2   0    2.05    0.52
  -5   2   0    1.70    0.63
   5  -2   0    2.08    0.67
  -4   2   0  138.07    3.59
  -4   2   0  133.77    3.11
   4  -2   0  137.95    3.29
  -3   2   0   12.67    0.58
  -3   2   0   13.03    0.85
   3  -2   0   13.28    0.67
  -2   2   0   42.54    1.46
  -2   2   0   43.40    1.30
   2  -2   0   43.34    1.17
  -1   2   0    4.92    0.47
   1  -2   0    3.83    0.19
   1  -2   0    3.78    0.18
   0   2   0  381.68    7.82
   0   2   0  373.61    7.67
   0  -2   0  388.34    7.51
   1   2   0    4.41    0.41
  -1  -2   0    4.25    0.36
   2   2   0   44.10    1.03
   2   2   0   42.83    1.55
  -2  -2   0   44.47    1.51
   3   2   0   14.61    0.93
  -3  -2   0   13.37    0.49
  -3  -2   0   13.76    0.85
   4   2   0  133.27    3.50
  -4  -2   0  131.22    3.39
  -4  -2   0  134.92    2.95
   5   2   0    1.10    0.73
  -5  -2   0    1.29    0.67
  -5  -2   0    2.10    0.44
   6   2   0    3.74    0.99
  -6  -2   0    2.88    1.01
  -6  -2   0    3.85    0.61
   7   2   0    6.39    1.31
  -7  -2   0    4.84    1.05
  -7  -2   0    2.21    1.10
   8   2   0   15.30    1.43
   9   2   0    2.26    1.05
  10   2   0    0.61    1.14
  11   2   0    2.22    1.50
  11  -2  -1    9.26    1.69
  10  -2  -1   44.80    2.35
   9  -2  -1   -0.68    0.83
   8  -2  -1    7.75    1.31
  -7   2   1    7.29    1.12
   7  -2  -1    6.74    1.18
  -6   2   1  190.98    4.90
   6  -2  -1  192.15    4.71
  -5   2   1    0.59    0.44
  -5   2   1    0.24    0.56
   5  -2  -1    0.59    0.56
  -4   2   1   13.12    0.92
  -4   2   1   13.89    0.77
   4  -2  -1   13.41    0.92
  -3   2   1    2.59    0.56
  -3   2   1    3.01    0.44
   3  -2  -1    3.12    0.54
  -2   2   1  922.30   18.38
  -2   2   1 1000.00   18.36
  -2   2   1  966.74   19.05
   2  -2  -1  934.33   18.41
  -1   2   1   54.73    1.31
  -1   2   1   59.26    1.36
  -1   2   1   61.70    1.58
   1  -2  -1   58.17    1.34
   0   2   1    0.94    0.33
   0   2   1    1.45    0.25
   0  -2  -1    1.23    0.26
   1   2   1    5.66    0.39
  -1  -2  -1    5.46    0.41
   2   2   1  439.90    8.84
  -2  -2  -1  433.23    8.83
   3   2   1   16.45    1.00
  -3  -2  -1   14.35    0.92
   4   2   1   39.40    1.74
  -4  -2  -1   40.72    1.59
   5   2   1   14.97    1.13
  -5  -2  -1   14.75    0.78
  -5  -2  -1   13.33    1.06
   6   2   1  171.87    4.65
  -6  -2  -1  176.81    4.50
   7   2   1    1.41    0.96
  -7  -2  -1    0.39    0.95
   8   2   1   28.64    1.83
   9   2   1   -0.34    0.95
  10   2   1   31.74    2.13
  11   2   1   -1.03    1.20
  11  -2  -2    8.47    1.71
  10  -2  -2   -0.97    0.85
   9  -2  -2   16.04    1.42
   8  -2  -2   15.03    1.27
   7  -2  -2   42.39    1.93
   6  -2  -2    3.09    0.86
  -5   2   2   20.35    1.01
   5  -2  -2   18.35    1.03
  -4   2   2   70.99    1.98
   4  -2  -2   73.37    2.10
  -3   2   2   81.57    2.02
   3  -2  -2   78.82    2.05
  -2   2   2    7.59    0.53
   2  -2  -2    8.38    0.60
  -1   2   2   15.11    0.50
  -1   2   2   16.50    0.64
   1  -2  -2   15.79    0.64
   0   2   2  213.89    4.50
   0   2   2  218.66    4.42
   0  -2  -2  209.94    4.41
   1   2   2  277.27    5.64
  -1  -2  -2  271.64    5.65
   2   2   2   21.87    0.94
  -2  -2  -2   21.94    1.00
   3   2   2    4.25    0.67
  -3  -2  -2    3.22    0.64
   4   2   2  100.59    2.91
  -4  -2  -2  101.87    2.85
   5   2   2   77.42    2.60
  -5  -2  -2   79.13    2.43
   6   2   2   32.92    1.79
  -6  -2  -2   31.83    1.66
   7   2   2   -1.07    0.91
   8   2   2    8.26    1.12
   9   2   2   12.34    1.44
  10   2   2    6.38    1.56
  11   2   2    0.84    1.24
  11  -2  -3    6.19    1.60
  10  -2  -3   12.83    1.53
   9  -2  -3    4.60    1.29
   8  -2  -3    0.43    0.90
   7  -2  -3   21.40    1.42
   6  -2  -3   68.18    2.33
  -5   2   3   60.30    1.89
   5  -2  -3   58.61    1.97
   4  -2  -3    3.02    0.77
  -3   2   3   23.51    0.97
   3  -2  -3   23.66    1.00
  -2   2   3  241.51    5.03
   2  -2  -3  232.09    5.03
  -1   2   3  185.31    4.02
   1  -2  -3  187.48    4.05
   0   2   3   21.84    0.92
   0  -2  -3   20.32    0.98
   1   2   3   61.56    1.68
  -1  -2  -3   56.60    1.70
   2   2   3  212.67    4.59
  -2  -2  -3  204.02    4.57
   3   2   3    9.10    0.74
  -3  -2  -3    9.08    0.79
   4   2   3   43.50    1.70
  -4  -2  -3   44.10    1.74
   5   2   3   25.77    1.37
  -5  -2  -3   24.00    1.28
   6   2   3  101.01    3.31
  -6  -2  -3  104.65    3.10
   7   2   3    5.88    1.33
   8   2   3   30.33    1.91
   9   2   3    2.98    1.15
  10   2   3   23.12    1.90
  11   2   3    4.33    1.51
  11  -2  -4   19.38    1.85
  10  -2  -4    2.42    1.26
   9  -2  -4   23.01    1.65
   8  -2  -4    4.10    1.13
   7  -2  -4   96.29    3.11
   6  -2  -4   10.20    1.03
  -5   2   4   42.68    1.57
   5  -2  -4   40.53    1.64
  -4   2   4    0.51    0.51
   4  -2  -4    0.56    0.53
  -3   2   4  306.65    6.49
   3  -2  -4  301.40    6.55
  -2   2   4    4.16    0.65
   2  -2  -4    4.46    0.66
  -1   2   4    6.32    0.56
   1  -2  -4    6.64    0.57
   0   2   4    1.44    0.44
   0  -2  -4    0.92    0.43
   1   2   4  474.10    9.57
  -1  -2  -4  471.55    9.59
   2   2   4  170.37    3.92
  -2  -2  -4  166.38    3.89
   3   2   4    5.95    0.79
  -3  -2  -4    5.84    0.85
   4   2   4    3.56    0.80
  -4  -2  -4    5.04    0.87
   5   2   4  195.61    4.85
  -5  -2  -4  190.31    4.73
   6   2   4   47.41    2.12
  -6  -2  -4   46.47    1.98
   7   2   4    8.53    1.43
   8   2   4    0.98    1.11
   9   2   4   33.37    2.14
  10   2   4    2.30    1.25
  11   2   4    8.19    1.89
  10  -2  -5   -1.13    1.05
   9  -2  -5   15.77    1.46
   8  -2  -5    0.86    0.93
   7  -2  -5    7.51    1.08
   6  -2  -5   11.46    1.10
  -5   2   5   82.67    2.51
   5  -2  -5   79.34    2.56
  -4   2   5   -0.69    0.45
   4  -2  -5    0.27    0.55
  -3   2   5    2.46    0.68
   3  -2  -5    4.20    0.84
  -2   2   5   25.35    1.21
   2  -2  -5   25.87    1.28
  -1   2   5  195.35    4.46
   1  -2  -5  196.57    4.46
   0   2   5    8.61    0.68
   0  -2  -5    9.54    0.74
   1   2   5    3.62    0.54
  -1  -2  -5    4.08    0.66
   2   2   5   93.94    2.61
  -2  -2  -5   95.42    2.68
   3   2   5   39.43    1.59
  -3  -2  -5   33.74    1.54
   4   2   5    5.00    0.75
  -4  -2  -5    4.48    0.83
   5   2   5    5.99    1.01
  -5  -2  -5    4.75    1.02
   6   2   5   28.62    1.64
   7   2   5   25.24    1.77
   8   2   5   15.35    1.61
   9   2   5   -0.16    1.12
  10   2   5    1.43    1.44
  10  -2  -6    0.44    1.24
   9  -2  -6    8.98    1.57
   8  -2  -6   -0.32    0.88
   7  -2  -6  103.39    3.35
   6  -2  -6   10.78    1.14
  -5   2   6   12.28    1.00
   5  -2  -6   11.43    1.07
  -4   2   6   13.02    0.95
   4  -2  -6   10.76    0.94
  -3   2   6  410.14    8.65
   3  -2  -6  395.46    8.65
  -2   2   6   44.01    1.65
   2  -2  -6   44.81    1.72
  -1   2   6   12.91    0.94
   1  -2  -6   12.02    1.04
   0   2   6   45.54    1.62
   0  -2  -6   44.39    1.67
   1   2   6  487.45   10.00
  -1  -2  -6  470.54    9.99
   2   2   6    0.06    0.63
  -2  -2  -6   -0.10    0.67
   3   2   6   56.52    1.91
  -3  -2  -6   48.56    1.83
   4   2   6    5.26    0.78
  -4  -2  -6    4.53    0.83
   5   2   6  175.27    4.61
  -5  -2  -6  172.67    4.52
   6   2   6   -1.03    0.70
   7   2   6   13.43    1.36
   8   2   6    2.25    1.18
   9   2   6   45.59    2.67
  10   2   6    1.95    1.47
  10  -2  -7    8.15    1.68
   9  -2  -7   12.13    1.47
   8  -2  -7    7.93    1.19
   7  -2  -7    1.81    0.98
   6  -2  -7   10.02    1.10
  -5   2   7   25.89    1.43
   5  -2  -7   25.12    1.49
  -4   2   7   19.03    1.21
   4  -2  -7   17.79    1.25
  -3   2   7    5.26    0.72
   3  -2  -7    6.03    0.91
  -2   2   7    1.98    0.61
  -1   2   7   38.31    1.59
   1  -2  -7   38.98    1.63
   0   2   7   28.60    1.38
   0  -2  -7   30.57    1.48
   1   2   7   17.52    1.10
  -1  -2  -7   16.57    1.14
   2   2   7    1.67    0.62
  -2  -2  -7    2.81    0.75
   3   2   7  124.42    3.42
  -3  -2  -7  123.16    3.39
   4   2   7    6.80    1.15
  -4  -2  -7    7.45    1.01
   5   2   7    9.53    1.12
  -5  -2  -7   11.54    1.16
   6   2   7   -1.48    0.68
   7   2   7   28.04    1.82
   8   2   7    1.88    1.17
   9   2   7    5.06    1.65
  10   2   7    0.89    1.56
  10  -2  -8   -1.95    1.12
   9  -2  -8    0.82    1.18
   8  -2  -8    8.72    1.50
   7  -2  -8   57.27    2.52
   6  -2  -8    2.70    1.02
  -5   2   8    1.41    0.82
   5  -2  -8   -0.71    0.78
  -4   2   8   14.38    1.18
   4  -2  -8   14.96    1.26
  -3   2   8  197.29    5.03
   3  -2  -8  198.72    5.02
  -2   2   8    5.37    0.75
   2  -2  -8    6.02    0.95
  -1   2   8   14.04    1.03
   1  -2  -8   12.45    1.01
   0   2   8   41.25    1.68
   0  -2  -8   39.41    1.66
   1   2   8  280.79    6.51
  -1  -2  -8  280.13    6.47
   2   2   8    5.66    0.86
  -2  -2  -8    5.64    0.81
   3   2   8   40.68    1.77
  -3  -2  -8   37.88    1.71
   4   2   8   24.69    1.48
  -4  -2  -8   26.14    1.53
   5   2   8   95.63    3.15
   6   2   8    7.97    1.31
   7   2   8   34.23    1.99
   8   2   8    1.48    1.10
   9   2   8   23.59    2.11
  10   2   8   -1.91    1.34
   9  -2  -9    2.23    1.33
   8  -2  -9   35.40    2.16
   7  -2  -9    1.30    1.07
   6  -2  -9   11.04    1.26
  -5   2   9    4.88    1.09
   5  -2  -9    6.75    1.26
  -4   2   9   92.04    3.10
   4  -2  -9   94.96    3.16
  -3   2   9    7.59    1.15
   3  -2  -9    6.56    0.97
  -2   2   9   14.64    1.15
   2  -2  -9   12.99    1.15
  -1   2   9   11.83    1.06
   1  -2  -9   12.21    1.11
   0   2   9  171.32    4.48
   0  -2  -9  169.17    4.43
   1   2   9   33.83    1.68
  -1  -2  -9   35.52    1.73
   2   2   9   -0.21    0.63
  -2  -2  -9    0.37    0.73
   3   2   9   27.50    1.53
  -3  -2  -9   24.37    1.48
   4   2   9   81.06    2.85
   5   2   9   26.16    1.64
   6   2   9   -1.04    0.82
   7   2   9    6.99    1.44
   8   2   9   25.39    1.95
   9   2   9    7.57    1.92
   9  -2 -10   -2.01    1.22
   8  -2 -10   10.23    1.50
   7  -2 -10   10.97    1.37
   6  -2 -10   19.37    1.59
  -5   2  10    0.80    1.00
   5  -2 -10    1.69    1.04
  -4   2  10   12.03    1.24
   4  -2 -10    9.59    1.20
  -3   2  10   35.93    1.87
   3  -2 -10   42.68    2.04
  -2   2  10   37.04    1.84
   2  -2 -10   36.37    1.89
  -1   2  10   23.38    1.45
   1  -2 -10   20.98    1.43
   0   2  10   14.27    1.21
   0  -2 -10   15.37    1.27
   1   2  10   74.43    2.69
  -1  -2 -10   74.29    2.70
   2   2  10   31.24    1.71
  -2  -2 -10   33.83    1.73
   3   2  10   15.77    1.28
  -3  -2 -10   14.94    1.40
   4   2  10    7.78    1.31
   5   2  10   28.44    1.79
   6   2  10   11.02    1.32
   7   2  10   12.51    1.45
   8   2  10   -0.01    1.03
   9  -2 -11   -2.40    1.30
   8  -2 -11   36.44    2.32
   7  -2 -11    4.07    1.42
   6  -2 -11   10.10    1.61
   5  -2 -11   -0.58    0.83
  -4   2  11  119.53    3.83
   4  -2 -11  111.96    3.81
  -3   2  11    3.33    1.05
   3  -2 -11    4.92    1.25
  -2   2  11    6.39    1.18
   2  -2 -11    5.01    1.14
  -1   2  11    5.86    1.11
   1  -2 -11    5.43    1.17
   0   2  11  107.51    3.51
   0  -2 -11  108.92    3.49
   1   2  11    3.65    1.07
  -1  -2 -11    3.23    1.12
   2   2  11    2.42    0.91
  -2  -2 -11    2.42    1.00
   3   2  11    2.35    0.98
   4   2  11  101.18    3.50
   5   2  11   13.72    1.37
   6   2  11    3.77    1.23
   7   2  11   -0.41    1.13
   8   2  11   32.14    2.22
   8  -2 -12   -0.59    1.38
   7  -2 -12   -0.39    1.13
   6  -2 -12   25.47    1.89
   5  -2 -12    0.25    1.11
  -4   2  12    1.31    0.98
   4  -2 -12    0.96    1.04
  -3   2  12   -1.50    0.72
   3  -2 -12    0.03    1.04
  -2   2  12   50.12    2.42
   2  -2 -12   55.70    2.46
  -1   2  12    4.73    1.19
   1  -2 -12    4.71    1.30
   0   2  12   20.01    1.51
   0  -2 -12   20.63    1.56
   1   2  12    0.43    0.82
  -1  -2 -12   -0.49    0.87
   2   2  12   58.66    2.55
   3   2  12   -1.03    0.75
   4   2  12    6.69    1.35
   5   2  12    0.94    0.97
   6   2  12    9.54    1.37
   7   2  12    0.18    1.14
   8   2  12   -0.48    1.34
   8  -2 -13   28.60    2.32
   7  -2 -13   -1.91    1.19
   6  -2 -13   -1.26    1.05
   5  -2 -13    5.86    1.51
  -4   2  13   89.58    3.51
   4  -2 -13   87.56    3.46
  -3   2  13   -0.42    0.95
   3  -2 -13    0.60    1.05
  -2   2  13    4.73    1.24
   2  -2 -13    3.37    1.25
  -1   2  13   18.63    1.57
   1  -2 -13   18.51    1.62
   0   2  13  155.43    4.78
   0  -2 -13  151.85    4.67
   1   2  13   -1.84    0.89
   2   2  13    8.34    1.51
   3   2  13    9.84    1.27
   4   2  13   66.53    2.90
   5   2  13   -0.76    0.92
   6   2  13    9.47    1.75
   7   2  13    2.24    1.35
   7  -2 -14    3.53    1.72
   6  -2 -14    6.54    1.74
   5  -2 -14   12.48    1.99
  -4   2  14    3.61    1.36
   4  -2 -14    3.57    1.42
  -3   2  14    2.12    1.25
   3  -2 -14    2.80    1.27
  -2   2  14   10.68    1.41
   2  -2 -14   12.02    1.53
  -1   2  14   14.81    1.49
   1  -2 -14   14.33    1.57
   0   2  14    9.37    1.61
   1   2  14    0.84    1.11
   2   2  14   10.51    1.38
   3   2  14   16.07    1.58
   4   2  14    8.94    1.36
   5   2  14   -1.19    1.10
   6   2  14    2.66    1.42
   6  -2 -15   -1.09    1.39
   5  -2 -15    1.41    1.42
   4  -2 -15   18.01    1.82
  -3   2  15    6.25    1.67
   3  -2 -15    7.04    1.72
  -2   2  15    4.31    1.45
  -1   2  15    6.34    1.57
   0   2  15   39.96    2.41
   1   2  15    4.55    1.47
   2   2  15    9.90    1.44
   3   2  15    5.58    1.51
   4   2  15   19.13    1.78
   5   2  15    4.44    1.55
   6  -2 -16    0.85    1.68
  -3   2  16    5.65    1.78
  -2   2  16    1.94    1.41
  -1   2  16   45.45    2.70
   0   2  16    8.36    1.77
   1   2  16   -1.32    1.04
   2   2  16    1.00    1.32
   3   2  16   40.88    2.56
   4   2  16    7.87    1.79
  -3   2  17    8.80    2.09
  -2   2  17   -1.21    1.31
  -1   2  17   -1.93    1.22
   0   2  17    1.31    1.47
   1   2  17   12.95    2.21
   2   2  17    5.72    1.70
  -2   2  18    5.02    1.97
  -1   2  18   53.17    3.24
   1  -3  17    5.10    1.62
   0  -3  17   -1.36    1.33
  -1  -3  17   -1.98    1.16
  -2  -3  17   -0.47    1.32
   4  -3  16   19.57    1.84
   3  -3  16    0.45    1.13
   2  -3  16   25.15    2.05
   1  -3  16   10.84    1.76
   0  -3  16   19.27    1.81
  -1  -3  16    0.96    1.29
  -2  -3  16   29.01    2.20
  -3  -3  16    3.58    1.51
  -4  -3  16   10.24    1.97
  -5  -3  16   -0.69    1.32
   5  -3  15   36.96    2.29
   4  -3  15    1.95    1.33
   3  -3  15   -0.12    0.99
   2  -3  15    7.13    1.55
   1  -3  15   56.58    2.77
   0  -3  15   -0.05    1.00
  -1  -3  15    4.95    1.51
  -2  -3  15    5.26    1.50
  -3  -3  15   29.69    2.17
  -4  -3  15    0.52    1.19
  -5  -3  15    4.92    1.60
  -6  -3  15    0.98    1.40
   6  -3  14    4.18    1.56
   5  -3  14    2.54    1.23
   4  -3  14    1.32    1.05
   3  -3  14   -0.61    1.03
   2  -3  14   30.03    1.95
   1  -3  14    4.01    1.19
   0  -3  14    0.94    1.06
  -1  -3  14   -0.11    0.93
  -2  -3  14   36.28    2.17
  -3  -3  14    5.19    1.43
  -4  -3  14   -2.23    0.96
  -5  -3  14   -1.24    1.03
  -6  -3  14   15.50    1.85
  -7  -3  14   -0.07    1.55
   7  -3  13    3.55    1.31
   6  -3  13    5.31    1.32
   5  -3  13   77.72    3.09
   4  -3  13    0.04    0.96
   3  -3  13   17.61    1.49
   2  -3  13   16.49    1.45
   1  -3  13  104.00    3.59
   0  -3  13   -0.14    0.85
  -1  -3  13   50.20    2.42
  -2  -3  13   13.95    1.46
  -3  -3  13   53.00    2.58
  -4  -3  13   -0.65    0.93
  -5  -3  13   44.55    2.47
  -6  -3  13    7.15    1.49
  -7  -3  13   17.01    1.80
   8  -3  12   -0.20    1.23
   7  -3  12   -1.39    1.04
   6  -3  12    0.18    1.10
   5  -3  12    1.00    0.87
   4  -3  12    0.56    0.93
   3  -3  12   -0.53    0.79
   2  -3  12    0.30    0.83
   1  -3  12    1.63    0.90
   0  -3  12   -0.04    0.80
  -1  -3  12    0.84    0.88
  -2  -3  12    0.45    0.97
  -3  -3  12   -1.25    0.78
  -4  -3  12    3.35    1.15
  -5  -3  12   -0.62    0.87
  -6  -3  12    1.20    1.03
  -7  -3  12   -0.28    1.26
   8  -3  11   -0.10    1.09
   7  -3  11    9.99    1.37
   6  -3  11    7.51    1.39
   5  -3  11   50.25    2.23
   4  -3  11   -0.62    0.79
  -3   3 -11   67.96    2.58
   3  -3  11   73.03    2.66
  -2   3 -11    3.79    1.14
   2  -3  11    2.94    0.90
  -1   3 -11  111.38    3.13
   1  -3  11   99.46    3.33
   0  -3  11    3.27    0.91
  -1  -3  11  102.49    3.38
  -2  -3  11    9.75    1.16
  -3  -3  11   58.35    2.45
  -4  -3  11    1.12    0.95
   5   3 -11   64.34    2.66
  -5  -3  11   62.15    2.72
   6   3 -11   11.06    1.65
  -6  -3  11    8.22    1.22
   7   3 -11    7.07    1.60
  -7  -3  11    8.04    1.65
   8   3 -11   -1.68    1.19
   9   3 -11   39.03    2.74
   9  -3  10    1.29    1.38
   8  -3  10   -0.19    0.99
   7  -3  10    1.51    1.04
   6  -3  10   55.24    2.35
   5  -3  10    0.72    0.83
   4  -3  10    1.75    0.84
  -3   3 -10   13.22    1.15
   3  -3  10   12.41    1.10
  -2   3 -10   70.36    2.48
   2  -3  10   79.88    2.62
  -1   3 -10    1.73    0.78
   1  -3  10    0.56    0.70
   0  -3  10   -0.48    0.61
  -1  -3  10   12.34    1.13
   2   3 -10   47.50    2.05
  -2  -3  10   46.99    2.06
   3   3 -10   -1.63    0.78
  -3  -3  10   -0.51    0.67
   4   3 -10    5.39    1.14
  -4  -3  10    3.55    1.00
   5   3 -10    2.36    1.02
  -5  -3  10    0.50    0.84
   6   3 -10   18.90    1.55
  -6  -3  10   19.24    1.53
   7   3 -10   -0.90    0.97
  -7  -3  10   -0.74    0.95
   8   3 -10   -0.52    1.22
   9   3 -10   -2.50    1.29
  10   3 -10    0.50    1.83
   9  -3   9   10.12    1.45
   8  -3   9    0.10    0.98
   7  -3   9   19.69    1.51
   6  -3   9    9.65    1.10
   5  -3   9   22.89    1.38
  -4   3  -9   -0.18    0.85
   4  -3   9   -0.12    0.69
  -3   3  -9   91.96    2.91
   3  -3   9   87.25    2.78
  -2   3  -9   11.84    1.03
   2  -3   9   12.13    1.00
  -1   3  -9   12.45    0.96
   1  -3   9   11.68    0.97
   0  -3   9   -0.38    0.57
   1   3  -9  103.43    3.02
  -1  -3   9   99.96    3.09
   2   3  -9   15.65    1.25
  -2  -3   9   18.54    1.25
   3   3  -9   21.61    1.37
  -3  -3   9   18.89    1.33
   4   3  -9    0.35    0.82
  -4  -3   9    1.33    0.75
   5   3  -9   87.56    3.03
  -5  -3   9   90.01    3.15
   6   3  -9    9.48    1.22
  -6  -3   9   11.54    1.27
   7   3  -9    2.51    1.15
  -7  -3   9    2.24    1.10
   8   3  -9    2.39    1.20
   9   3  -9   36.40    2.50
  10   3  -9    3.32    1.75
  10  -3   8   26.47    2.10
   9  -3   8    1.43    1.29
   8  -3   8    2.86    1.09
   7  -3   8    4.28    1.13
   6  -3   8  124.22    3.64
   5  -3   8    9.54    0.98
  -4   3  -8   14.73    1.18
   4  -3   8   14.82    1.07
  -3   3  -8   27.85    1.44
   3  -3   8   27.85    1.35
  -2   3  -8  260.25    5.99
   2  -3   8  264.79    5.99
  -1   3  -8   12.92    0.74
  -1   3  -8   10.34    0.84
  -1   3  -8    9.83    0.82
   1  -3   8   10.38    0.83
   0   3  -8   45.05    1.65
   0  -3   8   43.14    1.69
   1   3  -8   38.42    1.56
  -1  -3   8   36.74    1.56
   2   3  -8  268.44    6.13
  -2  -3   8  260.68    6.22
   3   3  -8    0.66    0.68
  -3  -3   8   -0.46    0.53
   4   3  -8   64.53    2.35
  -4  -3   8   68.28    2.44
   5   3  -8    7.52    1.21
  -5  -3   8    6.41    0.94
   6   3  -8   74.32    2.83
  -6  -3   8   81.28    2.95
   7   3  -8   -1.14    0.92
  -7  -3   8   -0.37    0.84
   8   3  -8   29.29    2.05
   9   3  -8    0.75    1.20
  10   3  -8    8.98    2.03
  10  -3   7    0.25    1.36
   9  -3   7    0.80    1.15
   8  -3   7   -0.30    0.91
   7  -3   7    8.42    1.31
   6  -3   7    0.74    0.78
   5  -3   7    0.92    0.81
  -4   3  -7    1.10    0.86
   4  -3   7    1.84    0.67
  -3   3  -7   24.77    1.31
   3  -3   7   26.10    1.21
  -2   3  -7    0.23    0.60
  -2   3  -7    1.16    0.52
   2  -3   7    1.09    0.55
  -1   3  -7    0.03    0.51
  -1   3  -7    1.01    0.54
   1  -3   7    0.27    0.46
   0   3  -7    0.01    0.48
   0  -3   7    0.22    0.48
   1   3  -7   30.37    1.34
  -1  -3   7   32.50    1.39
   2   3  -7    1.89    0.65
  -2  -3   7    1.72    0.63
   3   3  -7    4.90    0.87
  -3  -3   7    6.31    0.96
   4   3  -7   -1.27    0.56
  -4  -3   7   -1.09    0.50
   5   3  -7   32.50    1.66
  -5  -3   7   30.02    1.66
   6   3  -7   10.94    1.16
  -6  -3   7   12.45    1.19
   7   3  -7    2.14    1.07
  -7  -3   7    2.91    1.08
   8   3  -7    0.00    0.99
  -8  -3   7   -1.23    1.01
   9   3  -7   10.52    1.88
  10   3  -7    3.35    1.68
  10  -3   6   32.98    2.13
   9  -3   6    0.53    1.21
   8  -3   6    4.55    1.20
   7  -3   6    5.77    1.12
   6  -3   6  111.61    3.22
   5  -3   6    9.31    0.90
  -4   3  -6   82.39    2.68
   4  -3   6   80.63    2.35
  -3   3  -6   26.38    1.32
   3  -3   6   25.53    1.11
  -2   3  -6  350.11    7.24
  -2   3  -6  346.32    7.54
   2  -3   6  360.29    7.42
  -1   3  -6    3.30    0.63
  -1   3  -6    3.02    0.66
   1  -3   6    3.05    0.65
   0   3  -6  296.93    6.37
   0  -3   6  302.41    6.44
   1   3  -6   83.46    2.35
  -1  -3   6   84.70    2.39
   2   3  -6  197.63    4.68
  -2  -3   6  205.84    4.78
   3   3  -6    8.38    0.79
  -3  -3   6    6.94    0.79
   4   3  -6  202.43    4.89
  -4  -3   6  203.80    5.03
   5   3  -6   51.47    2.06
  -5  -3   6   44.51    1.94
   6   3  -6   14.86    1.26
  -6  -3   6   13.93    1.18
   7   3  -6   12.97    1.37
  -7  -3   6   12.57    1.27
   8   3  -6   91.03    3.60
  -8  -3   6   99.08    3.53
   9   3  -6    1.95    1.31
  10   3  -6    6.74    1.74
  11   3  -6   -1.62    1.45
  10  -3   5    2.41    1.27
  -9   3  -5   -0.06    1.11
   9  -3   5   -1.29    0.93
   8  -3   5    8.34    1.20
   7  -3   5   70.62    2.58
   6  -3   5    1.97    0.84
   5  -3   5    3.56    0.77
  -4   3  -5   10.17    0.95
   4  -3   5   13.54    0.81
  -3   3  -5  127.39    3.39
   3  -3   5  126.41    3.03
  -2   3  -5    0.05    0.57
   2  -3   5    1.65    0.52
  -1   3  -5    4.27    0.65
   1  -3   5    3.78    0.52
   0   3  -5    6.71    0.56
   0   3  -5    6.02    0.57
   0  -3   5    6.81    0.57
   1   3  -5   12.40    0.87
  -1  -3   5   10.84    0.78
   2   3  -5    7.24    0.86
  -2  -3   5    7.88    0.75
   3   3  -5    1.86    0.69
  -3  -3   5    3.66    0.73
   4   3  -5    0.24    0.51
  -4  -3   5    1.26    0.62
   5   3  -5    6.86    0.90
  -5  -3   5    6.93    0.85
   6   3  -5   -2.26    0.61
  -6  -3   5    0.34    0.70
   7   3  -5    5.53    1.25
  -7  -3   5    7.46    1.22
   8   3  -5    0.16    1.03
  -8  -3   5   -0.47    0.92
   9   3  -5   -0.03    1.25
  10   3  -5   -2.03    1.17
  11   3  -5   -2.93    1.29
  11  -3   4    0.65    1.27
  10  -3   4   19.74    1.64
  -9   3  -4    0.44    1.13
   9  -3   4   -1.68    0.91
  -8   3  -4   25.07    1.74
   8  -3   4   26.84    1.65
   7  -3   4   14.43    1.24
  -6   3  -4  100.15    3.01
   6  -3   4   97.69    2.89
  -5   3  -4    0.91    0.66
   5  -3   4    2.41    0.66
  -4   3  -4  135.66    3.67
  -4   3  -4  139.66    3.73
   4  -3   4  143.66    3.31
  -3   3  -4   22.89    1.19
  -3   3  -4   23.17    1.20
   3  -3   4   22.38    0.95
  -2   3  -4  199.00    4.79
  -2   3  -4  195.59    4.52
   2  -3   4  202.81    4.22
  -1   3  -4    2.08    0.66
  -1   3  -4    2.11    0.55
   1  -3   4    1.55    0.43
   0   3  -4  482.41   10.03
   0   3  -4  475.10    9.57
   0  -3   4  493.25    9.65
   1   3  -4    9.83    0.68
  -1  -3   4    9.77    0.66
   2   3  -4  113.78    2.77
  -2  -3   4  111.50    2.84
   3   3  -4    0.90    0.74
  -3  -3   4    0.54    0.63
   4   3  -4  305.69    6.64
  -4  -3   4  285.72    6.64
   5   3  -4   38.88    1.76
  -5  -3   4   38.11    1.70
   6   3  -4   16.53    1.31
  -6  -3   4   15.45    1.18
   7   3  -4    0.32    0.89
  -7  -3   4    0.45    0.82
   8   3  -4   71.76    3.02
  -8  -3   4   78.76    3.02
   9   3  -4    8.36    1.61
  10   3  -4    0.23    1.28
  11   3  -4   -2.49    1.49
  11  -3   3   21.31    1.74
  10  -3   3    1.23    1.07
  -9   3  -3   -1.49    1.00
   9  -3   3    0.41    0.99
  -8   3  -3    9.59    1.25
   8  -3   3   10.55    1.13
   7  -3   3   84.79    2.81
  -6   3  -3   11.32    0.91
   6  -3   3    9.84    1.02
  -5   3  -3    9.42    0.78
   5  -3   3   10.98    0.79
  -4   3  -3   30.50    1.33
  -4   3  -3   31.43    1.43
   4  -3   3   32.98    1.19
  -3   3  -3  292.23    6.59
  -3   3  -3  293.37    6.41
   3  -3   3  293.45    5.99
  -2   3  -3    3.48    0.53
  -2   3  -3    4.23    0.72
   2  -3   3    3.47    0.38
   2  -3   3    3.62    0.42
  -1   3  -3  102.48    2.71
   1  -3   3  104.96    2.26
   0   3  -3    6.13    0.53
   0   3  -3    6.81    0.62
   0   3  -3    6.92    0.45
   0  -3   3    7.46    0.48
   1   3  -3  185.16    4.00
  -1  -3   3  191.10    4.08
  -1  -3   3  189.27    4.07
   2   3  -3   -0.19    0.46
  -2  -3   3    0.30    0.42
  -2  -3   3    0.47    0.57
   3   3  -3   42.58    1.59
  -3  -3   3   43.05    1.59
  -3  -3   3   44.07    1.72
   4   3  -3   15.99    1.15
  -4  -3   3   18.08    1.24
  -4  -3   3   17.11    1.10
   5   3  -3   71.72    2.49
  -5  -3   3   74.70    2.46
  -5  -3   3   75.64    2.52
   6   3  -3    0.98    0.93
  -6  -3   3    0.33    0.66
  -6  -3   3    0.24    0.88
   7   3  -3   31.31    1.90
  -7  -3   3   32.18    1.76
  -7  -3   3   32.49    1.84
   8   3  -3    1.91    1.23
   9   3  -3   13.47    1.55
  10   3  -3   -0.81    1.21
  11   3  -3    7.33    1.83
  11  -3   2   -0.54    1.08
  10  -3   2    6.99    1.33
   9  -3   2    0.82    0.97
  -8   3  -2   14.36    1.29
   8  -3   2   14.61    1.27
  -7   3  -2    6.55    1.23
   7  -3   2    6.42    0.98
  -6   3  -2   14.59    1.22
  -6   3  -2   16.15    1.00
   6  -3   2   15.11    1.09
  -5   3  -2    0.41    0.50
   5  -3   2    0.28    0.54
  -4   3  -2   69.16    2.13
   4  -3   2   70.88    1.97
  -3   3  -2   21.62    1.05
  -3   3  -2   19.82    0.98
   3  -3   2   22.01    0.76
  -2   3  -2    4.29    0.52
  -2   3  -2    3.70    0.61
   2  -3   2    3.11    0.25
   2  -3   2    3.55    0.29
  -1   3  -2    8.79    0.66
   1  -3   2    8.27    0.41
   1  -3   2    8.94    0.35
   0   3  -2  154.17    3.56
   0   3  -2  152.62    3.62
   0  -3   2  160.04    3.28
   0  -3   2  157.56    3.25
   1   3  -2  132.81    3.14
   1   3  -2  131.88    2.93
  -1  -3   2  136.29    3.03
   2   3  -2   28.63    1.03
  -2  -3   2   25.65    1.03
   3   3  -2    4.98    0.72
  -3  -3   2    3.97    0.71
   4   3  -2  179.17    4.43
  -4  -3   2  180.75    4.38
  -4  -3   2  177.13    4.40
   5   3  -2   18.21    1.24
  -5  -3   2   18.79    1.21
  -5  -3   2   19.39    1.15
   6   3  -2    3.19    1.05
  -6  -3   2    4.94    1.08
  -6  -3   2    3.79    0.88
   7   3  -2    2.71    1.16
  -7  -3   2    3.13    1.01
  -7  -3   2    2.23    1.06
   8   3  -2   55.64    2.60
   9   3  -2    4.53    1.33
  10   3  -2    0.58    1.32
  11   3  -2   -1.16    1.26
  11  -3   1   48.99    2.61
  10  -3   1    1.04    1.12
   9  -3   1    3.03    1.07
  -8   3  -1    8.85    1.04
   8  -3   1    8.60    1.05
  -7   3  -1  156.29    4.52
   7  -3   1  153.63    4.12
  -6   3  -1    4.42    0.91
  -6   3  -1    6.54    0.96
   6  -3   1    5.54    0.94
  -5   3  -1   88.62    2.84
   5  -3   1   83.55    2.37
  -4   3  -1   66.53    2.33
   4  -3   1   71.59    1.98
  -3   3  -1  586.60   11.80
   3  -3   1  586.77   11.56
  -2   3  -1   30.47    1.09
   2  -3   1   28.82    0.72
   2  -3   1   28.73    0.72
   2  -3   1   27.40    0.72
   0   3  -1  116.99    2.76
   0  -3   1  115.40    2.45
   1   3  -1  582.55   11.99
   1   3  -1  578.20   11.50
  -1  -3   1  606.01   11.61
   2   3  -1   62.96    1.60
   2   3  -1   65.11    1.80
  -2  -3   1   65.24    1.83
   3   3  -1  126.39    3.23
  -3  -3   1  130.26    3.20
   4   3  -1   18.37    1.31
  -4  -3   1   19.49    1.26
   5   3  -1  119.58    3.38
  -5  -3   1  110.92    3.22
   6   3  -1   -0.19    0.70
  -6  -3   1    0.05    0.86
  -6  -3   1    0.18    0.62
   7   3  -1  124.54    3.87
  -7  -3   1  122.91    3.71
  -7  -3   1  122.30    3.81
   8   3  -1    9.27    1.25
   9   3  -1   17.56    1.67
  10   3  -1   -0.89    1.14
  11   3  -1   25.45    2.19
  11  -3   0   -0.87    1.24
  10  -3   0   -0.07    1.02
   9  -3   0    0.05    0.95
  -8   3   0    6.72    1.20
   8  -3   0    7.81    1.21
  -7   3   0   -1.01    0.70
   7  -3   0   -0.79    0.71
  -6   3   0    1.70    0.69
   6  -3   0    1.43    0.71
  -5   3   0    5.21    0.77
   5  -3   0    4.14    0.61
  -4   3   0    0.62    0.61
   4  -3   0    1.50    0.72
  -3   3   0    2.68    0.68
  -3   3   0    2.04    0.59
   3  -3   0    2.03    0.41
  -2   3   0   32.72    1.10
  -2   3   0   29.36    1.26
   2  -3   0   31.08    0.83
  -1   3   0   15.11    0.80
   1  -3   0   14.38    0.43
   0   3   0   -1.00    0.27
   0   3   0   -0.69    0.34
   0  -3   0   -0.38    0.22
   1   3   0   16.55    0.54
   1   3   0   15.98    0.80
  -1  -3   0   15.95    0.75
   2   3   0   30.95    1.22
  -2  -3   0   31.29    1.16
   3   3   0    1.56    0.62
  -3  -3   0    1.88    0.62
   4   3   0    2.88    0.98
  -4  -3   0    1.18    0.99
   5   3   0    6.54    1.03
  -5  -3   0    6.01    0.97
   6   3   0    2.35    0.94
  -6  -3   0    0.39    0.85
   7   3   0   -0.60    0.93
  -7  -3   0   -0.65    1.00
   8   3   0    8.51    1.43
   9   3   0    2.00    1.15
  10   3   0   -0.68    1.05
  11   3   0   -0.73    1.22
  11  -3  -1   27.81    2.03
  10  -3  -1    0.51    1.08
   9  -3  -1   19.25    1.51
   8  -3  -1    7.67    1.03
  -7   3   1  132.95    3.98
   7  -3  -1  127.95    3.67
  -6   3   1   -0.71    0.56
   6  -3  -1    0.35    0.65
  -5   3   1  113.76    3.36
   5  -3  -1  115.28    2.98
  -4   3   1   17.43    1.11
  -4   3   1   16.78    0.77
   4  -3  -1   17.03    0.94
  -3   3   1  125.89    3.35
  -3   3   1  130.36    3.06
  -3   3   1  130.53    2.83
   3  -3  -1  130.45    2.90
  -2   3   1   60.03    1.63
  -2   3   1   64.63    1.90
   2  -3  -1   62.67    1.52
  -1   3   1  575.06   11.78
   1  -3  -1  590.05   11.34
   0   3   1  118.82    2.76
   0   3   1  114.27    2.54
   0  -3  -1  121.66    2.57
   1   3   1  213.15    4.46
  -1  -3  -1  208.15    4.48
   2   3   1   29.52    1.14
  -2  -3  -1   30.26    1.14
   3   3   1  562.69   11.72
  -3  -3  -1  580.02   11.61
   4   3   1   69.23    2.39
  -4  -3  -1   70.89    2.30
   5   3   1   87.04    2.80
  -5  -3  -1   83.20    2.63
  -5  -3  -1   86.38    2.11
   6   3   1    6.99    1.18
  -6  -3  -1    5.39    1.04
   7   3   1  148.33    4.36
  -7  -3  -1  149.62    4.24
   8   3   1    9.60    1.33
   9   3   1    4.11    1.33
  10   3   1    0.99    1.22
  11   3   1   44.77    2.64
  11  -3  -2    0.48    1.30
  10  -3  -2    1.53    1.11
   9  -3  -2    3.90    1.12
   8  -3  -2   46.59    2.07
   7  -3  -2    2.40    0.92
   6  -3  -2    3.68    0.86
  -5   3   2   17.98    0.90
   5  -3  -2   21.30    1.05
  -4   3   2  171.40    3.88
   4  -3  -2  174.23    3.99
  -3   3   2    3.25    0.43
   3  -3  -2    3.67    0.54
  -2   3   2   27.86    0.90
  -2   3   2   27.75    0.92
   2  -3  -2   27.13    0.93
  -1   3   2  129.85    2.87
   1  -3  -2  132.81    2.92
   0   3   2  157.25    3.32
   0   3   2  153.97    3.42
   0  -3  -2  142.79    3.31
   1   3   2    8.63    0.72
  -1  -3  -2    8.52    0.80
   2   3   2    3.22    0.48
  -2  -3  -2    4.37    0.61
   3   3   2   19.20    1.01
  -3  -3  -2   20.71    1.07
   4   3   2   67.62    2.35
  -4  -3  -2   72.85    2.30
   5   3   2   -0.53    0.62
  -5  -3  -2   -1.46    0.41
   6   3   2   15.41    1.32
  -6  -3  -2   16.07    1.23
   7   3   2    8.86    1.43
  -7  -3  -2    6.17    1.21
   8   3   2   11.03    1.26
   9   3   2    1.97    1.18
  10   3   2    6.88    1.57
  11   3   2   -1.21    1.12
  11  -3  -3   10.47    1.72
  10  -3  -3   -0.82    0.94
   9  -3  -3   11.73    1.27
   8  -3  -3    0.87    0.93
   7  -3  -3   29.92    1.57
   6  -3  -3    0.51    0.77
  -5   3   3   74.24    2.18
   5  -3  -3   74.41    2.29
  -4   3   3   16.66    0.88
   4  -3  -3   17.22    1.02
  -3   3   3   43.56    1.43
   3  -3  -3   44.68    1.53
  -2   3   3    0.29    0.38
   2  -3  -3   -0.45    0.46
  -1   3   3  177.39    3.87
   1  -3  -3  179.55    3.91
   0   3   3    6.85    0.55
   0  -3  -3    6.94    0.60
   1   3   3   99.98    2.49
  -1  -3  -3  103.18    2.53
   2   3   3    4.73    0.73
  -2  -3  -3    4.25    0.77
   3   3   3  314.07    6.78
  -3  -3  -3  307.38    6.78
   4   3   3   29.85    1.44
  -4  -3  -3   29.22    1.45
   5   3   3   10.99    1.02
  -5  -3  -3    9.21    0.92
   6   3   3   10.19    1.27
  -6  -3  -3    9.68    1.10
   7   3   3   86.32    3.22
   8   3   3    9.17    1.54
   9   3   3   -0.95    0.83
  10   3   3    3.48    1.42
  11   3   3   22.43    2.02
  10  -3  -4    0.06    1.09
   9  -3  -4    4.78    1.23
   8  -3  -4   74.94    2.81
   7  -3  -4    0.87    0.74
   6  -3  -4   16.66    1.18
  -5   3   4   39.50    1.55
   5  -3  -4   38.80    1.62
  -4   3   4  295.21    6.29
   4  -3  -4  280.59    6.34
  -3   3   4   -0.71    0.50
   3  -3  -4    1.29    0.80
  -2   3   4  115.81    2.85
   2  -3  -4  116.53    2.89
  -1   3   4   11.14    0.71
  -1   3   4    9.54    0.58
   1  -3  -4    9.55    0.74
   0   3   4  477.88    9.88
   0  -3  -4  500.85    9.94
   1   3   4    1.66    0.57
  -1  -3  -4    1.98    0.65
   2   3   4  203.53    4.66
  -2  -3  -4  203.64    4.66
   3   3   4   25.58    1.32
  -3  -3  -4   24.92    1.40
   4   3   4  139.40    3.70
  -4  -3  -4  145.02    3.75
   5   3   4    1.25    0.77
  -5  -3  -4    1.89    0.86
   6   3   4  101.83    3.32
  -6  -3  -4   95.76    3.10
   7   3   4   17.58    1.55
   8   3   4   24.01    1.83
   9   3   4   -0.20    1.07
  10   3   4   19.10    1.80
  11   3   4   -0.79    1.14
  10  -3  -5   -0.49    0.99
   9  -3  -5   -0.29    0.89
   8  -3  -5    0.80    0.93
   7  -3  -5    5.11    1.10
   6  -3  -5    0.02    0.71
  -5   3   5    7.49    0.80
   5  -3  -5    6.04    0.87
  -4   3   5   -0.38    0.50
   4  -3  -5   -0.16    0.50
  -3   3   5    3.06    0.74
   3  -3  -5    2.58    0.78
  -2   3   5    7.94    0.80
   2  -3  -5    6.45    0.87
  -1   3   5    9.86    0.57
  -1   3   5    8.45    0.77
   1  -3  -5   11.07    0.99
   0   3   5    5.88    0.65
   0  -3  -5    6.50    0.71
   1   3   5    6.74    0.80
  -1  -3  -5    6.32    0.95
   2   3   5    0.31    0.62
  -2  -3  -5    2.04    0.90
   3   3   5  123.10    3.31
  -3  -3  -5  123.95    3.34
   4   3   5   13.49    1.00
  -4  -3  -5   14.28    1.04
   5   3   5    3.27    0.89
  -5  -3  -5    3.18    0.98
   6   3   5    2.80    1.04
  -6  -3  -5    2.85    1.03
   7   3   5   73.77    3.00
   8   3   5   11.67    1.78
   9   3   5   -0.40    1.20
  10   3   5    3.87    1.50
  10  -3  -6    5.78    1.43
   9  -3  -6    2.96    1.16
   8  -3  -6   99.11    3.43
   7  -3  -6   14.53    1.32
   6  -3  -6   12.65    1.18
   5  -3  -6   49.40    2.00
  -4   3   6  216.39    5.10
   4  -3  -6  207.34    5.15
  -3   3   6    8.00    0.80
   3  -3  -6    7.26    0.81
  -2   3   6  195.57    4.62
   2  -3  -6  192.82    4.67
  -1   3   6   81.33    2.39
  -1   3   6   79.57    1.97
   1  -3  -6   81.91    2.44
   0   3   6  276.40    6.20
   0  -3  -6  281.86    6.23
   1   3   6    2.88    0.75
  -1  -3  -6    2.63    0.83
   2   3   6  356.01    7.73
  -2  -3  -6  353.65    7.77
   3   3   6   26.49    1.33
  -3  -3  -6   27.71    1.38
   4   3   6   77.08    2.57
  -4  -3  -6   78.91    2.57
   5   3   6    8.96    1.10
  -5  -3  -6    9.22    1.19
   6   3   6  110.86    3.57
   7   3   6    6.07    1.25
   8   3   6    2.18    1.20
   9   3   6   -1.92    1.12
  10   3   6   39.65    2.62
  10  -3  -7    6.02    1.53
   9  -3  -7   10.58    1.69
   8  -3  -7    0.38    1.01
   7  -3  -7    0.30    0.88
   6  -3  -7   13.64    1.25
   5  -3  -7   29.02    1.61
  -4   3   7   -0.53    0.59
   4  -3  -7   -0.89    0.66
  -3   3   7    5.27    0.85
   3  -3  -7    4.66    0.91
  -2   3   7    2.80    0.70
   2  -3  -7    2.27    0.72
  -1   3   7   28.43    0.91
  -1   3   7   27.89    1.32
   1  -3  -7   30.83    1.42
   0   3   7    0.32    0.53
   0  -3  -7    0.27    0.61
   1   3   7    0.35    0.53
  -1  -3  -7    0.15    0.60
   2   3   7   -0.17    0.55
  -2  -3  -7    0.71    0.64
   3   3   7   27.11    1.40
  -3  -3  -7   23.85    1.36
   4   3   7    2.53    0.85
  -4  -3  -7    0.33    0.73
   5   3   7    0.03    0.82
  -5  -3  -7    1.20    0.94
   6   3   7   -0.28    0.78
   7   3   7    8.64    1.25
   8   3   7   -1.98    0.96
   9   3   7    1.54    1.52
  10   3   7   -1.42    1.28
  10  -3  -8    9.81    1.90
   9  -3  -8    4.49    1.37
   8  -3  -8   27.48    1.93
   7  -3  -8   -1.25    0.80
   6  -3  -8   81.39    2.96
   5  -3  -8    7.04    1.21
  -4   3   8   72.07    2.55
   4  -3  -8   68.46    2.53
  -3   3   8    0.32    0.61
   3  -3  -8    0.18    0.75
  -2   3   8  255.57    6.11
   2  -3  -8  258.35    6.13
  -1   3   8   35.83    1.57
   1  -3  -8   32.70    1.56
   0   3   8   41.18    1.73
   0  -3  -8   40.94    1.72
   1   3   8   12.04    0.98
  -1  -3  -8   10.95    0.99
   2   3   8  262.14    6.28
  -2  -3  -8  267.22    6.29
   3   3   8   30.09    1.58
  -3  -3  -8   26.83    1.48
   4   3   8   13.41    1.21
  -4  -3  -8   14.88    1.27
   5   3   8    9.98    1.14
  -5  -3  -8    9.88    1.19
   6   3   8  123.33    3.96
   7   3   8    3.19    1.19
   8   3   8    3.19    1.30
   9   3   8    0.22    1.53
  10   3   8   28.84    2.50
   9  -3  -9   43.58    2.48
   8  -3  -9    1.23    1.17
   7  -3  -9    1.30    1.03
   6  -3  -9   11.52    1.28
   5  -3  -9   91.56    3.22
  -4   3   9    1.89    0.88
   4  -3  -9    0.39    0.78
  -3   3   9   21.61    1.39
   3  -3  -9   17.72    1.38
  -2   3   9   18.34    1.32
   2  -3  -9   18.01    1.36
  -1   3   9   97.76    3.10
   1  -3  -9  105.61    3.21
   0   3   9    0.03    0.67
   0  -3  -9   -1.15    0.69
   1   3   9   12.37    1.09
  -1  -3  -9   11.95    1.15
   2   3   9   11.58    1.12
  -2  -3  -9   12.50    1.21
   3   3   9   79.27    2.78
  -3  -3  -9   84.23    2.82
   4   3   9   -0.50    0.71
  -4  -3  -9    0.68    0.95
   5   3   9   17.36    1.41
   6   3   9   10.60    1.26
   7   3   9   18.05    1.58
   8   3   9   -0.79    0.99
   9   3   9   12.47    2.11
   9  -3 -10    0.46    1.29
   8  -3 -10    1.43    1.22
   7  -3 -10   -1.11    0.96
   6  -3 -10   21.25    1.67
   5  -3 -10    2.91    1.08
  -4   3  10    3.21    0.96
   4  -3 -10    5.01    1.11
  -3   3  10   -0.26    0.73
   3  -3 -10   -0.07    0.88
  -2   3  10   45.10    2.08
   2  -3 -10   43.56    2.08
  -1   3  10   11.77    1.11
   1  -3 -10   11.16    1.18
   0   3  10   -0.38    0.71
   0  -3 -10   -0.76    0.69
   1   3  10    0.27    0.78
  -1  -3 -10   -0.35    0.86
   2   3  10   72.12    2.65
  -2  -3 -10   68.17    2.62
   3   3  10   11.98    1.19
  -3  -3 -10   12.42    1.26
   4   3  10    1.09    0.92
   5   3  10    0.53    0.94
   6   3  10   48.83    2.41
   7   3  10    0.63    1.13
   8   3  10    0.83    1.19
   9   3  10   -0.55    1.40
   8  -3 -11   -0.99    1.23
   7  -3 -11   10.92    1.70
   6  -3 -11    8.78    1.59
   5  -3 -11   66.06    2.87
  -4   3  11    0.69    0.90
   4  -3 -11    2.51    1.13
  -3   3  11   58.28    2.53
   3  -3 -11   62.12    2.62
  -2   3  11    9.25    1.12
   2  -3 -11    9.87    1.19
  -1   3  11   94.12    3.21
   1  -3 -11   91.82    3.21
   0   3  11    0.99    0.89
   0  -3 -11    1.01    0.95
   1   3  11   97.56    3.32
  -1  -3 -11   98.12    3.32
   2   3  11    3.14    0.99
  -2  -3 -11    2.84    1.07
   3   3  11   66.91    2.74
  -3  -3 -11   70.93    2.80
   4   3  11   -0.01    0.86
   5   3  11   56.48    2.59
   6   3  11    6.23    1.41
   7   3  11   11.32    1.81
   8   3  11    0.58    1.22
   8  -3 -12   -1.82    1.17
   7  -3 -12   -1.57    1.11
   6  -3 -12    2.61    1.38
   5  -3 -12   -1.19    0.97
   4  -3 -12    2.72    1.21
  -3   3  12   -1.17    0.89
   3  -3 -12   -0.77    0.97
  -2   3  12    2.22    1.00
   2  -3 -12    0.73    1.04
  -1   3  12   -0.02    0.89
   1  -3 -12    1.15    1.01
   0   3  12    0.44    0.84
   0  -3 -12   -0.75    0.89
   1   3  12    1.52    1.00
  -1  -3 -12    2.57    1.10
   2   3  12   -2.25    0.73
  -2  -3 -12    0.09    0.93
   3   3  12   -0.81    0.83
   4   3  12    0.19    0.94
   5   3  12    1.09    1.12
   6   3  12    0.38    1.09
   7   3  12    0.18    1.14
   8   3  12    0.04    1.31
   7  -3 -13   19.68    2.07
   6  -3 -13    7.35    1.71
   5  -3 -13   46.00    2.57
   4  -3 -13    0.17    1.06
  -3   3  13   49.57    2.54
   3  -3 -13   45.98    2.46
  -2   3  13   14.80    1.47
   2  -3 -13   14.01    1.50
  -1   3  13   48.93    2.46
   1  -3 -13   51.77    2.50
   0   3  13   -0.93    0.89
   0  -3 -13   -0.98    1.12
   1   3  13  107.60    3.80
  -1  -3 -13  108.84    3.74
   2   3  13   15.45    1.51
   3   3  13   17.91    1.61
   4   3  13    1.61    1.13
   5   3  13   79.35    3.37
   6   3  13    6.66    1.53
   7   3  13    4.24    1.55
   7  -3 -14    1.99    1.57
   6  -3 -14   16.26    1.83
   5  -3 -14   -0.43    1.33
   4  -3 -14   -0.79    1.11
  -3   3  14    2.40    1.18
   3  -3 -14    4.54    1.37
  -2   3  14   33.10    2.14
   2  -3 -14   33.90    2.22
  -1   3  14   -0.51    1.00
   1  -3 -14    1.00    1.15
   0   3  14   -0.03    0.96
   0  -3 -14   -0.01    1.07
   1   3  14    5.33    1.39
   2   3  14   23.05    1.80
   3   3  14   -0.23    1.08
   4   3  14    1.89    1.25
   5   3  14    0.13    1.23
   6   3  14    5.94    1.68
   6  -3 -15    1.92    1.63
   5  -3 -15    4.70    1.62
   4  -3 -15   -1.15    1.25
   3  -3 -15   34.32    2.47
  -2   3  15    5.96    1.59
   2  -3 -15    6.62    1.71
  -1   3  15    4.53    1.44
   0   3  15   -2.16    0.86
   1   3  15   54.46    2.81
   2   3  15    6.93    1.57
   3   3  15    1.25    1.25
   4   3  15    1.40    1.37
   5   3  15   43.10    2.62
   5  -3 -16    0.02    1.51
   4  -3 -16   15.16    2.34
  -2   3  16   31.57    2.37
  -1   3  16   -0.46    1.34
   0   3  16   17.36    1.91
   1   3  16    6.69    1.67
   2   3  16   22.24    2.08
   3   3  16   -0.17    1.41
   4   3  16   20.51    1.98
  -2   3  17   -2.14    1.39
  -1   3  17   -3.41    1.29
   0   3  17    2.74    1.55
   1   3  17    5.44    1.77
   2   3  17   -0.58    1.31
  -1   3  18    1.13    1.70
   0   3  18   32.91    2.63
   3  -4  16   27.54    2.07
   2  -4  16   14.21    1.66
   1  -4  16   -0.13    1.18
   0  -4  16   -1.14    1.08
  -1  -4  16   16.35    1.72
  -2  -4  16   11.83    1.57
  -3  -4  16    4.90    1.55
  -4  -4  16   -1.12    1.33
   5  -4  15   10.58    1.92
   4  -4  15    7.43    1.53
   3  -4  15    6.68    1.50
   2  -4  15   16.96    1.64
   1  -4  15   13.39    1.52
   0  -4  15   25.45    1.97
  -1  -4  15    0.20    1.14
  -2  -4  15   11.39    1.47
  -3  -4  15   12.93    1.61
  -4  -4  15   13.26    1.71
  -5  -4  15   -0.59    1.29
  -6  -4  15    2.77    1.62
   6  -4  14   12.76    1.51
   5  -4  14    2.67    1.38
   4  -4  14    1.37    1.06
   3  -4  14    6.87    1.42
   2  -4  14   27.09    1.88
   1  -4  14    8.85    1.25
   0  -4  14    0.52    0.92
  -1  -4  14    7.99    1.21
  -2  -4  14   18.18    1.66
  -3  -4  14   17.86    1.69
  -4  -4  14   -0.62    0.98
  -5  -4  14    1.67    1.30
  -6  -4  14    9.80    1.96
  -7  -4  14    9.91    1.91
   7  -4  13    9.79    1.73
   6  -4  13    8.91    1.29
   5  -4  13    2.66    1.18
   4  -4  13   46.82    2.24
   3  -4  13   10.08    1.22
   2  -4  13    7.55    1.33
   1  -4  13   12.29    1.33
   0  -4  13  104.30    3.63
  -1  -4  13    1.85    1.05
  -2  -4  13    2.25    1.16
  -3  -4  13   13.92    1.46
  -4  -4  13   53.36    2.63
  -5  -4  13   -0.25    0.98
  -6  -4  13    0.61    1.23
  -7  -4  13    4.87    1.62
   8  -4  12    7.16    1.68
   7  -4  12    1.34    1.23
   6  -4  12   23.59    1.67
   5  -4  12    2.92    1.07
  -4   4 -12    2.41    1.16
   4  -4  12    1.41    0.96
  -3   4 -12    0.39    1.22
   3  -4  12    2.14    1.05
   2  -4  12   63.72    2.54
   1  -4  12   19.37    1.43
   0  -4  12    2.34    0.91
  -1  -4  12   -0.87    0.77
  -2  -4  12   36.01    1.97
  -3  -4  12   14.32    1.36
  -4  -4  12    1.43    1.06
  -5  -4  12    3.40    1.17
  -6  -4  12   15.16    1.60
  -7  -4  12    1.70    1.29
   8  -4  11   24.20    1.85
   7  -4  11    8.25    1.52
   6  -4  11    0.20    0.95
   5  -4  11   -0.43    0.80
  -4   4 -11   61.88    2.61
   4  -4  11   62.51    2.42
  -3   4 -11   14.28    1.23
   3  -4  11   10.09    1.07
  -2   4 -11    0.66    0.87
   2  -4  11   -0.05    0.70
  -1   4 -11   -0.67    0.80
   1  -4  11   -0.96    0.64
   0  -4  11   70.63    2.64
  -1  -4  11   23.20    1.52
  -2  -4  11    6.30    1.15
  -3  -4  11    0.47    0.78
  -4  -4  11   68.94    2.81
  -5  -4  11   12.00    1.35
  -6  -4  11    2.64    1.16
  -7  -4  11    6.14    1.61
  -8  -4  11   25.57    2.05
   9  -4  10    0.62    1.19
   8  -4  10    4.47    1.36
   7  -4  10   18.81    1.50
   6  -4  10   13.79    1.26
   5  -4  10    5.69    1.09
  -4   4 -10    8.63    1.11
   4  -4  10    8.98    0.95
  -3   4 -10   43.77    2.01
   3  -4  10   44.39    1.91
  -2   4 -10   29.80    1.53
   2  -4  10   28.29    1.52
  -1   4 -10   37.15    1.64
   1  -4  10   34.34    1.67
   0  -4  10    1.50    0.78
  -1  -4  10   64.93    2.45
  -2  -4  10   62.08    2.39
  -3  -4  10    9.01    1.05
  -4  -4  10    0.51    0.75
   5   4 -10   17.51    1.45
  -5  -4  10   18.36    1.45
   6   4 -10   26.48    1.81
  -6  -4  10   24.70    1.76
   7   4 -10    5.06    1.41
  -7  -4  10    3.55    1.35
   8   4 -10    1.29    1.45
  -8  -4  10    2.57    1.40
   9  -4   9    2.21    1.45
   8  -4   9   15.28    1.42
   7  -4   9   11.95    1.22
   6  -4   9    7.50    0.98
   5  -4   9    3.36    0.88
  -4   4  -9   43.80    2.06
   4  -4   9   44.21    1.82
  -3   4  -9   34.41    1.73
   3  -4   9   34.77    1.58
  -2   4  -9   42.49    1.80
   2  -4   9   45.01    1.82
   1  -4   9   -0.07    0.51
   0  -4   9   39.32    1.69
  -1  -4   9   59.90    2.18
   2   4  -9   26.01    1.44
  -2  -4   9   26.89    1.48
   3   4  -9    4.76    1.06
  -3  -4   9    4.32    1.00
   4   4  -9   49.48    2.08
  -4  -4   9   49.26    2.14
   5   4  -9   39.55    1.93
  -5  -4   9   41.02    2.00
   6   4  -9   21.59    1.60
  -6  -4   9   21.28    1.57
   7   4  -9    8.76    1.32
  -7  -4   9    9.18    1.47
   8   4  -9   16.21    1.75
  -8  -4   9   16.06    1.63
   9   4  -9    6.79    1.86
  10   4  -9    6.24    2.07
  10  -4   8    0.02    1.45
   9  -4   8   14.10    1.58
   8  -4   8    9.61    1.44
   7  -4   8   24.84    1.54
   6  -4   8   10.97    1.07
   5  -4   8   36.26    1.62
  -4   4  -8   16.93    1.32
   4  -4   8   15.33    1.07
  -3   4  -8   38.53    1.77
   3  -4   8   37.66    1.56
  -2   4  -8   39.52    1.69
  -2   4  -8   40.08    1.52
   2  -4   8   41.88    1.64
  -1   4  -8  116.72    3.04
   1  -4   8  116.27    3.17
   0  -4   8   14.24    0.98
   1   4  -8   36.44    1.57
  -1  -4   8   38.61    1.61
   2   4  -8   58.43    2.08
  -2  -4   8   60.89    2.17
   3   4  -8  102.45    3.07
  -3  -4   8  106.07    3.16
   4   4  -8    4.24    0.99
  -4  -4   8    4.03    0.92
   5   4  -8    9.46    1.09
  -5  -4   8    9.62    1.11
   6   4  -8   20.26    1.51
  -6  -4   8   22.51    1.59
   7   4  -8   41.06    2.24
  -7  -4   8   41.50    2.23
   8   4  -8   -0.71    1.12
  -8  -4   8   -0.15    1.07
   9   4  -8   -1.83    1.31
  10   4  -8    5.42    1.78
  10  -4   7   -0.47    1.31
   9  -4   7    3.73    1.37
   8  -4   7   -0.23    0.85
   7  -4   7   31.93    1.68
   6  -4   7    5.80    0.81
   5  -4   7    0.76    0.74
  -4   4  -7   -0.40    0.90
   4  -4   7    0.52    0.59
  -3   4  -7   81.30    2.65
   3  -4   7   83.69    2.39
  -2   4  -7   36.23    1.53
  -2   4  -7   37.41    1.44
   2  -4   7   36.00    1.39
  -1   4  -7    2.36    0.63
  -1   4  -7    2.16    0.55
   1  -4   7    1.56    0.57
   0   4  -7    1.48    0.53
   0  -4   7    0.67    0.49
   1   4  -7  130.94    3.33
  -1  -4   7  128.71    3.38
   2   4  -7   10.17    0.85
  -2  -4   7   10.81    0.86
   3   4  -7    0.39    0.69
  -3  -4   7    0.58    0.58
   4   4  -7   -0.20    0.73
  -4  -4   7   -0.58    0.61
   5   4  -7   77.17    2.68
  -5  -4   7   79.30    2.79
   6   4  -7   11.80    1.22
  -6  -4   7   11.12    1.16
   7   4  -7    4.61    1.36
  -7  -4   7    2.96    1.10
   8   4  -7    0.50    1.02
  -8  -4   7    3.43    1.23
   9   4  -7   16.94    1.83
  10   4  -7    8.70    2.04
  10  -4   6    0.93    1.15
  -9   4  -6   25.40    2.03
   9  -4   6   23.27    1.75
   8  -4   6    7.85    1.44
   7  -4   6   10.90    1.08
   6  -4   6    0.04    0.67
  -5   4  -6  119.35    3.66
   5  -4   6  123.58    3.21
  -4   4  -6   22.29    1.38
   4  -4   6   21.84    1.07
  -3   4  -6   26.84    1.36
   3  -4   6   25.38    1.08
  -2   4  -6    9.44    0.79
   2  -4   6   10.09    0.69
  -1   4  -6  210.20    4.93
  -1   4  -6  213.24    4.61
   1  -4   6  217.00    4.76
   0   4  -6   75.78    2.11
   0  -4   6   75.83    2.15
   1   4  -6    1.46    0.68
  -1  -4   6    1.05    0.57
   2   4  -6   37.87    1.46
  -2  -4   6   38.07    1.50
   3   4  -6  323.89    7.17
  -3  -4   6  332.65    7.31
   4   4  -6    4.05    0.86
  -4  -4   6    4.05    0.83
   5   4  -6    7.54    0.95
  -5  -4   6    5.88    0.89
   6   4  -6   16.26    1.36
  -6  -4   6   17.63    1.38
   7   4  -6   71.97    2.97
  -7  -4   6   70.45    2.83
   8   4  -6    0.28    1.07
  -8  -4   6   -1.31    0.77
   9   4  -6    3.31    1.43
  10   4  -6    7.01    1.92
  11   4  -6   13.34    2.33
  10  -4   5   -0.52    1.14
  -9   4  -5   14.83    1.60
   9  -4   5   17.10    1.50
   8  -4   5   19.62    1.49
   7  -4   5   32.16    1.65
  -6   4  -5   -0.72    0.71
   6  -4   5   -0.25    0.63
  -5   4  -5   44.26    1.89
   5  -4   5   42.72    1.56
  -4   4  -5   35.43    1.62
  -4   4  -5   33.01    1.61
   4  -4   5   33.95    1.24
  -3   4  -5  155.01    4.15
  -3   4  -5  157.58    3.99
   3  -4   5  149.28    3.47
  -2   4  -5   15.06    0.95
  -2   4  -5   15.31    1.07
   2  -4   5   15.68    0.78
  -1   4  -5    3.84    0.59
   1  -4   5    4.76    0.53
   0   4  -5   43.66    1.37
   0   4  -5   43.74    1.50
   0  -4   5   44.33    1.40
   1   4  -5  164.36    3.81
  -1  -4   5  164.44    3.83
   2   4  -5   14.72    0.98
   3   4  -5    3.85    0.68
  -3  -4   5    2.90    0.67
   4   4  -5   18.34    1.10
  -4  -4   5   16.01    1.10
   5   4  -5   42.86    1.85
  -5  -4   5   38.84    1.81
   6   4  -5    4.41    1.16
  -6  -4   5    4.59    1.00
   7   4  -5    8.58    1.27
  -7  -4   5   10.32    1.19
   8   4  -5   11.43    1.49
  -8  -4   5   11.45    1.35
   9   4  -5   12.38    1.97
  10   4  -5   -1.24    1.30
  11   4  -5    4.92    1.89
  11  -4   4    0.12    1.21
  10  -4   4    2.31    1.19
  -9   4  -4   26.08    1.95
   9  -4   4   26.31    1.65
  -8   4  -4   14.02    1.43
   8  -4   4   13.63    1.26
   7  -4   4   -0.83    0.54
  -6   4  -4    0.84    0.83
   6  -4   4    0.38    0.72
  -5   4  -4   97.55    3.01
   5  -4   4  100.84    2.63
  -4   4  -4   68.83    2.30
  -4   4  -4   66.76    2.34
   4  -4   4   67.73    1.84
  -3   4  -4   11.46    0.91
  -3   4  -4   11.55    0.94
   3  -4   4   10.92    0.65
   3  -4   4   11.35    0.74
  -2   4  -4    0.93    0.58
  -2   4  -4   -0.93    0.55
   2  -4   4    0.67    0.37
   2  -4   4    0.89    0.44
  -1   4  -4  322.33    7.12
  -1   4  -4  302.06    6.82
   1  -4   4  315.75    6.33
   0   4  -4  204.70    4.98
   0   4  -4  207.12    4.36
   0   4  -4  204.65    4.75
   0  -4   4  215.63    4.45
   1   4  -4   52.21    1.56
  -1  -4   4   58.08    1.63
   2   4  -4   26.00    1.12
  -2  -4   4   26.52    1.16
  -2  -4   4   26.99    1.26
   3   4  -4  174.11    4.18
  -3  -4   4  176.06    4.28
  -3  -4   4  179.54    4.34
   4   4  -4   54.57    1.96
  -4  -4   4   58.45    2.07
  -4  -4   4   55.20    2.01
   5   4  -4   68.26    2.43
  -5  -4   4   72.03    2.46
  -5  -4   4   65.60    2.45
   6   4  -4   17.25    1.44
  -6  -4   4   16.17    1.41
  -6  -4   4   13.98    1.20
   7   4  -4   49.23    2.36
  -7  -4   4   47.38    2.22
   8   4  -4    7.19    1.49
  -8  -4   4    8.48    1.50
   9   4  -4   15.35    1.69
  10   4  -4    6.45    1.68
  11   4  -4    9.14    2.10
  11  -4   3    2.52    1.29
  10  -4   3    8.36    1.42
  -9   4  -3    2.27    1.22
   9  -4   3    6.19    1.21
  -8   4  -3   41.32    2.27
   8  -4   3   43.61    1.94
  -7   4  -3   21.40    1.60
   7  -4   3   20.17    1.29
  -6   4  -3   34.77    1.57
   6  -4   3   33.92    1.53
  -5   4  -3   17.18    1.09
   5  -4   3   16.89    0.98
  -4   4  -3  120.27    3.44
  -4   4  -3  129.88    3.46
   4  -4   3  127.00    2.91
  -3   4  -3  144.60    3.87
  -3   4  -3  149.12    3.77
   3  -4   3  151.57    3.24
   3  -4   3  154.32    3.25
  -2   4  -3  182.40    4.28
  -2   4  -3  184.34    4.53
   2  -4   3  191.39    3.79
   2  -4   3  186.04    3.79
  -1   4  -3   17.09    0.94
  -1   4  -3   15.83    0.86
   1  -4   3   16.13    0.58
   0   4  -3   32.08    1.19
   0   4  -3   31.37    1.26
   0  -4   3   29.79    0.97
   0  -4   3   32.31    0.96
   1   4  -3  243.01    5.57
   1   4  -3  246.61    5.14
  -1  -4   3  261.70    5.28
  -1  -4   3  236.95    5.19
   2   4  -3  154.37    3.54
  -2  -4   3  150.02    3.64
  -2  -4   3  158.31    3.63
   3   4  -3   18.20    1.16
  -3  -4   3   20.93    1.37
  -3  -4   3   21.94    1.12
   4   4  -3   42.34    1.68
  -4  -4   3   37.31    1.64
  -4  -4   3   40.67    1.62
   5   4  -3   51.13    2.13
  -5  -4   3   54.85    2.06
  -5  -4   3   51.58    2.11
   6   4  -3   42.89    2.10
  -6  -4   3   41.99    2.02
  -6  -4   3   46.95    2.05
   7   4  -3    7.00    1.45
  -7  -4   3    7.19    1.00
  -7  -4   3    6.73    1.43
   8   4  -3   10.82    1.45
  -8  -4   3   11.28    1.28
  -8  -4   3    9.30    1.38
   9   4  -3   13.21    1.63
  10   4  -3    6.86    1.73
  11   4  -3   -0.91    1.35
  11  -4   2    0.89    1.29
  10  -4   2    2.63    1.25
  -9   4  -2    4.97    1.29
   9  -4   2    3.37    1.05
  -8   4  -2   33.03    1.99
   8  -4   2   30.72    1.65
  -7   4  -2   11.44    1.28
   7  -4   2   10.38    1.01
  -6   4  -2    7.83    0.99
  -6   4  -2    8.74    0.83
   6  -4   2    7.98    0.87
  -5   4  -2   37.52    1.53
  -5   4  -2   36.59    1.78
   5  -4   2   35.28    1.36
  -4   4  -2  146.20    3.85
  -4   4  -2  151.65    3.90
   4  -4   2  149.42    3.39
  -3   4  -2   54.58    1.89
  -3   4  -2   55.31    1.83
   3  -4   2   56.27    1.42
   3  -4   2   53.39    1.35
  -2   4  -2   -0.15    0.42
  -2   4  -2    0.10    0.51
  -1   4  -2   89.70    2.51
  -1   4  -2   92.22    2.43
   0   4  -2  149.03    3.58
   0   4  -2  154.62    3.66
   0  -4   2  150.05    3.20
   1   4  -2   17.44    0.69
   1   4  -2   17.25    0.84
  -1  -4   2   18.61    0.81
   2   4  -2    3.45    0.46
   2   4  -2    4.86    0.58
  -2  -4   2    4.29    0.62
   3   4  -2   32.48    1.40
  -3  -4   2   29.80    1.42
   4   4  -2  112.59    3.18
  -4  -4   2  112.56    3.16
   5   4  -2   55.44    2.17
  -5  -4   2   56.00    2.10
  -5  -4   2   54.42    2.11
   6   4  -2   13.64    1.35
  -6  -4   2   13.92    1.31
  -6  -4   2   14.19    1.14
   7   4  -2    7.29    1.37
  -7  -4   2    6.25    0.94
  -7  -4   2    7.36    1.32
   8   4  -2   21.84    1.77
  -8  -4   2   23.63    1.78
  -8  -4   2   24.23    1.73
   9   4  -2   16.43    1.70
  11   4  -2    0.78    1.53
  11  -4   1    1.72    1.34
  10  -4   1   25.96    1.84
  -9   4  -1   14.08    1.50
   9  -4   1   14.47    1.31
  -8   4  -1   12.38    1.38
   8  -4   1   12.74    1.13
  -7   4  -1   12.24    1.25
   7  -4   1   10.77    1.01
  -6   4  -1  127.12    3.92
   6  -4   1  129.21    3.36
  -5   4  -1   37.34    1.80
   5  -4   1   35.42    1.30
  -4   4  -1   11.42    0.97
  -4   4  -1   11.50    0.90
   4  -4   1   11.40    0.78
  -3   4  -1   60.90    1.90
  -3   4  -1   60.71    2.10
   3  -4   1   56.56    1.44
   3  -4   1   57.61    1.49
   3  -4   1   57.05    1.39
  -2   4  -1  265.57    5.67
  -1   4  -1   49.42    1.56
   0   4  -1   98.90    2.56
   0  -4   1  100.05    2.23
   1   4  -1   19.95    0.75
  -1  -4   1   18.33    0.81
   2   4  -1  214.31    4.82
   2   4  -1  224.31    4.79
  -2  -4   1  220.08    4.84
   3   4  -1    1.38    0.96
   3   4  -1    0.99    0.41
  -3  -4   1    1.54    1.03
   4   4  -1    1.43    0.94
  -4  -4   1    0.83    0.86
   5   4  -1   21.88    1.36
  -5  -4   1   24.51    1.35
   6   4  -1  130.85    3.94
  -6  -4   1  135.41    3.91
   7   4  -1   -1.44    0.73
  -7  -4   1   -0.62    0.71
  -7  -4   1    0.14    0.88
   8   4  -1   -0.48    1.01
  -8  -4   1   -1.88    0.91
  -8  -4   1    0.72    0.90
   9   4  -1   10.49    1.47
  10   4  -1   32.68    2.27
  11   4  -1   -1.67    1.37
  11  -4   0   -0.03    1.28
  10  -4   0   12.61    1.41
  -9   4   0    7.00    1.34
   9  -4   0    6.57    1.29
  -8   4   0   55.11    2.55
   8  -4   0   49.96    2.14
  -7   4   0    2.05    0.93
   7  -4   0    4.09    0.92
  -6   4   0    4.62    1.00
   6  -4   0    6.39    0.93
  -5   4   0    3.91    0.91
   5  -4   0    4.37    0.67
  -4   4   0   86.36    2.47
  -4   4   0   86.53    2.77
   4  -4   0   82.41    2.16
  -3   4   0   83.43    2.26
  -3   4   0   75.77    2.46
   3  -4   0   77.57    1.87
  -2   4   0    3.86    0.61
  -2   4   0    3.51    0.68
   2  -4   0    3.09    0.29
   2  -4   0    2.84    0.26
  -1   4   0  156.08    3.62
  -1   4   0  153.16    3.64
   1  -4   0  150.13    3.09
   1  -4   0  148.26    3.08
   0   4   0   13.18    0.80
   0   4   0   13.36    0.73
   0  -4   0   14.12    0.69
   1   4   0  157.00    3.32
   1   4   0  153.96    3.46
  -1  -4   0  149.90    3.42
   2   4   0    4.21    0.71
  -2  -4   0    3.27    0.66
   3   4   0   80.39    1.94
   3   4   0   78.45    2.49
  -3  -4   0   86.12    2.47
   4   4   0   83.08    2.62
  -4  -4   0   79.93    2.56
   5   4   0    4.58    0.94
  -5  -4   0    3.09    0.87
   6   4   0    5.22    1.16
  -6  -4   0    4.30    1.08
   7   4   0    5.18    1.22
  -7  -4   0    3.58    1.16
   8   4   0   48.86    2.40
   9   4   0    6.01    1.39
  10   4   0   12.14    1.60
  11   4   0    0.68    1.40
  11  -4  -1    0.54    1.20
  10  -4  -1   29.80    1.89
   9  -4  -1   11.20    1.23
  -8   4   1    0.54    1.11
   8  -4  -1   -0.23    0.76
  -7   4   1    0.14    0.78
   7  -4  -1    0.46    0.73
  -6   4   1  134.80    3.98
   6  -4  -1  125.85    3.39
  -5   4   1   22.50    1.38
   5  -4  -1   24.66    1.08
  -4   4   1    0.05    0.61
   4  -4  -1    2.48    0.62
  -3   4   1    0.80    0.54
  -3   4   1    0.14    0.47
   3  -4  -1    0.68    0.58
  -2   4   1  226.49    4.70
  -2   4   1  205.97    5.04
   2  -4  -1  224.23    4.52
  -1   4   1   18.66    0.88
  -1   4   1   18.09    0.90
   1  -4  -1   18.17    0.66
   0   4   1   93.91    2.42
   0   4   1   94.79    2.17
   0  -4  -1   94.88    2.23
   1   4   1   46.79    1.37
  -1  -4  -1   44.52    1.37
   2   4   1  262.82    5.77
  -2  -4  -1  264.33    5.72
   3   4   1   63.12    2.18
  -3  -4  -1   61.26    2.07
   4   4   1   12.63    1.20
  -4  -4  -1   11.09    1.12
   5   4   1   36.89    1.73
  -5  -4  -1   35.71    1.61
   6   4   1  129.96    3.93
  -6  -4  -1  135.71    3.90
   7   4   1    9.09    1.19
  -7  -4  -1   12.57    1.25
   8   4   1   13.31    1.49
   9   4   1   12.19    1.46
  10   4   1   27.15    2.05
  11   4   1    1.27    1.25
  11  -4  -2    3.10    1.36
  10  -4  -2    9.45    1.57
   9  -4  -2   16.62    1.44
   8  -4  -2   23.38    1.49
   7  -4  -2    6.86    1.11
   6  -4  -2   13.90    1.08
   5  -4  -2   56.00    1.81
  -4   4   2  109.67    2.67
   4  -4  -2  112.84    2.80
  -3   4   2   29.93    1.15
   3  -4  -2   28.71    1.12
  -2   4   2    3.80    0.43
  -2   4   2    3.81    0.40
   2  -4  -2    3.70    0.47
  -1   4   2   17.96    0.87
  -1   4   2   19.07    0.73
   1  -4  -2   19.29    0.76
   0   4   2  160.77    3.69
   0   4   2  158.64    3.48
   0  -4  -2  156.14    3.51
   1   4   2   83.45    2.14
  -1  -4  -2   85.23    2.18
   2   4   2   -0.56    0.42
  -2  -4  -2   -0.63    0.49
   3   4   2   53.94    1.87
  -3  -4  -2   53.61    1.92
   4   4   2  148.38    3.89
  -4  -4  -2  140.52    3.75
   5   4   2   35.82    1.77
  -5  -4  -2   37.11    1.66
   6   4   2    7.99    1.14
  -6  -4  -2    8.34    1.26
   7   4   2   11.75    1.29
  -7  -4  -2   12.87    1.32
   8   4   2   28.55    1.85
   9   4   2    6.24    1.48
  10   4   2    2.46    1.46
  11   4   2   -2.04    1.30
  11  -4  -3    2.42    1.34
  10  -4  -3    9.35    1.58
   9  -4  -3   14.58    1.36
   8  -4  -3    9.23    1.10
   7  -4  -3    7.50    0.96
   6  -4  -3   45.45    1.82
   5  -4  -3   51.15    1.82
  -4   4   3   42.49    1.43
   4  -4  -3   40.35    1.48
  -3   4   3   21.54    0.95
   3  -4  -3   19.84    1.09
  -2   4   3  153.09    3.42
  -2   4   3  150.57    3.30
   2  -4  -3  152.24    3.48
  -1   4   3  247.71    5.45
  -1   4   3  250.69    5.22
   1  -4  -3  243.01    5.26
   0   4   3   28.49    1.07
   0  -4  -3   31.93    1.16
   1   4   3   18.71    0.92
  -1  -4  -3   18.28    0.97
   2   4   3  182.55    4.30
  -2  -4  -3  192.43    4.39
   3   4   3  150.18    3.75
  -3  -4  -3  147.62    3.81
   4   4   3  124.26    3.41
  -4  -4  -3  123.40    3.40
   5   4   3   14.73    1.28
  -5  -4  -3   15.55    1.25
   6   4   3   37.02    1.96
  -6  -4  -3   32.05    1.73
   7   4   3   22.01    1.68
  -7  -4  -3   21.11    1.52
   8   4   3   41.18    2.26
   9   4   3    5.97    1.40
  10   4   3    6.65    1.68
  11   4   3    0.36    1.37
  10  -4  -4    6.86    1.52
   9  -4  -4   14.16    1.41
   8  -4  -4    8.97    1.34
   7  -4  -4   49.18    2.08
   6  -4  -4   16.30    1.18
   5  -4  -4   63.03    2.15
  -4   4   4   56.65    1.79
   4  -4  -4   51.89    1.82
  -3   4   4  179.64    4.15
   3  -4  -4  179.86    4.26
  -2   4   4   26.28    1.10
  -2   4   4   26.31    0.88
   2  -4  -4   28.13    1.21
  -1   4   4   55.90    1.69
  -1   4   4   55.88    1.64
   1  -4  -4   57.94    1.75
   0   4   4  208.54    4.62
   0  -4  -4  206.14    4.65
   1   4   4  310.07    6.61
  -1  -4  -4  306.94    6.65
   2   4   4    1.08    0.64
  -2  -4  -4    0.04    0.65
   3   4   4   11.50    1.01
  -3  -4  -4   11.25    1.09
   4   4   4   67.65    2.24
  -4  -4  -4   63.44    2.25
   5   4   4   89.92    2.99
  -5  -4  -4  101.22    3.08
   6   4   4    0.43    0.96
  -6  -4  -4    0.33    0.93
   7   4   4    1.46    1.03
  -7  -4  -4   -0.09    0.95
   8   4   4   12.30    1.53
   9   4   4   25.16    1.96
  10   4   4    1.16    1.37
  11   4   4    0.67    1.40
  10  -4  -5   -0.54    1.10
   9  -4  -5    8.66    1.24
   8  -4  -5   10.81    1.21
   7  -4  -5   10.78    1.12
   6  -4  -5    3.54    0.91
   5  -4  -5   43.41    1.82
  -4   4   5   18.31    1.10
   4  -4  -5   19.79    1.16
   3  -4  -5    4.42    0.78
  -2   4   5   14.41    0.95
   2  -4  -5   15.21    1.08
  -1   4   5  158.01    3.60
  -1   4   5  151.90    3.72
   1  -4  -5  152.21    3.78
   0   4   5   45.34    1.57
   0  -4  -5   40.97    1.60
   1   4   5    7.22    0.96
  -1  -4  -5    6.46    1.03
   2   4   5   15.88    1.08
  -2  -4  -5   17.96    1.23
   3   4   5  164.49    4.08
  -3  -4  -5  155.36    4.08
   4   4   5   37.98    1.67
  -4  -4  -5   34.57    1.66
   5   4   5   40.19    1.90
  -5  -4  -5   44.63    1.98
   6   4   5   -1.10    0.83
  -6  -4  -5   -1.27    0.87
   7   4   5   33.78    2.07
   8   4   5   20.64    1.83
   9   4   5   15.99    1.73
  10   4   5   -0.35    1.31
  10  -4  -6    9.64    1.70
   9  -4  -6    3.11    1.25
   8  -4  -6   -0.20    0.84
   7  -4  -6   69.36    2.67
   6  -4  -6   17.92    1.34
   5  -4  -6    7.29    0.98
  -4   4   6    4.78    0.83
   4  -4  -6    6.22    1.03
  -3   4   6  333.93    7.36
   3  -4  -6  335.94    7.46
  -2   4   6   33.43    1.43
   2  -4  -6   37.08    1.53
  -1   4   6    1.13    0.54
  -1   4   6    1.93    0.67
   1  -4  -6    1.04    0.75
   0   4   6   71.49    2.24
   0  -4  -6   71.25    2.34
   1   4   6  212.14    4.95
  -1  -4  -6  204.55    4.96
   2   4   6   10.36    0.87
  -2  -4  -6   10.07    0.92
   3   4   6   24.68    1.29
  -3  -4  -6   25.01    1.35
   4   4   6   23.15    1.39
  -4  -4  -6   21.87    1.40
   5   4   6  119.70    3.66
  -5  -4  -6  123.71    3.70
   6   4   6   -1.04    0.73
  -6  -4  -6   -0.32    0.89
   8   4   6    6.09    1.64
   9   4   6   29.35    2.28
  10   4   6    0.94    1.38
  10  -4  -7    8.47    1.68
   9  -4  -7   15.77    1.58
   8  -4  -7    0.20    0.99
   7  -4  -7    2.18    1.19
   6  -4  -7   13.79    1.27
   5  -4  -7   82.27    2.86
  -4   4   7   -0.04    0.64
   4  -4  -7   -0.33    0.73
  -3   4   7    1.30    0.73
   3  -4  -7    1.17    0.81
  -2   4   7    9.17    0.68
  -2   4   7   10.62    0.89
   2  -4  -7    8.90    0.89
  -1   4   7  124.89    2.93
  -1   4   7  126.17    3.38
   1  -4  -7  120.28    3.38
   0   4   7    0.63    0.60
   0  -4  -7    0.50    0.65
   1   4   7    1.99    0.67
  -1  -4  -7    1.44    0.67
   2   4   7   36.05    1.59
  -2  -4  -7   38.65    1.68
   3   4   7   79.42    2.64
  -3  -4  -7   81.97    2.69
   4   4   7    0.36    0.76
  -4  -4  -7   -0.70    0.78
   5   4   7    0.11    0.81
  -5  -4  -7    1.15    1.04
   6   4   7    7.25    1.03
   7   4   7   32.63    2.01
   8   4   7   -0.98    1.07
   9   4   7    7.43    1.80
  10   4   7   -0.08    1.45
   9  -4  -8    0.46    1.18
   8  -4  -8   -0.56    0.94
   7  -4  -8   39.15    2.11
   6  -4  -8   23.29    1.61
   5  -4  -8    9.71    1.13
   4  -4  -8    2.11    1.03
  -3   4   8  105.14    3.18
   3  -4  -8  101.65    3.22
  -2   4   8   58.05    2.16
   2  -4  -8   59.15    2.27
  -1   4   8   34.26    1.63
   1  -4  -8   37.64    1.77
   0   4   8   12.09    1.02
   0  -4  -8   12.15    1.09
   1   4   8  105.90    3.10
  -1  -4  -8  101.55    3.12
   2   4   8   36.71    1.74
  -2  -4  -8   39.40    1.79
   3   4   8   38.64    1.79
  -3  -4  -8   36.66    1.80
   4   4   8   14.94    1.24
  -4  -4  -8   13.03    1.34
   5   4   8   37.10    1.94
  -5  -4  -8   40.44    2.05
   6   4   8    9.68    1.24
   7   4   8   21.04    1.71
   8   4   8    9.72    1.70
   9   4   8   12.86    1.77
   9  -4  -9    6.10    1.61
   8  -4  -9   17.29    1.66
   7  -4  -9    8.41    1.27
   6  -4  -9   23.01    1.68
   5  -4  -9   43.72    2.15
   4  -4  -9   52.97    2.33
  -3   4   9    4.56    1.04
   3  -4  -9    4.44    1.13
  -2   4   9   22.96    1.41
   2  -4  -9   23.13    1.47
  -1   4   9   61.64    2.32
   1  -4  -9   60.01    2.38
   0   4   9   33.86    1.70
   0  -4  -9   34.56    1.74
   1   4   9    1.05    0.74
  -1  -4  -9   -0.46    0.75
   2   4   9   43.38    1.95
  -2  -4  -9   44.56    2.00
   3   4   9   34.26    1.79
  -3  -4  -9   34.65    1.84
   4   4   9   43.10    2.12
  -4  -4  -9   45.36    2.11
   5   4   9    2.41    1.04
   6   4   9   10.34    1.58
   7   4   9   14.41    1.48
   8   4   9   13.61    1.68
   9   4   9    4.89    1.80
   9  -4 -10    3.89    1.46
   8  -4 -10    4.89    1.46
   7  -4 -10    5.90    1.38
   6  -4 -10   27.27    1.86
   5  -4 -10   19.30    1.60
   4  -4 -10   -0.37    0.91
  -3   4  10   10.55    1.18
   3  -4 -10   12.10    1.26
  -2   4  10   57.27    2.34
   2  -4 -10   57.61    2.42
  -1   4  10   64.75    2.49
   1  -4 -10   60.19    2.49
   0   4  10    3.95    1.07
   0  -4 -10    1.36    1.01
   1   4  10   34.95    1.81
  -1  -4 -10   33.07    1.81
   2   4  10   28.18    1.65
  -2  -4 -10   24.57    1.65
   3   4  10   43.05    2.08
  -3  -4 -10   42.94    2.09
   4   4  10    8.54    1.14
  -4  -4 -10   10.10    1.51
   5   4  10    5.26    1.27
   6   4  10   11.36    1.38
   7   4  10   18.45    1.71
   8   4  10    4.85    1.53
   9   4  10   -1.07    1.30
   8  -4 -11   27.09    2.11
   7  -4 -11    8.25    1.68
   6  -4 -11    1.94    1.23
   5  -4 -11   13.83    1.55
   4  -4 -11   78.06    3.09
  -3   4  11    2.02    0.92
   3  -4 -11    0.93    0.91
  -2   4  11    4.19    1.11
   2  -4 -11    5.16    1.25
  -1   4  11   21.77    1.54
   1  -4 -11   21.77    1.57
   0   4  11   64.49    2.61
   0  -4 -11   60.36    2.57
   1   4  11   -1.13    0.79
  -1  -4 -11   -0.49    0.86
   2   4  11    0.59    0.83
  -2  -4 -11    0.97    0.95
   3   4  11   11.02    1.22
  -3  -4 -11   10.47    1.30
   4   4  11   63.86    2.71
   5   4  11   -1.48    0.76
   6   4  11   -0.11    0.94
   7   4  11    8.97    1.71
   8   4  11   24.65    2.10
   8  -4 -12    0.07    1.42
   7  -4 -12    2.35    1.45
   6  -4 -12   17.30    1.75
   5  -4 -12    4.25    1.37
   4  -4 -12    2.50    1.27
  -3   4  12   13.54    1.35
   3  -4 -12   11.43    1.38
  -2   4  12   31.22    1.88
   2  -4 -12   32.84    2.01
  -1   4  12   -0.26    0.81
   1  -4 -12   -1.46    0.88
   0  -4 -12    0.54    1.10
   1   4  12   19.05    1.53
  -1  -4 -12   20.10    1.64
   2   4  12   61.15    2.69
  -2  -4 -12   61.27    2.69
   3   4  12    1.29    0.92
   4   4  12    2.49    1.11
   5   4  12    3.08    1.25
   6   4  12   24.42    1.95
   7   4  12    2.27    1.33
   8   4  12    8.28    1.81
   7  -4 -13    4.21    1.73
   6  -4 -13   -0.96    1.18
   5  -4 -13   -0.71    1.12
   4  -4 -13   49.76    2.64
   3  -4 -13   12.78    1.47
  -2   4  13    2.91    1.29
   2  -4 -13    4.89    1.40
  -1   4  13    0.96    1.09
   1  -4 -13    2.69    1.28
   0   4  13  105.39    3.77
   0  -4 -13  102.99    3.71
   1   4  13   10.49    1.36
  -1  -4 -13   11.92    1.50
   2   4  13    5.16    1.35
   3   4  13    9.71    1.27
   4   4  13   43.68    2.36
   5   4  13    1.54    1.27
   6   4  13   10.53    1.55
   7   4  13    6.03    1.69
   6  -4 -14    9.28    1.92
   5  -4 -14    2.31    1.60
   4  -4 -14   -0.15    1.22
   3  -4 -14   17.24    1.82
  -2   4  14   17.59    1.68
   2  -4 -14   19.54    1.81
  -1   4  14    7.26    1.50
   1  -4 -14    7.03    1.62
   0   4  14   -0.97    0.94
   0  -4 -14    0.00    1.22
   1   4  14    6.98    1.49
   2   4  14   26.98    1.95
   3   4  14    9.21    1.69
   4   4  14    0.02    1.06
   5   4  14    1.01    1.34
   6   4  14   14.30    1.70
   6  -4 -15    4.22    1.80
   5  -4 -15   -2.41    1.46
   4  -4 -15    9.27    1.93
   3  -4 -15   15.05    1.81
   2  -4 -15   10.42    1.57
  -1   4  15   -0.22    1.23
   1  -4 -15   -0.97    1.26
   0   4  15   19.49    1.79
   1   4  15   13.66    1.57
   2   4  15   16.28    1.73
   3   4  15    5.33    1.50
   4   4  15    9.71    1.86
   5   4  15    6.11    1.88
   5  -4 -16   14.94    1.95
   4  -4 -16   -0.69    1.45
   3  -4 -16    3.76    1.69
   2  -4 -16   13.62    2.21
  -1   4  16   22.78    2.13
   0   4  16   -2.42    1.19
   1   4  16    1.73    1.38
   2   4  16   11.71    2.06
   3   4  16   22.98    2.04
   4   4  16   -0.11    1.29
   4  -4 -17   -2.59    1.56
  -1   4  17   -0.21    1.33
   0   4  17   -0.53    1.52
   1   4  17   13.86    1.87
   2   4  17   12.86    1.95
   0   4  18   -1.34    1.42
   3  -5  16   11.84    1.85
   2  -5  16   10.42    1.83
   1  -5  16   -0.08    1.19
   0  -5  16    0.79    1.26
  -1  -5  16   11.90    1.86
  -2  -5  16   10.00    1.79
  -3  -5  16    1.89    1.37
   5  -5  15    8.51    1.68
   4  -5  15    9.04    1.54
   3  -5  15    4.37    1.38
   2  -5  15   11.69    1.77
   1  -5  15   10.28    1.38
   0  -5  15   15.66    1.58
  -1  -5  15    3.10    1.27
  -2  -5  15    8.34    1.66
  -3  -5  15    8.38    1.60
  -4  -5  15   18.65    1.81
  -5  -5  15   -0.56    1.31
   6  -5  14    6.79    1.46
   5  -5  14    1.80    1.18
   4  -5  14    2.75    1.18
   3  -5  14   45.75    2.38
   2  -5  14   15.52    1.46
   1  -5  14   13.34    1.45
   0  -5  14    8.81    1.53
  -1  -5  14   31.48    2.00
  -2  -5  14    8.20    1.23
  -3  -5  14   17.06    1.63
  -4  -5  14    6.97    1.49
  -5  -5  14   12.44    1.55
  -6  -5  14    0.54    1.41
  -7  -5  14   11.11    2.04
   7  -5  13   -0.79    1.13
   6  -5  13    1.23    1.07
   5  -5  13   12.71    1.35
   4  -5  13   -1.19    0.76
   3  -5  13   -1.51    0.77
   2  -5  13   10.35    1.24
   1  -5  13   25.55    1.70
   0  -5  13    1.51    0.92
  -1  -5  13    0.46    0.89
  -2  -5  13   12.50    1.33
  -3  -5  13   13.79    1.41
  -4  -5  13    3.37    1.17
  -5  -5  13    1.44    1.08
  -6  -5  13   -0.86    1.07
  -7  -5  13    9.24    1.93
  -8  -5  13    2.51    1.57
   8  -5  12    8.84    1.75
   7  -5  12   31.53    1.95
   6  -5  12    1.24    1.04
   5  -5  12    9.39    1.18
  -4   5 -12   19.20    1.61
   4  -5  12   18.36    1.41
  -3   5 -12   60.46    2.59
   3  -5  12   63.64    2.53
  -2   5 -12    8.10    1.16
   2  -5  12    7.22    1.09
   1  -5  12   78.18    2.89
   0  -5  12   46.51    2.18
  -1  -5  12   33.28    1.87
  -2  -5  12    2.60    1.01
  -3  -5  12   51.64    2.38
  -4  -5  12   34.67    2.04
  -5  -5  12   14.22    1.43
  -6  -5  12   -0.12    1.10
  -7  -5  12   18.32    1.81
  -8  -5  12    3.28    1.73
   8  -5  11    5.04    1.39
   7  -5  11    9.03    1.31
   6  -5  11    0.70    0.97
  -5   5 -11   -1.28    1.04
   5  -5  11   -1.17    0.73
  -4   5 -11   12.32    1.41
   4  -5  11   14.62    1.20
  -3   5 -11   20.07    1.49
   3  -5  11   20.82    1.39
  -2   5 -11    3.30    1.01
   2  -5  11    3.32    0.98
  -1   5 -11   -0.84    0.79
   1  -5  11   -0.34    0.72
   0  -5  11   14.76    1.22
  -1  -5  11    7.16    0.98
  -2  -5  11    2.43    0.86
  -3  -5  11    6.32    1.23
  -4  -5  11    2.51    1.09
  -5  -5  11    5.64    1.19
  -6  -5  11    4.29    1.22
  -7  -5  11   -1.76    0.95
  -8  -5  11   -1.18    1.28
   9  -5  10    2.85    1.35
   8  -5  10    2.39    1.15
   7  -5  10   24.06    1.57
   6  -5  10    7.98    1.29
  -5   5 -10   16.28    1.44
   5  -5  10   15.65    1.23
  -4   5 -10   23.64    1.64
   4  -5  10   24.10    1.40
  -3   5 -10   66.06    2.55
   3  -5  10   65.22    2.36
  -2   5 -10   17.05    1.25
   2  -5  10   14.72    1.14
   1  -5  10   36.63    1.69
   0  -5  10   30.66    1.60
  -1  -5  10   51.68    2.11
  -2  -5  10   17.93    1.30
  -3  -5  10   44.27    2.01
  -4  -5  10   15.65    1.32
  -5  -5  10   10.74    1.21
  -6  -5  10   14.48    1.39
  -7  -5  10   38.28    2.21
  -8  -5  10    9.72    1.72
   9  -5   9    0.56    1.24
   8  -5   9   21.40    1.56
   7  -5   9   11.89    1.24
   6  -5   9    3.92    0.99
  -5   5  -9    4.18    1.31
   5  -5   9    4.63    0.97
  -4   5  -9   47.26    2.17
   4  -5   9   47.04    1.83
  -3   5  -9   24.30    1.53
  -3   5  -9   27.90    1.41
   3  -5   9   28.77    1.40
  -2   5  -9   12.28    0.97
  -2   5  -9   11.41    1.03
   2  -5   9   13.25    1.02
   1  -5   9    4.82    0.92
   0  -5   9   77.56    2.53
  -1  -5   9   31.48    1.55
  -2  -5   9   19.76    1.26
  -3  -5   9    3.84    0.91
  -4  -5   9   41.02    1.96
  -5  -5   9    7.07    1.26
  -6  -5   9   33.29    1.97
  -7  -5   9   -0.08    1.04
  -8  -5   9    5.75    1.55
  10  -5   8    2.33    1.41
   9  -5   8    0.24    1.34
   8  -5   8   -0.30    0.94
   7  -5   8   11.89    1.13
   6  -5   8   20.27    1.31
  -5   5  -8   13.36    1.27
   5  -5   8   11.50    0.95
  -4   5  -8    2.66    1.04
   4  -5   8    2.58    0.72
  -3   5  -8   16.63    1.22
   3  -5   8   17.19    1.03
  -2   5  -8   62.69    2.24
  -2   5  -8   65.82    2.15
   2  -5   8   62.84    2.06
  -1   5  -8   23.64    1.20
   1  -5   8   24.93    1.24
   0  -5   8    1.50    0.63
  -1  -5   8   17.84    1.09
  -2  -5   8   46.48    1.84
   3   5  -8   39.22    1.71
  -3  -5   8   35.73    1.71
   4   5  -8   -0.23    0.70
  -4  -5   8    0.16    0.69
   5   5  -8    8.48    1.06
  -5  -5   8    8.29    1.30
   6   5  -8   20.59    1.54
  -6  -5   8   17.47    1.48
   7   5  -8   34.94    2.08
  -7  -5   8   32.95    2.03
   8   5  -8   -0.13    1.13
  -8  -5   8    2.05    1.34
   9   5  -8    1.07    1.47
  10   5  -8    3.58    1.90
  10  -5   7    0.59    1.26
   9  -5   7   10.61    1.63
   8  -5   7   51.42    2.30
   7  -5   7    8.85    1.05
   6  -5   7   15.11    1.10
  -5   5  -7   31.69    1.80
   5  -5   7   28.98    1.38
  -4   5  -7  120.46    3.64
   4  -5   7  117.80    3.10
  -3   5  -7   20.88    1.30
   3  -5   7   21.07    1.04
  -2   5  -7   54.91    1.90
  -2   5  -7   52.19    1.96
   2  -5   7   53.01    1.73
  -1   5  -7   80.44    2.39
   1  -5   7   79.04    2.28
   0  -5   7  157.87    3.87
   1   5  -7   14.04    0.93
  -1  -5   7   12.76    0.86
   2   5  -7   89.37    2.64
  -2  -5   7   89.23    2.70
   3   5  -7   29.60    1.43
  -3  -5   7   29.72    1.49
   4   5  -7   74.66    2.50
  -4  -5   7   70.79    2.53
   5   5  -7    8.22    1.00
  -5  -5   7    8.22    1.01
   6   5  -7   72.29    2.75
  -6  -5   7   71.47    2.78
   7   5  -7    8.22    1.51
  -7  -5   7    7.41    1.43
   8   5  -7    5.74    1.48
  -8  -5   7    6.73    1.50
   9   5  -7   -1.55    1.23
  10   5  -7   27.69    2.43
  10  -5   6   -1.22    1.03
  -9   5  -6    0.23    1.14
   9  -5   6    0.91    1.10
   8  -5   6    1.31    1.12
   7  -5   6    3.51    0.92
   6  -5   6    0.02    0.69
  -5   5  -6   13.15    1.14
  -5   5  -6   13.69    1.27
   5  -5   6   16.02    1.00
  -4   5  -6    6.02    1.13
  -4   5  -6    4.85    1.04
   4  -5   6    2.97    0.66
  -3   5  -6    5.18    0.94
  -3   5  -6    4.55    1.08
   3  -5   6    3.91    0.54
  -2   5  -6   33.90    1.41
   2  -5   6   33.40    1.20
  -1   5  -6   28.74    1.25
   1  -5   6   27.05    1.09
   0   5  -6   18.03    0.88
   0  -5   6   19.52    0.94
   1   5  -6   47.84    1.59
  -1  -5   6   44.56    1.60
   2   5  -6   35.41    1.40
  -2  -5   6   34.75    1.42
   3   5  -6    6.22    0.81
  -3  -5   6    5.36    0.76
   4   5  -6   20.69    1.23
  -4  -5   6   20.86    1.30
   5   5  -6    9.88    1.12
  -5  -5   6   10.27    1.09
   6   5  -6   -0.24    0.83
  -6  -5   6    1.86    0.84
   7   5  -6    0.30    1.04
  -7  -5   6    0.48    0.92
   8   5  -6   11.33    1.50
  -8  -5   6   10.92    1.45
   9   5  -6    0.13    1.23
  10   5  -6    3.31    1.80
  10  -5   5    0.17    1.04
  -9   5  -5    7.30    1.53
   9  -5   5    8.48    1.16
  -8   5  -5   42.21    2.39
   8  -5   5   41.63    1.97
  -7   5  -5    7.97    1.08
   7  -5   5    9.42    1.09
  -6   5  -5   16.13    1.23
   6  -5   5   17.01    1.05
  -5   5  -5   41.04    1.96
  -5   5  -5   38.41    1.81
   5  -5   5   40.18    1.43
  -4   5  -5  196.12    5.12
  -4   5  -5  190.22    4.97
   4  -5   5  194.71    4.32
  -3   5  -5   10.64    0.96
  -3   5  -5   10.60    0.93
   3  -5   5    9.70    0.62
  -2   5  -5  149.88    4.08
   2  -5   5  147.96    3.32
  -1   5  -5   98.61    2.78
  -1   5  -5   99.44    3.03
   1  -5   5  100.66    2.41
   0   5  -5  108.06    2.63
   0   5  -5  112.69    3.23
   0   5  -5  110.87    3.01
   0  -5   5  116.49    2.76
   1   5  -5   18.58    1.01
  -1  -5   5   16.56    0.93
   2   5  -5  208.39    4.73
  -2  -5   5  209.65    4.85
   3   5  -5   67.56    2.12
  -3  -5   5   71.14    2.28
   4   5  -5   17.20    1.17
  -4  -5   5   19.64    1.24
   5   5  -5   15.41    1.20
  -5  -5   5   15.55    1.19
   6   5  -5   99.29    3.40
  -6  -5   5  105.41    3.45
   7   5  -5   26.50    1.87
  -7  -5   5   30.03    1.84
   8   5  -5    7.19    1.65
  -8  -5   5    8.62    1.26
   9   5  -5    4.17    1.55
  10   5  -5   21.17    2.11
  11   5  -5    9.29    2.04
  11  -5   4   -2.52    1.00
  10  -5   4   -0.68    1.11
  -9   5  -4   26.18    1.99
   9  -5   4   25.73    1.62
  -8   5  -4   20.34    1.76
   8  -5   4   21.79    1.43
  -7   5  -4    1.67    0.96
  -7   5  -4    0.33    0.93
   7  -5   4    0.10    0.75
  -6   5  -4    2.03    0.86
   6  -5   4    2.45    0.80
  -5   5  -4   67.71    2.43
  -5   5  -4   65.77    2.51
   5  -5   4   69.33    1.96
  -4   5  -4   66.66    2.35
  -4   5  -4   64.27    2.32
   4  -5   4   66.42    1.75
  -3   5  -4   22.43    1.21
  -3   5  -4   20.59    1.21
   3  -5   4   22.11    0.79
   3  -5   4   22.74    0.80
  -2   5  -4    0.90    0.62
   2  -5   4    0.38    0.34
   2  -5   4    0.58    0.37
  -1   5  -4   71.55    2.34
  -1   5  -4   70.72    2.19
   1  -5   4   72.17    1.76
   0   5  -4   70.23    2.32
   0   5  -4   76.58    2.25
   0  -5   4   73.66    1.90
   1   5  -4   86.66    2.71
   1   5  -4   95.93    2.40
  -1  -5   4  102.88    2.54
  -1  -5   4   92.53    2.42
  -2  -5   4   11.04    1.01
  -2  -5   4   11.34    0.86
   3   5  -4    9.39    0.79
  -3  -5   4    7.02    0.77
  -3  -5   4    8.39    0.90
   4   5  -4   53.57    1.93
  -4  -5   4   46.46    1.90
  -4  -5   4   50.43    2.00
   5   5  -4   34.12    1.70
  -5  -5   4   30.29    1.63
  -5  -5   4   33.00    1.78
   6   5  -4    0.57    0.94
  -6  -5   4    0.42    0.80
  -6  -5   4    0.21    1.01
   7   5  -4    2.78    1.18
  -7  -5   4    4.25    1.05
  -7  -5   4    2.06    1.17
   8   5  -4    8.34    1.62
  -8  -5   4    9.62    1.26
   9   5  -4   13.63    1.61
  10   5  -4   -0.94    1.29
  11   5  -4    0.31    1.62
  11  -5   3    2.33    1.29
  10  -5   3    0.98    1.01
  -9   5  -3    1.77    1.17
   9  -5   3    2.27    0.99
  -8   5  -3   33.75    2.11
   8  -5   3   34.09    1.70
  -7   5  -3   11.68    1.07
  -7   5  -3   11.94    1.22
   7  -5   3   11.99    0.99
  -6   5  -3    9.34    1.17
  -6   5  -3    8.64    0.95
   6  -5   3    7.77    0.86
  -5   5  -3    5.37    0.80
  -5   5  -3    8.05    1.18
   5  -5   3    6.34    0.68
  -4   5  -3   76.58    2.52
  -4   5  -3   72.55    2.46
   4  -5   3   75.38    1.85
  -3   5  -3   70.07    2.25
  -3   5  -3   71.58    2.37
   3  -5   3   68.20    1.62
   3  -5   3   71.03    1.65
  -2   5  -3  104.33    3.00
   2  -5   3  100.39    2.15
  -1   5  -3   11.49    0.82
  -1   5  -3   11.18    0.89
   1  -5   3   10.95    0.47
   1  -5   3   10.47    0.53
   0   5  -3  111.48    3.07
   0   5  -3  114.69    3.01
   0  -5   3  112.74    2.59
   0  -5   3  115.91    2.58
   1   5  -3   33.00    1.35
  -1  -5   3   34.11    1.29
   2   5  -3  205.87    4.66
   2   5  -3  212.83    4.93
  -2  -5   3  213.26    4.85
   3   5  -3   42.12    1.57
  -3  -5   3   35.18    1.65
  -3  -5   3   37.86    1.55
   4   5  -3   23.26    1.28
  -4  -5   3   19.71    1.18
  -4  -5   3   22.12    1.30
   5   5  -3   20.02    1.41
  -5  -5   3   19.89    1.42
  -5  -5   3   19.27    1.26
   6   5  -3   59.14    2.56
  -6  -5   3   66.70    2.51
  -6  -5   3   64.65    2.57
   7   5  -3    9.61    1.38
  -7  -5   3    9.72    1.16
  -7  -5   3    9.96    1.29
   8   5  -3    0.72    1.11
  -8  -5   3    0.35    0.86
  -8  -5   3   -0.59    1.02
   9   5  -3   13.11    1.68
  10   5  -3   16.28    1.81
  11   5  -3    2.05    1.67
  11  -5   2   -0.88    1.17
  10  -5   2    4.57    1.36
  -9   5  -2   38.52    2.30
   9  -5   2   38.60    1.89
  -8   5  -2    8.67    1.32
   8  -5   2    8.45    0.98
  -7   5  -2    6.38    1.13
  -7   5  -2    6.12    1.28
   7  -5   2    5.95    0.88
  -6   5  -2   13.78    1.05
  -6   5  -2   13.12    1.29
   6  -5   2   13.88    0.92
  -5   5  -2  113.81    3.37
  -5   5  -2  116.04    3.41
  -5   5  -2  116.63    3.70
   5  -5   2  116.47    2.88
  -4   5  -2   35.37    1.55
   4  -5   2   33.42    1.09
   4  -5   2   34.76    1.13
  -3   5  -2   66.07    2.11
   3  -5   2   65.70    1.49
  -1   5  -2  218.23    5.08
   1  -5   2  221.31    4.40
   1  -5   2  215.21    4.35
   0   5  -2  116.31    3.03
   0   5  -2  116.66    3.10
   0  -5   2  114.61    2.60
   1   5  -2  102.75    2.73
  -1  -5   2  102.79    2.55
   2   5  -2  144.22    3.50
   2   5  -2  145.65    3.45
  -2  -5   2  143.60    3.59
   3   5  -2  198.96    4.60
   3   5  -2  193.12    4.41
  -3  -5   2  188.60    4.64
   4   5  -2   17.91    1.17
  -4  -5   2   19.48    1.20
   5   5  -2   81.35    2.81
  -5  -5   2   84.83    2.82
   6   5  -2   20.42    1.54
  -6  -5   2   21.58    1.54
  -6  -5   2   19.69    1.39
   7   5  -2   22.57    1.70
  -7  -5   2   23.10    1.54
  -7  -5   2   24.52    1.74
   8   5  -2    1.49    1.22
  -8  -5   2   -0.46    1.11
  -8  -5   2    1.15    0.98
   9   5  -2   34.71    2.29
  10   5  -2    6.18    1.67
  11   5  -2   -0.78    1.42
  11  -5   1    2.03    1.30
  10  -5   1   -0.30    1.00
  -9   5  -1   -0.99    1.01
   9  -5   1   -0.29    0.86
  -8   5  -1    9.85    1.28
   8  -5   1    7.60    1.00
  -7   5  -1   11.49    1.27
  -7   5  -1   10.67    1.00
   7  -5   1   10.90    1.00
  -6   5  -1    0.16    0.80
   6  -5   1    0.21    0.54
  -5   5  -1   17.86    1.30
  -5   5  -1   19.98    1.22
   5  -5   1   19.03    0.95
  -4   5  -1   11.77    1.01
  -4   5  -1   10.97    0.92
   4  -5   1   13.55    0.65
   4  -5   1   12.54    0.64
  -3   5  -1   42.91    1.60
  -3   5  -1   43.80    1.81
   3  -5   1   42.80    1.11
   3  -5   1   42.77    1.08
  -2   5  -1   45.46    1.75
  -1   5  -1   40.54    1.49
  -1   5  -1   37.97    1.43
   1  -5   1   38.36    0.96
   1  -5   1   38.60    0.98
   0   5  -1   41.20    1.45
   0   5  -1   38.52    1.35
   0  -5   1   38.62    1.14
   1   5  -1   36.99    1.15
   1   5  -1   37.13    1.18
  -1  -5   1   35.87    1.25
   2   5  -1   68.10    1.64
   2   5  -1   68.92    1.95
   2   5  -1   70.78    2.03
  -2  -5   1   71.43    2.09
   3   5  -1    4.15    0.51
   3   5  -1    5.58    1.04
  -3  -5   1    5.35    1.04
   4   5  -1   21.52    1.29
  -4  -5   1   23.24    1.33
   5   5  -1   10.41    1.17
  -5  -5   1   13.01    1.21
   6   5  -1   12.50    1.29
  -6  -5   1   10.67    1.21
   7   5  -1    1.70    1.02
  -7  -5   1    2.35    1.11
   8   5  -1    0.39    0.99
  -8  -5   1   -1.48    0.98
  -8  -5   1    0.77    0.90
   9   5  -1   18.80    1.71
  10   5  -1   10.87    1.92
  11   5  -1    0.53    1.45
  11  -5   0   -1.53    1.18
  10  -5   0    5.50    1.30
  -9   5   0   63.21    2.93
   9  -5   0   65.27    2.55
  -8   5   0    0.31    0.95
   8  -5   0    0.03    0.76
  -7   5   0   25.02    1.70
   7  -5   0   24.05    1.32
  -6   5   0   40.08    1.99
   6  -5   0   38.54    1.52
  -5   5   0  165.80    4.63
   5  -5   0  161.01    3.78
  -4   5   0    7.23    0.76
  -4   5   0    6.76    1.05
   4  -5   0    7.31    0.55
  -3   5   0  129.82    3.68
  -3   5   0  133.08    3.33
   3  -5   0  134.17    2.88
   3  -5   0  135.83    2.90
  -2   5   0  183.86    4.54
   2  -5   0  184.48    3.75
   2  -5   0  182.25    3.73
  -1   5   0   85.96    2.46
  -1   5   0   91.55    2.47
   1  -5   0   86.02    1.95
   1  -5   0   86.63    1.95
   0   5   0    0.51    0.39
   0   5   0    0.72    0.51
   0  -5   0   -0.22    0.31
   1   5   0   93.72    2.19
   1   5   0   86.48    2.29
  -1  -5   0   89.39    2.30
   2   5   0  179.49    4.15
  -2  -5   0  172.92    4.08
   3   5   0  143.24    3.69
  -3  -5   0  136.18    3.62
   4   5   0    8.82    0.91
   4   5   0    6.88    0.44
  -4  -5   0    7.44    0.85
   5   5   0  169.94    4.54
  -5  -5   0  169.97    4.54
   6   5   0   41.11    1.99
  -6  -5   0   36.27    1.85
   7   5   0   24.38    1.68
  -7  -5   0   22.16    1.59
   8   5   0    0.51    1.01
  -8  -5   0   -0.94    0.93
   9   5   0   63.35    2.90
  10   5   0    4.05    1.48
  11   5   0   -2.36    1.33
  11  -5  -1    1.84    1.33
  10  -5  -1    8.83    1.27
   9  -5  -1   20.18    1.48
  -8   5   1   -0.94    0.82
   8  -5  -1   -0.27    0.75
  -7   5   1    1.39    1.00
   7  -5  -1    1.23    0.78
  -6   5   1   13.21    1.25
   6  -5  -1   12.26    0.92
  -5   5   1    9.49    1.07
   5  -5  -1    9.75    0.81
  -4   5   1   19.25    1.24
  -4   5   1   19.80    1.07
   4  -5  -1   20.29    0.89
  -3   5   1    3.99    0.59
  -3   5   1    5.32    0.75
   3  -5  -1    4.99    0.69
  -2   5   1   66.95    2.18
   2  -5  -1   66.33    1.64
  -1   5   1   37.79    1.39
  -1   5   1   35.05    1.34
   1  -5  -1   36.64    1.10
   0   5   1   39.50    1.18
   0   5   1   37.88    1.40
   0  -5  -1   37.93    1.22
   1   5   1   41.44    1.40
  -1  -5  -1   40.56    1.38
   2   5   1   40.10    1.54
  -2  -5  -1   39.01    1.51
   3   5   1   44.35    1.83
  -3  -5  -1   39.84    1.74
   4   5   1   13.89    1.09
  -4  -5  -1   13.17    1.04
   5   5   1   20.67    1.44
  -5  -5  -1   16.18    1.27
   6   5   1    0.59    0.87
  -6  -5  -1    0.20    0.82
   7   5   1   11.32    1.29
  -7  -5  -1   11.03    1.22
   8   5   1   11.06    1.43
  -8  -5  -1    9.28    1.34
   9   5   1   -0.98    1.01
  10   5   1    0.05    1.21
  11   5   1    0.13    1.33
  11  -5  -2    0.75    1.26
  10  -5  -2    7.08    1.43
   9  -5  -2   32.26    1.82
   8  -5  -2    0.41    0.79
   7  -5  -2   22.38    1.33
   6  -5  -2   18.19    1.11
  -5   5   2   82.42    3.00
   5  -5  -2   85.44    2.42
  -4   5   2   19.25    1.27
  -4   5   2   18.46    1.01
   4  -5  -2   20.19    0.95
  -3   5   2  189.08    4.40
   3  -5  -2  200.92    4.32
  -2   5   2  139.52    3.27
   2  -5  -2  146.32    3.27
  -1   5   2  106.06    2.78
  -1   5   2  104.38    2.42
   1  -5  -2  105.11    2.50
   0   5   2  107.42    2.88
   0   5   2  115.50    2.66
   0  -5  -2  114.58    2.72
   1   5   2  215.91    4.70
  -1  -5  -2  213.91    4.75
   2   5   2   76.39    2.27
  -2  -5  -2   78.50    2.33
   3   5   2   68.17    2.31
  -3  -5  -2   73.98    2.38
   4   5   2   30.85    1.58
  -4  -5  -2   33.85    1.54
   5   5   2  112.23    3.51
  -5  -5  -2  111.75    3.36
   6   5   2   13.11    1.31
  -6  -5  -2   15.04    1.28
   7   5   2    5.18    1.25
  -7  -5  -2    6.09    1.34
   8   5   2   10.61    1.66
   9   5   2   36.11    2.24
  10   5   2    4.16    1.47
  11   5   2    0.08    1.42
  10  -5  -3   20.92    1.70
   9  -5  -3   13.04    1.30
   8  -5  -3    1.26    0.88
   7  -5  -3   10.66    1.02
   6  -5  -3   68.04    2.30
   5  -5  -3   19.03    1.10
   4  -5  -3   20.31    1.03
  -3   5   3   34.43    1.24
  -3   5   3   37.54    1.31
   3  -5  -3   38.66    1.42
  -2   5   3  204.16    4.43
  -2   5   3  203.17    4.50
   2  -5  -3  216.26    4.64
  -1   5   3   31.12    1.25
  -1   5   3   30.57    1.13
   1  -5  -3   30.54    1.23
   0   5   3  119.96    2.88
   0  -5  -3  118.98    2.95
   1   5   3   11.65    0.88
  -1  -5  -3   11.26    0.97
   2   5   3  101.99    2.82
  -2  -5  -3  105.30    2.91
   3   5   3   70.69    2.29
  -3  -5  -3   71.28    2.35
   4   5   3   71.21    2.40
  -4  -5  -3   72.62    2.43
   5   5   3    5.46    1.18
  -5  -5  -3    5.74    1.11
   6   5   3   10.25    1.54
  -6  -5  -3   10.51    1.43
   7   5   3   12.92    1.40
  -7  -5  -3   11.62    1.26
   8   5   3   29.43    1.98
   9   5   3    2.00    1.21
  10   5   3   -0.05    1.25
  11   5   3    0.92    1.45
  10  -5  -4   -0.09    1.09
   9  -5  -4   13.68    1.32
   8  -5  -4    6.76    1.02
   7  -5  -4    3.37    0.96
   6  -5  -4   -0.27    0.76
   5  -5  -4   33.75    1.53
   4  -5  -4   50.21    1.79
  -3   5   4    7.94    0.60
  -3   5   4    8.70    0.70
   3  -5  -4    8.63    0.76
  -2   5   4    9.83    0.58
  -2   5   4   10.32    0.78
   2  -5  -4   10.10    0.90
  -1   5   4   96.01    2.53
  -1   5   4   91.53    2.43
   1  -5  -4   89.51    2.55
   0   5   4   75.01    2.11
   0  -5  -4   72.81    2.20
   1   5   4   74.35    2.24
  -1  -5  -4   73.90    2.29
   2   5   4    0.02    0.71
  -2  -5  -4    1.09    0.77
   3   5   4   23.18    1.23
  -3  -5  -4   21.57    1.25
   4   5   4   68.74    2.39
  -4  -5  -4   70.72    2.47
   5   5   4   69.50    2.56
  -5  -5  -4   68.18    2.56
   6   5   4    2.89    1.17
  -6  -5  -4    1.66    1.01
   7   5   4   -0.42    0.89
  -7  -5  -4    0.90    1.05
   8   5   4   23.21    1.87
   9   5   4   24.18    1.99
  10   5   4   -0.54    1.18
  10  -5  -5   21.43    1.75
   9  -5  -5    2.92    1.19
   8  -5  -5    9.54    1.46
   7  -5  -5   26.18    1.55
   6  -5  -5  101.52    3.15
   5  -5  -5   14.17    1.14
   4  -5  -5   18.62    1.19
  -3   5   5   74.71    2.23
   3  -5  -5   75.40    2.32
  -2   5   5  212.70    4.50
  -2   5   5  219.07    4.98
  -2   5   5  220.43    5.09
   2  -5  -5  223.62    5.09
  -1   5   5   16.43    0.92
  -1   5   5   17.55    1.05
   1  -5  -5   17.01    1.18
   0   5   5  109.93    2.91
   0  -5  -5  108.29    3.00
   1   5   5   98.15    2.78
  -1  -5  -5  101.77    2.90
   2   5   5  145.13    3.66
  -2  -5  -5  137.02    3.66
   3   5   5    9.93    0.89
  -3  -5  -5   10.00    0.95
   4   5   5  188.41    4.80
  -4  -5  -5  183.32    4.81
   5   5   5   41.36    1.95
  -5  -5  -5   40.62    1.98
   6   5   5   15.80    1.42
  -6  -5  -5   17.90    1.47
   7   5   5   10.30    1.40
  -7  -5  -5   11.56    1.67
   8   5   5   42.64    2.52
   9   5   5   11.08    1.96
  10   5   5   -1.21    1.28
  10  -5  -6   -0.73    1.13
   9  -5  -6   -0.76    0.97
   8  -5  -6   13.25    1.35
   7  -5  -6    0.70    0.91
   6  -5  -6    2.66    0.91
   5  -5  -6   10.94    1.12
   4  -5  -6   23.86    1.37
  -3   5   6    5.16    0.74
   3  -5  -6    6.70    1.02
  -2   5   6   35.90    1.46
  -2   5   6   33.14    1.34
   2  -5  -6   34.70    1.51
  -1   5   6   44.32    1.47
  -1   5   6   41.62    1.64
   1  -5  -6   45.11    1.72
   0   5   6   21.20    1.13
   0  -5  -6   22.19    1.22
   1   5   6   28.52    1.32
  -1  -5  -6   27.75    1.41
   2   5   6   31.95    1.47
  -2  -5  -6   34.26    1.58
   3   5   6    4.75    0.95
  -3  -5  -6    4.86    1.02
   4   5   6    4.40    0.99
  -4  -5  -6    4.26    1.02
   5   5   6   15.34    1.31
  -5  -5  -6   17.97    1.54
   6   5   6   -0.94    0.80
  -6  -5  -6   -0.35    0.95
   7   5   6    0.97    1.15
   8   5   6    0.23    1.26
   9   5   6    0.67    1.42
  10   5   6   -0.07    1.56
   9  -5  -7    0.98    1.13
   8  -5  -7    7.37    1.42
   7  -5  -7    7.33    1.11
   6  -5  -7   82.94    2.99
   5  -5  -7    7.89    1.07
   4  -5  -7   84.50    2.84
  -3   5   7   28.32    1.45
   3  -5  -7   27.31    1.49
  -2   5   7   86.61    2.42
  -2   5   7   90.09    2.70
   2  -5  -7   81.78    2.71
  -1   5   7   12.84    0.99
  -1   5   7   12.86    0.79
   1  -5  -7   12.04    1.03
   0   5   7  147.41    3.83
   0  -5  -7  146.05    3.92
   1   5   7   76.10    2.45
  -1  -5  -7   75.60    2.50
   2   5   7   51.39    2.00
  -2  -5  -7   53.57    2.13
   3   5   7   18.75    1.26
  -3  -5  -7   20.72    1.36
   4   5   7  115.02    3.53
  -4  -5  -7  115.22    3.57
   5   5   7   29.58    1.73
  -5  -5  -7   30.84    1.80
   6   5   7   13.86    1.36
  -6  -5  -7   14.19    1.41
   7   5   7   11.81    1.44
   8   5   7   61.47    3.10
   9   5   7    7.40    1.91
  10   5   7   -1.01    1.46
   9  -5  -8    0.67    1.14
   8  -5  -8    0.22    1.08
   7  -5  -8   38.76    2.11
   6  -5  -8   22.37    1.61
   5  -5  -8    8.15    1.12
   4  -5  -8    0.60    0.87
  -3   5   8   37.87    1.73
   3  -5  -8   35.07    1.80
  -2   5   8   46.15    1.92
   2  -5  -8   46.10    1.99
  -1   5   8   18.42    1.31
   1  -5  -8   19.44    1.34
   0   5   8    1.75    0.83
   0  -5  -8    2.21    0.90
  -1  -5  -8   28.08    1.56
   2   5   8   62.38    2.31
  -2  -5  -8   61.92    2.39
   3   5   8   17.23    1.29
  -3  -5  -8   19.22    1.38
   4   5   8    2.04    0.90
  -4  -5  -8    1.85    1.00
   5   5   8   10.51    1.20
  -5  -5  -8   13.78    1.41
   6   5   8   20.94    1.64
   7   5   8   12.58    1.47
   8   5   8    0.39    1.26
   9   5   8    0.39    1.59
   9  -5  -9    6.44    1.62
   8  -5  -9    6.31    1.51
   7  -5  -9    1.29    1.13
   6  -5  -9   32.24    1.95
   5  -5  -9    8.58    1.24
   4  -5  -9   49.29    2.28
   3  -5  -9    3.80    1.06
  -2   5   9   23.26    1.45
   2  -5  -9   23.69    1.57
  -1   5   9   27.93    1.60
   1  -5  -9   30.91    1.70
   0   5   9   77.05    2.67
   0  -5  -9   74.07    2.73
   1   5   9    3.50    0.96
  -1  -5  -9    4.04    1.06
   2   5   9   11.93    1.13
  -2  -5  -9   12.18    1.25
   3   5   9   25.84    1.58
  -3  -5  -9   26.44    1.63
   4   5   9   48.64    2.22
  -4  -5  -9   49.52    2.28
   5   5   9    5.85    1.24
  -5  -5  -9    3.80    1.22
   6   5   9    3.32    1.23
   7   5   9   11.32    1.43
   8   5   9   23.49    2.06
   9   5   9    0.58    1.54
   8  -5 -10    5.17    1.53
   7  -5 -10   38.30    2.27
   6  -5 -10   15.09    1.51
   5  -5 -10   11.73    1.41
   4  -5 -10   14.49    1.44
   3  -5 -10   46.91    2.23
  -2   5  10   13.99    1.25
   2  -5 -10   15.85    1.39
  -1   5  10   56.84    2.36
   1  -5 -10   53.43    2.32
   0   5  10   28.35    1.69
   0  -5 -10   32.92    1.86
   1   5  10   37.87    1.92
  -1  -5 -10   38.08    2.01
   2   5  10   17.46    1.40
  -2  -5 -10   16.38    1.39
   3   5  10   67.07    2.65
  -3  -5 -10   68.47    2.74
   4   5  10   25.90    1.70
  -4  -5 -10   23.58    1.73
   5   5  10   13.22    1.37
   6   5  10    7.30    1.47
   7   5  10   24.69    1.94
   8   5  10    3.00    1.54
   9   5  10   -0.68    1.53
   8  -5 -11   -0.01    1.33
   7  -5 -11   -1.73    1.04
   6  -5 -11    5.57    1.51
   5  -5 -11    5.17    1.37
   4  -5 -11    3.53    1.17
   3  -5 -11    4.69    1.30
  -2   5  11    3.03    1.00
   2  -5 -11    4.25    1.26
  -1   5  11    8.00    1.30
   1  -5 -11    5.30    1.22
   0   5  11   11.15    1.24
   0  -5 -11   10.42    1.27
   1   5  11   -0.19    0.77
  -1  -5 -11   -1.25    0.91
   2   5  11    3.43    1.06
  -2  -5 -11    2.43    1.17
   3   5  11   19.42    1.53
  -3  -5 -11   18.55    1.63
   4   5  11   15.17    1.49
  -4  -5 -11   13.58    1.53
   5   5  11   -1.15    0.82
   6   5  11    0.83    1.20
   7   5  11    5.60    1.53
   8   5  11    5.18    1.68
   7  -5 -12   20.47    1.98
   6  -5 -12   -0.08    1.26
   5  -5 -12   14.00    1.61
   4  -5 -12   37.87    2.25
   3  -5 -12   58.43    2.72
  -2   5  12    1.56    1.09
   2  -5 -12    3.47    1.24
  -1   5  12   35.61    2.06
   1  -5 -12   32.00    2.00
   0   5  12   43.38    2.28
   0  -5 -12   52.59    2.52
   1   5  12   68.29    2.85
  -1  -5 -12   69.74    2.94
   2   5  12    7.08    1.46
  -2  -5 -12    8.17    1.60
   3   5  12   60.56    2.75
  -3  -5 -12   62.37    2.79
   4   5  12   18.76    1.62
   5   5  12   10.60    1.65
   6   5  12    0.97    1.14
   7   5  12   33.70    2.33
   7  -5 -13    6.20    1.84
   6  -5 -13    0.44    1.34
   5  -5 -13   -1.37    1.07
   4  -5 -13    2.87    1.35
   3  -5 -13   14.01    1.63
   2  -5 -13   10.31    1.41
  -1   5  13    1.47    1.13
   1  -5 -13    1.57    1.16
   0   5  13    2.41    1.15
   0  -5 -13    2.01    1.33
   1   5  13   25.19    1.85
  -1  -5 -13   22.90    1.81
   2   5  13   10.70    1.36
  -2  -5 -13   10.17    1.40
   3   5  13   -1.34    0.92
   4   5  13   -0.55    0.98
   5   5  13   12.23    1.54
   6   5  13    1.24    1.32
   7   5  13   -0.75    1.41
   6  -5 -14    0.68    1.67
   5  -5 -14   13.26    1.72
   4  -5 -14    7.74    1.78
   3  -5 -14   15.52    1.78
   2  -5 -14   10.50    1.85
  -1   5  14   31.10    2.18
   1  -5 -14   39.33    2.38
   0   5  14    8.55    1.69
   0  -5 -14    9.64    1.81
   1   5  14   13.17    1.60
  -1  -5 -14   13.67    1.60
   2   5  14   13.87    1.57
   3   5  14   40.15    2.41
   4   5  14    2.67    1.35
   5   5  14    3.96    1.47
   6   5  14    5.93    1.88
   5  -5 -15   -1.27    1.61
   4  -5 -15   19.04    2.00
   3  -5 -15   11.28    2.05
   2  -5 -15    9.38    1.89
   1  -5 -15    1.59    1.50
   0   5  15   13.79    1.64
   0  -5 -15   11.32    1.69
   2   5  15   10.37    1.93
   3   5  15    3.62    1.52
   4   5  15    2.83    1.59
   5   5  15    5.72    1.72
   4  -5 -16   -0.79    1.54
   3  -5 -16    5.66    1.86
   2  -5 -16    7.90    1.91
   1  -5 -16    9.05    2.06
   0   5  16   -0.19    1.31
   1   5  16   -0.33    1.43
   2   5  16    7.08    1.81
   3   5  16   10.89    2.02
   4   5  16    0.67    1.48
   3  -5 -17    2.71    1.94
   1   5  17    0.05    1.50
   2   5  17   22.34    2.23
   2  -6  16    2.14    1.35
   1  -6  16    2.81    1.42
   0  -6  16    4.97    1.57
  -1  -6  16   -0.95    1.14
  -2  -6  16    6.91    1.57
   4  -6  15    4.00    1.40
   3  -6  15   -1.16    1.15
   2  -6  15    1.79    1.28
   1  -6  15   19.16    1.69
   0  -6  15    3.39    1.43
  -1  -6  15    3.95    1.26
  -2  -6  15    9.80    1.45
  -3  -6  15   20.93    1.86
  -4  -6  15    1.77    1.29
   6  -6  14   14.51    1.53
   5  -6  14   10.82    1.35
   4  -6  14   10.54    1.30
   3  -6  14    1.73    1.10
   2  -6  14   37.92    2.13
   1  -6  14   21.86    1.72
   0  -6  14    8.08    1.43
  -1  -6  14    7.94    1.44
  -2  -6  14   39.94    2.30
  -3  -6  14    9.52    1.37
  -4  -6  14    1.08    1.11
  -5  -6  14    5.38    1.45
  -6  -6  14   20.33    1.98
   7  -6  13   -1.42    1.18
   6  -6  13   -0.04    1.02
   5  -6  13   -0.81    0.98
  -4   6 -13    0.79    1.41
   4  -6  13    2.97    1.15
   3  -6  13   -0.53    0.83
   2  -6  13   -0.17    0.89
   1  -6  13   -0.97    0.85
   0  -6  13   -0.46    0.77
  -1  -6  13    3.84    1.22
  -2  -6  13    8.50    1.43
  -3  -6  13    1.36    0.96
  -4  -6  13   -1.50    0.90
  -5  -6  13    6.12    1.46
  -6  -6  13    3.44    1.51
  -7  -6  13   -1.60    1.28
   7  -6  12   -0.53    1.12
   6  -6  12   37.30    2.03
  -5   6 -12   19.58    1.70
   5  -6  12   16.85    1.39
  -4   6 -12    8.85    1.62
   4  -6  12    4.67    1.09
  -3   6 -12    5.20    1.43
   3  -6  12    5.06    1.16
  -2   6 -12   92.26    3.23
   2  -6  12   92.06    3.17
  -1   6 -12   49.70    2.20
   1  -6  12   47.34    2.20
   0  -6  12    3.61    1.07
  -1  -6  12   17.06    1.39
  -2  -6  12   65.89    2.66
  -3  -6  12   27.13    1.75
  -4  -6  12    1.40    0.94
  -5  -6  12   14.00    1.46
  -6  -6  12   32.47    2.14
  -7  -6  12    5.16    1.56
  -8  -6  12   -1.77    1.36
   8  -6  11    0.00    1.24
   7  -6  11    2.22    1.18
   6  -6  11    7.81    1.33
  -5   6 -11   10.78    1.77
   5  -6  11    8.36    1.04
  -4   6 -11    4.86    1.34
   4  -6  11    6.77    0.93
  -3   6 -11   -2.08    0.88
   3  -6  11   -0.98    0.71
  -2   6 -11    7.42    1.43
   2  -6  11    6.92    1.17
   1  -6  11    4.72    1.02
   0  -6  11   19.30    1.40
  -1  -6  11    6.11    1.14
  -2  -6  11    0.16    0.71
  -3  -6  11    5.60    1.18
  -4  -6  11    4.18    1.12
  -5  -6  11    1.60    1.08
  -6  -6  11    0.62    1.14
  -7  -6  11   -1.42    1.10
  -8  -6  11   -2.28    1.29
   9  -6  10    4.46    1.47
   8  -6  10   -2.11    0.97
   7  -6  10    1.02    1.00
   6  -6  10   39.15    1.94
  -5   6 -10   13.71    1.41
   5  -6  10   15.13    1.18
  -4   6 -10   -1.78    0.88
   4  -6  10    0.72    0.73
  -3   6 -10    8.08    1.05
   3  -6  10    6.31    0.85
  -2   6 -10   88.01    2.99
   2  -6  10   91.52    2.86
   1  -6  10   20.76    1.32
   0  -6  10   22.32    1.36
  -1  -6  10   38.71    1.79
  -2  -6  10   92.54    3.07
  -3  -6  10   17.85    1.35
  -4  -6  10   10.20    1.11
  -5  -6  10   31.64    1.90
  -6  -6  10   39.59    2.20
  -7  -6  10    4.91    1.42
  -8  -6  10    7.00    1.63
  -9  -6  10   12.61    1.85
   9  -6   9   12.20    1.47
   8  -6   9   -1.41    0.94
   7  -6   9   16.73    1.36
   6  -6   9   22.69    1.40
  -5   6  -9   20.20    1.63
   5  -6   9   20.93    1.29
  -4   6  -9    3.25    1.14
   4  -6   9    1.19    0.76
  -3   6  -9   38.77    1.91
  -3   6  -9   39.57    1.75
   3  -6   9   40.59    1.67
  -2   6  -9   22.67    1.42
  -2   6  -9   23.66    1.34
   2  -6   9   25.04    1.32
  -1   6  -9   34.01    1.56
   1  -6   9   31.23    1.51
   0  -6   9    7.08    0.87
  -1  -6   9   48.00    1.94
  -2  -6   9   20.90    1.32
  -3  -6   9   14.04    1.14
  -4  -6   9    7.11    1.05
  -5  -6   9   38.46    2.05
  -6  -6   9    2.36    1.09
  -7  -6   9    2.13    1.17
  -8  -6   9    1.05    1.28
  -9  -6   9    8.43    1.82
 -10   6  -8    4.01    1.78
  10  -6   8    3.35    1.58
   9  -6   8    0.71    1.26
   8  -6   8   -0.47    0.92
   7  -6   8    0.76    0.87
  -6   6  -8    9.59    1.66
   6  -6   8    9.15    0.95
  -5   6  -8   10.25    1.24
   5  -6   8   10.82    0.92
  -4   6  -8    2.85    1.09
   4  -6   8    2.59    0.74
  -3   6  -8   18.53    1.21
  -3   6  -8   17.81    1.30
   3  -6   8   19.45    1.07
  -2   6  -8   14.94    1.13
  -2   6  -8   15.89    1.11
   2  -6   8   14.84    0.94
  -1   6  -8    4.16    0.93
   1  -6   8    4.82    0.81
   0  -6   8    9.22    0.90
  -1  -6   8   29.85    1.44
  -2  -6   8   29.66    1.48
  -3  -6   8    3.63    0.97
  -4  -6   8   11.48    1.13
  -5  -6   8   21.04    1.49
  -6  -6   8    7.73    1.34
  -7  -6   8    1.92    1.06
  -8  -6   8    8.16    1.71
  -9  -6   8   11.96    1.75
 -10   6  -7   18.66    2.06
  10  -6   7   13.55    1.44
  -9   6  -7    7.97    1.87
   9  -6   7    8.83    1.54
   8  -6   7    3.23    1.10
   7  -6   7   35.84    1.65
  -6   6  -7   53.63    2.50
   6  -6   7   52.35    1.91
  -5   6  -7   14.08    1.35
   5  -6   7   15.28    0.99
  -4   6  -7   14.30    1.25
   4  -6   7   13.72    0.90
  -3   6  -7  142.39    4.02
   3  -6   7  146.97    3.51
  -2   6  -7   68.40    2.30
   2  -6   7   66.02    1.98
  -1   6  -7   18.67    1.12
   1  -6   7   17.08    0.97
   0  -6   7   31.56    1.33
  -1  -6   7  193.08    4.64
  -2  -6   7   38.54    1.62
  -3  -6   7    1.37    0.67
  -4  -6   7   21.58    1.42
   5   6  -7  130.55    3.79
  -5  -6   7  125.30    3.92
   6   6  -7   10.96    1.28
  -6  -6   7    9.45    1.22
   7   6  -7    0.91    1.18
  -7  -6   7    0.34    0.91
   8   6  -7    4.39    1.57
  -8  -6   7    6.09    1.46
  -9  -6   7   31.77    2.25
 -10   6  -6    0.98    1.63
  10  -6   6    2.36    1.14
  -9   6  -6   -1.00    1.22
   9  -6   6    0.59    1.00
   8  -6   6    0.19    1.02
  -7   6  -6    6.28    1.49
   7  -6   6    2.19    0.93
  -6   6  -6    8.09    1.54
  -6   6  -6    6.44    1.35
   6  -6   6    5.98    0.77
  -5   6  -6   17.21    1.37
  -5   6  -6   15.70    1.31
   5  -6   6   16.44    0.93
  -4   6  -6    5.26    1.13
  -4   6  -6    3.38    0.97
   4  -6   6    3.13    0.64
  -3   6  -6    1.73    0.83
  -3   6  -6    0.50    0.69
   3  -6   6    0.40    0.45
  -2   6  -6    1.22    0.82
  -2   6  -6    0.67    0.71
   2  -6   6    0.56    0.44
  -1   6  -6   10.96    1.00
  -1   6  -6    9.45    0.83
   1  -6   6   10.15    0.68
   0  -6   6    6.46    0.62
  -1  -6   6    3.64    0.55
   2   6  -6    0.50    0.60
  -2  -6   6    0.10    0.56
   3   6  -6   -0.51    0.63
  -3  -6   6    0.21    0.61
   4   6  -6    3.91    0.86
  -4  -6   6    3.17    0.88
   5   6  -6   -0.16    0.78
  -5  -6   6    1.12    0.80
   6   6  -6    3.72    1.16
  -6  -6   6    1.83    0.96
   7   6  -6    1.56    1.08
  -7  -6   6   -0.22    0.91
   8   6  -6    2.56    1.42
  -8  -6   6    6.65    1.47
   9   6  -6    0.57    1.45
  -9  -6   6   -0.83    1.17
  10   6  -6   -1.59    1.46
 -10   6  -5    9.35    1.89
  10  -6   5    7.29    1.44
  -9   6  -5    6.42    1.68
   9  -6   5    5.34    1.20
  -8   6  -5    9.82    1.42
   8  -6   5   11.60    1.17
  -7   6  -5   68.93    2.77
   7  -6   5   73.76    2.45
  -6   6  -5   14.01    1.25
  -6   6  -5   14.28    1.33
   6  -6   5   13.44    0.95
  -5   6  -5    5.60    1.20
  -5   6  -5    3.52    1.02
   5  -6   5    4.06    0.70
  -4   6  -5   23.88    1.43
  -4   6  -5   22.53    1.41
   4  -6   5   19.67    0.89
  -3   6  -5  193.21    4.84
  -3   6  -5  192.85    5.13
   3  -6   5  190.32    4.11
  -2   6  -5   38.75    1.61
  -2   6  -5   39.39    1.78
   2  -6   5   37.09    1.15
  -1   6  -5    9.34    0.83
  -1   6  -5    8.86    0.89
   1  -6   5    7.47    0.54
   0   6  -5   74.81    2.55
   0  -6   5   75.80    2.03
   1   6  -5  335.34    7.03
  -1  -6   5  336.00    7.14
   2   6  -5   49.65    1.66
  -2  -6   5   49.70    1.77
  -2  -6   5   48.84    1.74
   3   6  -5   14.16    0.98
  -3  -6   5   16.71    1.23
  -3  -6   5   13.82    1.04
   4   6  -5   76.52    2.52
  -4  -6   5   78.48    2.71
  -4  -6   5   77.41    2.64
   5   6  -5   80.33    2.76
  -5  -6   5   77.25    2.87
  -5  -6   5   77.48    2.80
   6   6  -5   18.19    1.49
  -6  -6   5   16.20    1.50
  -6  -6   5   15.96    1.40
   7   6  -5   10.33    1.43
  -7  -6   5   10.96    1.28
   8   6  -5   28.67    2.14
  -8  -6   5   30.04    2.02
   9   6  -5   19.12    2.02
  -9  -6   5   24.65    1.98
  10   6  -5    5.94    1.89
  11   6  -5    6.41    2.00
 -10   6  -4    6.94    1.79
  10  -6   4    6.63    1.35
  -9   6  -4   -1.41    1.11
   9  -6   4    0.15    0.93
  -8   6  -4    5.99    1.44
   8  -6   4    7.29    0.95
  -7   6  -4   17.52    1.59
  -7   6  -4   19.63    1.41
   7  -6   4   20.63    1.25
  -6   6  -4   18.76    1.30
  -6   6  -4   17.08    1.37
   6  -6   4   16.72    1.05
  -5   6  -4   -1.34    0.59
  -5   6  -4    0.90    0.86
   5  -6   4   -0.42    0.42
  -4   6  -4   39.53    1.82
  -4   6  -4   36.37    1.76
   4  -6   4   39.15    1.18
  -3   6  -4   31.92    1.59
  -3   6  -4   29.52    1.44
   3  -6   4   32.36    0.93
   3  -6   4   29.57    0.90
  -2   6  -4   47.29    1.93
  -2   6  -4   45.90    1.78
   2  -6   4   46.83    1.21
  -1   6  -4   11.95    1.01
  -1   6  -4   11.80    0.93
   1  -6   4   11.69    0.61
   0   6  -4   37.19    1.57
   0   6  -4   38.03    1.65
   0  -6   4   38.58    1.31
   0  -6   4   38.56    1.23
   1   6  -4   11.87    0.82
   1   6  -4   10.04    0.93
  -1  -6   4   11.63    0.78
  -1  -6   4    9.99    0.90
   2   6  -4   32.19    1.43
   2   6  -4   33.22    1.27
  -2  -6   4   34.35    1.42
  -2  -6   4   35.55    1.39
   3   6  -4   22.87    1.13
  -3  -6   4   21.42    1.26
  -3  -6   4   23.37    1.23
   4   6  -4   37.21    1.65
  -4  -6   4   35.25    1.74
  -4  -6   4   33.65    1.62
   5   6  -4    1.09    0.77
  -5  -6   4   -0.45    0.81
  -5  -6   4   -0.24    0.64
   6   6  -4    9.45    1.21
  -6  -6   4   10.65    1.15
  -6  -6   4   10.24    1.27
   7   6  -4    1.62    1.22
  -7  -6   4    0.38    0.98
  -7  -6   4    0.44    1.22
   8   6  -4   11.76    1.54
  -8  -6   4   11.07    1.51
  -8  -6   4   12.99    1.45
   9   6  -4   -1.73    1.21
  -9  -6   4   -0.40    1.10
  10   6  -4    2.75    1.61
  11   6  -4   -0.42    1.61
  11  -6   3    5.11    1.57
 -10   6  -3    2.74    1.53
  10  -6   3    1.88    1.18
  -9   6  -3   -0.68    1.10
   9  -6   3   -0.31    0.81
  -8   6  -3    1.11    1.06
   8  -6   3    4.60    1.02
  -7   6  -3   32.54    1.72
  -7   6  -3   30.92    1.98
   7  -6   3   31.59    1.43
  -6   6  -3    7.40    0.98
  -6   6  -3    7.65    1.12
   6  -6   3    8.95    0.81
  -5   6  -3    2.65    0.94
  -5   6  -3    3.16    0.90
   5  -6   3    1.40    0.66
  -4   6  -3    4.75    0.95
  -4   6  -3    4.47    0.96
   4  -6   3    3.19    0.48
  -3   6  -3  123.13    3.44
  -3   6  -3  135.50    3.79
  -2   6  -3   80.47    2.63
  -2   6  -3   75.62    2.44
  -1   6  -3   28.19    1.33
  -1   6  -3   30.95    1.45
   1  -6   3   27.79    0.91
   0   6  -3   38.03    1.61
   0   6  -3   37.52    1.55
   0  -6   3   38.49    1.31
   1   6  -3   82.65    2.53
  -1  -6   3   88.00    2.37
   2   6  -3   43.67    1.62
   2   6  -3   41.96    1.49
  -2  -6   3   43.14    1.70
   3   6  -3   36.19    1.38
   3   6  -3   35.02    1.43
  -3  -6   3   33.52    1.53
   4   6  -3   65.85    2.30
  -4  -6   3   60.91    2.33
   5   6  -3   48.19    2.16
  -5  -6   3   49.88    2.23
  -5  -6   3   54.51    2.20
   6   6  -3    9.48    1.48
  -6  -6   3   10.99    1.32
  -6  -6   3    8.35    1.05
   7   6  -3   21.33    1.79
  -7  -6   3   21.50    1.67
  -7  -6   3   24.87    1.63
   8   6  -3   35.42    2.23
  -8  -6   3   31.04    2.06
  -8  -6   3   36.99    2.14
   9   6  -3   17.74    1.90
  -9  -6   3   17.50    1.67
  -9  -6   3   17.72    1.84
  10   6  -3    2.14    1.43
  11   6  -3    5.17    1.89
  11  -6   2   10.77    1.47
 -10   6  -2   16.11    1.76
  10  -6   2   14.11    1.48
  -9   6  -2    1.46    1.25
   9  -6   2    1.93    1.00
  -8   6  -2   36.66    2.23
   8  -6   2   40.07    1.75
  -7   6  -2   37.59    2.16
  -7   6  -2   39.34    1.86
   7  -6   2   40.38    1.61
  -6   6  -2   32.32    1.69
  -6   6  -2   35.02    1.99
   6  -6   2   34.39    1.38
  -5   6  -2    6.86    1.18
  -5   6  -2    7.08    1.15
  -5   6  -2    7.54    1.22
   5  -6   2    4.81    0.58
  -4   6  -2  125.98    3.57
  -4   6  -2  125.12    3.85
   4  -6   2  134.17    2.86
  -3   6  -2   97.64    2.80
  -1   6  -2   25.82    1.27
   1  -6   2   27.99    0.87
   0   6  -2  204.45    4.98
   0   6  -2  198.38    4.87
   0  -6   2  201.18    4.35
   1   6  -2   71.73    2.27
  -1  -6   2   76.07    2.11
   2   6  -2    6.53    0.69
   2   6  -2    6.64    0.77
  -2  -6   2    6.32    0.90
   3   6  -2   46.40    1.71
   3   6  -2   47.99    1.59
   3   6  -2   47.52    1.23
  -3  -6   2   49.52    1.84
   4   6  -2  128.80    3.56
  -4  -6   2  125.46    3.56
   5   6  -2   19.06    1.40
  -5  -6   2   20.89    1.47
   6   6  -2   -0.54    0.95
  -6  -6   2    0.69    1.02
   7   6  -2   15.43    1.49
  -7  -6   2   13.74    1.46
  -7  -6   2   16.78    1.40
   8   6  -2   46.27    2.49
  -8  -6   2   44.08    2.30
  -8  -6   2   45.50    2.44
   9   6  -2    0.20    1.30
  10   6  -2    3.34    1.67
  11   6  -2    3.18    1.83
  11  -6   1   -0.51    1.18
 -10   6  -1    0.18    1.27
  10  -6   1   -0.01    0.98
  -9   6  -1    0.57    1.14
   9  -6   1    0.02    0.95
  -8   6  -1   -0.22    0.86
   8  -6   1    0.32    0.80
  -7   6  -1    1.89    0.97
   7  -6   1    3.56    0.81
  -6   6  -1    6.30    1.25
   6  -6   1    5.22    0.76
  -5   6  -1    0.10    0.70
  -5   6  -1    0.99    0.82
   5  -6   1    0.27    0.44
  -4   6  -1    1.28    0.70
  -4   6  -1    1.40    0.75
   4  -6   1    1.68    0.40
  -3   6  -1   23.96    1.18
  -3   6  -1   21.36    1.31
  -2   6  -1   10.60    0.93
  -1   6  -1    5.98    0.94
  -1   6  -1    5.03    0.64
   1  -6   1    3.46    0.49
   1  -6   1    3.81    0.49
   0   6  -1    3.19    0.78
   0   6  -1    1.67    0.53
   0  -6   1    2.71    0.62
   1   6  -1    6.54    0.59
   1   6  -1    6.41    0.73
  -1  -6   1    7.69    0.88
   2   6  -1    2.41    0.37
   2   6  -1    3.45    0.92
  -2  -6   1    4.98    1.02
   3   6  -1   65.97    2.20
   3   6  -1   68.62    1.97
  -3  -6   1   72.00    2.26
   4   6  -1    5.07    0.96
   4   6  -1    3.42    0.49
  -4  -6   1    4.74    1.00
   5   6  -1    4.25    1.09
  -5  -6   1    4.55    1.11
   6   6  -1    6.93    1.33
  -6  -6   1    6.63    1.33
   7   6  -1   14.32    1.40
  -7  -6   1   15.10    1.47
   8   6  -1   21.93    1.76
  -8  -6   1   21.34    1.66
  -8  -6   1   18.01    1.69
   9   6  -1    1.29    1.24
  10   6  -1   -0.47    1.26
  11   6  -1    0.91    1.68
  11  -6   0    7.87    1.59
  10  -6   0    3.88    1.30
  -9   6   0    2.19    1.34
   9  -6   0    5.09    1.21
  -8   6   0   67.49    3.02
   8  -6   0   67.82    2.41
  -7   6   0   48.31    2.40
   7  -6   0   49.20    1.83
  -6   6   0    7.41    1.25
   6  -6   0    5.62    0.75
  -5   6   0   23.96    1.40
  -5   6   0   26.65    1.63
   5  -6   0   24.59    1.04
  -4   6   0  228.24    5.88
  -4   6   0  229.18    5.42
   4  -6   0  229.93    4.82
  -3   6   0  127.66    3.76
  -3   6   0  136.24    3.42
   3  -6   0  130.51    2.86
   3  -6   0  133.71    2.87
  -2   6   0    4.23    0.79
   2  -6   0    3.68    0.54
   2  -6   0    3.06    0.42
  -1   6   0  114.38    3.08
  -1   6   0  116.11    3.12
   1  -6   0  111.91    2.52
   1  -6   0  106.87    2.50
   0   6   0  412.92    8.49
   0   6   0  400.83    8.75
   0  -6   0  384.35    8.03
   1   6   0  107.93    2.65
   1   6   0  108.66    2.73
  -1  -6   0  110.08    2.80
   2   6   0    5.71    1.06
  -2  -6   0    4.67    1.05
   3   6   0  139.48    3.63
  -3  -6   0  138.85    3.65
   4   6   0  232.70    5.53
  -4  -6   0  221.37    5.47
  -5  -6   0   26.00    1.56
   6   6   0    7.39    1.39
  -6  -6   0    8.50    1.41
   7   6   0   46.42    2.29
  -7  -6   0   46.71    2.24
   8   6   0   59.96    2.78
  -8  -6   0   70.20    2.92
   9   6   0    5.93    1.50
  10   6   0    6.37    1.65
  11   6   0    7.09    1.87
  10  -6  -1    0.29    1.06
   9  -6  -1    1.22    0.97
  -8   6   1   21.55    1.79
   8  -6  -1   22.31    1.41
  -7   6   1   14.81    1.44
   7  -6  -1   12.74    1.02
  -6   6   1    6.90    1.24
   6  -6  -1    6.70    0.93
  -5   6   1    5.34    1.08
  -5   6   1    4.37    0.92
   5  -6  -1    4.07    0.73
  -4   6   1    3.60    0.79
  -4   6   1    4.71    0.95
   4  -6  -1    3.70    0.51
  -3   6   1   66.18    2.39
  -3   6   1   64.00    2.03
   3  -6  -1   69.29    1.76
  -2   6   1    3.51    0.76
   2  -6  -1    4.13    0.68
  -1   6   1    6.62    0.78
  -1   6   1    6.65    0.67
   1  -6  -1    7.18    0.73
   0   6   1    2.49    0.71
   0   6   1    2.41    0.62
   0  -6  -1    1.26    0.61
   1   6   1    5.74    1.00
  -1  -6  -1    4.56    0.92
   2   6   1   11.35    1.08
  -2  -6  -1   11.87    1.13
   3   6   1   22.83    1.33
  -3  -6  -1   24.34    1.30
   4   6   1    1.61    0.74
  -4  -6  -1    0.86    0.67
   5   6   1    0.31    0.81
  -5  -6  -1    0.93    0.87
   6   6   1    5.76    1.25
  -6  -6  -1    5.65    1.26
   7   6   1    1.85    0.98
  -7  -6  -1    1.12    1.12
   8   6   1   -0.51    1.04
  -8  -6  -1    1.28    1.07
   9   6   1    0.37    1.17
  10   6   1   -2.42    1.13
  11   6   1    0.41    1.47
  10  -6  -2    1.92    1.18
   9  -6  -2    3.11    1.08
   8  -6  -2   45.96    2.00
   7  -6  -2   15.54    1.14
   6  -6  -2   -0.61    0.62
  -5   6   2   18.10    1.41
   5  -6  -2   19.90    1.04
  -4   6   2  130.90    3.40
  -4   6   2  116.57    3.81
   4  -6  -2  135.22    3.17
  -3   6   2   51.61    1.68
   3  -6  -2   49.14    1.52
  -2   6   2    7.04    0.77
   2  -6  -2    5.95    0.65
  -1   6   2   77.75    2.33
  -1   6   2   73.90    1.91
   1  -6  -2   74.86    2.02
   0   6   2  199.83    4.51
   0   6   2  209.51    4.96
   0  -6  -2  214.14    4.66
   1   6   2   27.58    1.20
  -1  -6  -2   27.18    1.25
   2   6   2   72.90    2.20
  -2  -6  -2   66.73    2.19
   3   6   2  100.57    2.92
  -3  -6  -2   94.48    2.84
   4   6   2  126.93    3.72
  -4  -6  -2  134.49    3.70
   5   6   2    8.54    1.34
  -5  -6  -2    6.74    1.19
   6   6   2   30.71    1.87
  -6  -6  -2   31.66    1.83
   7   6   2   38.05    2.16
  -7  -6  -2   45.77    2.22
   8   6   2   34.93    2.13
  -8  -6  -2   37.61    2.15
   9   6   2   -0.28    1.14
  10   6   2   14.78    1.78
  11   6   2    7.10    1.88
  10  -6  -3    1.23    1.12
   9  -6  -3   18.28    1.46
   8  -6  -3   35.26    1.78
   7  -6  -3   21.61    1.34
   6  -6  -3    9.11    0.93
   5  -6  -3   50.43    1.83
  -4   6   3   66.74    2.10
   4  -6  -3   67.28    2.07
  -3   6   3   35.19    1.33
   3  -6  -3   37.43    1.35
  -2   6   3   42.64    1.67
  -2   6   3   42.57    1.39
   2  -6  -3   45.53    1.56
  -1   6   3   87.81    2.57
  -1   6   3   88.16    2.29
   1  -6  -3   90.25    2.42
   0   6   3   38.47    1.42
   0  -6  -3   38.08    1.52
   1   6   3   30.88    1.31
  -1  -6  -3   28.15    1.37
   2   6   3   77.04    2.35
  -2  -6  -3   79.09    2.48
   3   6   3  134.32    3.58
  -3  -6  -3  133.35    3.62
   4   6   3    3.64    1.00
  -4  -6  -3    1.57    0.90
   5   6   3    2.76    1.18
  -5  -6  -3   -0.18    0.91
   6   6   3    9.51    1.54
  -6  -6  -3    8.56    1.25
   7   6   3   32.65    2.04
  -7  -6  -3   34.48    1.95
   8   6   3    2.81    1.25
  -8  -6  -3    3.04    1.39
   9   6   3    0.93    1.26
  10   6   3    1.88    1.51
  11   6   3   -0.19    1.46
  10  -6  -4    1.09    1.11
   9  -6  -4   -0.32    0.95
   8  -6  -4   11.88    1.20
   7  -6  -4    2.90    0.93
   6  -6  -4   11.09    1.04
   5  -6  -4   -1.03    0.57
   4  -6  -4   37.27    1.55
  -3   6   4   22.78    1.01
   3  -6  -4   22.59    1.14
  -2   6   4   35.28    1.48
  -2   6   4   34.61    1.27
  -2   6   4   36.88    1.20
   2  -6  -4   34.17    1.38
  -1   6   4   12.36    0.87
  -1   6   4   10.93    0.86
   1  -6  -4   12.09    0.98
   0   6   4   36.03    1.45
   0  -6  -4   41.49    1.63
   1   6   4   12.81    0.94
  -1  -6  -4   12.88    1.05
   2   6   4   45.74    1.71
  -2  -6  -4   46.30    1.78
   3   6   4   31.26    1.45
  -3  -6  -4   29.91    1.50
   4   6   4   40.99    1.84
  -4  -6  -4   40.47    1.93
   5   6   4   -1.23    0.71
  -5  -6  -4   -1.24    0.76
   6   6   4   17.69    1.57
  -6  -6  -4   16.90    1.42
   7   6   4   20.19    1.73
  -7  -6  -4   20.04    1.64
   8   6   4    5.64    1.59
   9   6   4   -0.46    1.21
  10   6   4    6.69    1.70
  10  -6  -5    2.81    1.33
   9  -6  -5   20.09    1.65
   8  -6  -5   33.44    1.88
   7  -6  -5   11.93    1.23
   6  -6  -5   16.34    1.27
   5  -6  -5   83.26    2.72
   4  -6  -5   78.71    2.51
  -3   6   5   16.12    0.82
   3  -6  -5   15.07    1.07
  -2   6   5   50.89    1.78
  -2   6   5   47.73    1.39
  -2   6   5   49.78    1.69
   2  -6  -5   46.90    1.73
  -1   6   5  337.84    7.20
  -1   6   5  339.57    7.41
   1  -6  -5  322.74    7.27
   0   6   5   77.47    2.25
   0  -6  -5   68.78    2.28
   1   6   5    9.25    0.81
  -1  -6  -5    8.39    0.88
   2   6   5   37.15    1.55
  -2  -6  -5   36.87    1.61
   3   6   5  192.56    4.90
  -3  -6  -5  199.33    5.00
   4   6   5   19.24    1.29
  -4  -6  -5   21.74    1.50
   5   6   5    3.59    1.07
  -5  -6  -5    3.51    1.12
   6   6   5   15.36    1.45
  -6  -6  -5   12.97    1.35
   7   6   5   69.57    3.13
  -7  -6  -5   72.93    2.99
   8   6   5   15.68    1.75
   9   6   5    3.03    1.55
  10   6   5    4.50    1.72
  10  -6  -6   -1.43    1.10
   9  -6  -6    0.31    1.05
   8  -6  -6    6.65    1.29
   7  -6  -6    2.63    1.00
   6  -6  -6    2.82    1.03
   5  -6  -6    1.68    0.87
   4  -6  -6    1.93    0.82
   3  -6  -6   -0.03    0.72
  -2   6   6    0.46    0.62
  -2   6   6   -0.19    0.54
   2  -6  -6    0.10    0.66
  -1   6   6    3.72    0.59
  -1   6   6    3.99    0.71
   1  -6  -6    3.58    0.80
   0   6   6    5.82    0.73
   0  -6  -6    7.19    0.85
   1   6   6   10.07    0.86
  -1  -6  -6   10.60    0.98
   2   6   6    0.67    0.65
  -2  -6  -6   -0.28    0.82
   3   6   6    1.85    0.77
  -3  -6  -6   -0.30    0.78
   4   6   6    2.62    0.91
  -4  -6  -6    3.21    1.04
   5   6   6   17.76    1.43
  -5  -6  -6   17.22    1.48
   6   6   6    6.92    1.41
  -6  -6  -6    8.52    1.54
   7   6   6    4.96    1.37
  -7  -6  -6    5.51    1.38
   8   6   6   -0.74    1.27
   9   6   6    1.05    1.51
  10   6   6    2.94    1.78
   9  -6  -7   32.16    2.09
   8  -6  -7    5.54    1.33
   7  -6  -7    0.57    0.94
   6  -6  -7   10.59    1.22
   5  -6  -7  137.11    4.02
   4  -6  -7   24.32    1.55
  -3   6   7    1.88    0.81
   3  -6  -7    0.32    0.81
  -2   6   7   38.73    1.69
  -2   6   7   38.66    1.54
   2  -6  -7   37.49    1.74
  -1   6   7  186.50    4.70
  -1   6   7  190.60    4.56
   1  -6  -7  196.31    4.87
   0   6   7   29.78    1.49
   0  -6  -7   30.44    1.58
   1   6   7   17.96    1.20
  -1  -6  -7   19.74    1.35
   2   6   7   68.32    2.41
  -2  -6  -7   67.82    2.52
   3   6   7  140.12    3.97
  -3  -6  -7  143.84    4.09
   4   6   7   16.06    1.33
  -4  -6  -7   16.34    1.46
   5   6   7   15.88    1.38
  -5  -6  -7   15.49    1.50
   6   6   7   49.50    2.41
  -6  -6  -7   51.58    2.47
   7   6   7   36.44    2.24
   8   6   7    3.81    1.43
   9   6   7   10.00    2.17
  10   6   7   16.82    2.12
   9  -6  -8   11.25    1.52
   8  -6  -8    7.97    1.51
   7  -6  -8    1.41    1.05
   6  -6  -8    8.15    1.20
   5  -6  -8   25.07    1.65
   4  -6  -8   12.37    1.21
   3  -6  -8    4.78    1.18
  -2   6   8   31.13    1.63
   2  -6  -8   32.80    1.69
  -1   6   8   28.96    1.53
   1  -6  -8   28.50    1.64
   0   6   8    9.84    1.05
   0  -6  -8    9.51    1.10
   1   6   8    3.82    0.95
  -1  -6  -8    4.15    1.12
   2   6   8   16.14    1.22
  -2  -6  -8   16.42    1.35
   3   6   8   17.57    1.32
  -3  -6  -8   20.65    1.51
   4   6   8    1.96    0.95
  -4  -6  -8    5.21    1.23
   5   6   8    9.54    1.19
  -5  -6  -8   10.21    1.31
   6   6   8    8.67    1.49
  -6  -6  -8    9.80    1.68
   7   6   8    1.59    1.17
   8   6   8   -1.30    1.21
   9   6   8   -0.33    1.55
   8  -6  -9    2.54    1.19
   7  -6  -9    0.94    1.14
   6  -6  -9    3.22    1.26
   5  -6  -9   39.69    2.15
   4  -6  -9    8.62    1.38
   3  -6  -9   13.65    1.30
   2  -6  -9   18.88    1.48
  -1   6   9   45.66    2.03
   1  -6  -9   46.23    2.15
   0   6   9    9.93    1.10
   0  -6  -9   10.07    1.39
   1   6   9   31.04    1.69
  -1  -6  -9   28.71    1.73
   2   6   9   26.73    1.59
  -2  -6  -9   25.57    1.71
   3   6   9   37.77    1.99
  -3  -6  -9   41.62    2.12
   4   6   9    2.57    0.97
  -4  -6  -9    3.71    1.22
   5   6   9   22.72    1.65
  -5  -6  -9   20.62    1.64
   6   6   9   19.26    1.63
   7   6   9   18.45    1.73
   8   6   9   -2.06    1.14
   9   6   9   14.15    2.02
   8  -6 -10    9.88    1.72
   7  -6 -10    4.54    1.43
   6  -6 -10   42.18    2.37
   5  -6 -10   36.85    2.15
   4  -6 -10   10.39    1.38
   3  -6 -10   17.60    1.47
   2  -6 -10   96.40    3.38
  -1   6  10   38.82    1.97
   1  -6 -10   37.06    1.99
   0   6  10   21.57    1.48
   0  -6 -10   19.42    1.54
   1   6  10   19.29    1.43
  -1  -6 -10   19.08    1.54
   2   6  10   94.13    3.23
  -2  -6 -10   90.09    3.31
   3   6  10    7.32    1.10
  -3  -6 -10   10.24    1.28
   4   6  10   -0.80    0.82
  -4  -6 -10   -1.16    0.99
   5   6  10   15.48    1.49
  -5  -6 -10   15.21    1.60
   6   6  10   35.13    2.18
   7   6  10    1.31    1.28
   8   6  10    0.46    1.36
   8  -6 -11    1.24    1.29
   7  -6 -11    0.29    1.22
   6  -6 -11   -0.77    1.05
   5  -6 -11    2.97    1.28
   4  -6 -11    3.43    1.22
   3  -6 -11    8.78    1.51
   2  -6 -11   -0.42    0.98
  -1   6  11    6.51    1.32
   1  -6 -11    6.07    1.28
   0   6  11   18.93    1.48
   0  -6 -11   18.48    1.59
   1   6  11    4.11    1.18
  -1  -6 -11    7.82    1.45
   2   6  11    6.13    1.29
  -2  -6 -11    5.94    1.47
   3   6  11   -0.87    0.86
  -3  -6 -11    0.23    1.06
   4   6  11    5.75    1.33
  -4  -6 -11    6.79    1.54
   5   6  11    8.14    1.55
   6   6  11   10.65    1.77
   7   6  11   -1.17    1.00
   8   6  11   -2.01    1.43
   7  -6 -12    9.79    1.87
   6  -6 -12   35.67    2.39
   5  -6 -12   15.89    1.71
   4  -6 -12    0.33    1.05
   3  -6 -12   29.59    2.02
   2  -6 -12   57.49    2.72
   1  -6 -12   14.39    1.46
   0   6  12    1.71    1.06
   0  -6 -12    3.62    1.36
   1   6  12   46.23    2.33
  -1  -6 -12   44.73    2.38
   2   6  12   83.68    3.24
  -2  -6 -12   83.62    3.34
   3   6  12    4.33    1.25
  -3  -6 -12    4.06    1.38
   4   6  12    2.32    1.26
   5   6  12   15.52    1.59
   6   6  12   38.01    2.40
   7   6  12   -0.51    1.23
   6  -6 -13    3.78    1.51
   5  -6 -13    5.21    1.51
   4  -6 -13   -0.85    1.09
   3  -6 -13    0.46    1.20
   2  -6 -13    7.75    1.56
   1  -6 -13    6.55    1.54
   0   6  13    0.58    0.92
   0  -6 -13    0.19    1.20
   1   6  13   -0.65    0.96
  -1  -6 -13   -0.29    1.09
   2   6  13   -1.05    0.84
  -2  -6 -13   -1.20    1.13
   3   6  13   -1.50    0.90
  -3  -6 -13    0.35    1.20
   4   6  13    0.53    1.25
   5   6  13   -0.58    1.04
   6   6  13   -1.68    1.29
   7   6  13   -1.37    1.32
   5  -6 -14    6.49    1.75
   4  -6 -14    0.40    1.37
   3  -6 -14   13.39    2.04
   2  -6 -14   43.50    2.60
   1  -6 -14    5.96    1.57
   0  -6 -14    9.86    1.84
   1   6  14   18.35    1.77
  -1  -6 -14   19.75    1.81
   2   6  14   34.45    2.22
  -2  -6 -14   35.50    2.37
   3   6  14   -0.73    1.17
   4   6  14   10.80    2.04
   5   6  14   10.78    1.60
   6   6  14   14.11    1.82
   5  -6 -15    7.04    1.98
   4  -6 -15    2.09    1.66
   3  -6 -15   19.90    2.02
   2  -6 -15   10.87    2.05
   1  -6 -15    3.98    1.57
   0  -6 -15    1.84    1.43
   1   6  15   19.03    1.91
  -1  -6 -15   15.80    1.87
   2   6  15    3.27    1.45
   3   6  15    0.42    1.19
   4   6  15    3.09    1.65
   5   6  15   11.99    1.76
   3  -6 -16    1.50    1.56
   2  -6 -16    4.80    1.87
   1  -6 -16   -0.25    1.64
   2   6  16    2.03    1.48
   3   6  16   -0.59    1.39
   4   6  16   11.57    2.20
   2  -6 -17    2.30    1.86
   2   6  17    5.69    1.82
   4  -7  15   11.91    1.78
   3  -7  15    9.97    1.66
   2  -7  15    0.42    1.22
   1  -7  15    6.48    1.54
   0  -7  15   17.65    1.65
  -1  -7  15   14.80    1.58
  -2  -7  15    0.71    1.19
  -3  -7  15    1.85    1.32
   5  -7  14   -0.40    1.10
   4  -7  14   10.58    1.32
   3  -7  14   18.84    1.58
   2  -7  14   -0.95    0.91
   1  -7  14    0.43    0.98
   0  -7  14   16.06    1.53
  -1  -7  14   29.49    1.93
  -2  -7  14   -0.43    1.00
  -3  -7  14   -0.15    0.98
  -4  -7  14   11.30    1.40
  -5  -7  14   17.14    1.73
   7  -7  13   -1.36    1.31
   6  -7  13    5.05    1.33
  -5   7 -13   12.30    2.10
   5  -7  13   10.64    1.61
  -4   7 -13    5.95    1.82
   4  -7  13    6.01    1.33
  -3   7 -13    3.39    1.58
   3  -7  13    4.44    1.24
  -2   7 -13   10.10    1.39
   2  -7  13    9.36    1.20
   1  -7  13   10.03    1.19
   0  -7  13    4.14    1.20
  -1  -7  13   12.66    1.32
  -2  -7  13    9.71    1.25
  -3  -7  13    2.39    1.09
  -4  -7  13    1.55    1.13
  -5  -7  13   13.71    1.57
  -6  -7  13   10.42    1.92
   7  -7  12   15.74    1.53
   6  -7  12    2.68    1.15
  -5   7 -12    6.43    1.73
   5  -7  12    6.60    1.26
  -4   7 -12   15.66    1.61
   4  -7  12   14.51    1.30
  -3   7 -12   15.74    1.52
   3  -7  12   18.67    1.39
  -2   7 -12   14.84    1.44
   2  -7  12   13.09    1.24
   1  -7  12   15.06    1.28
   0  -7  12   38.58    1.96
  -1  -7  12   20.46    1.48
  -2  -7  12    2.17    0.93
  -3  -7  12   14.82    1.37
  -4  -7  12   24.36    1.77
  -5  -7  12   14.51    1.47
  -6  -7  12   -0.50    1.08
  -7  -7  12    3.75    1.54
   8  -7  11   -0.35    1.18
   7  -7  11    0.09    1.00
  -6   7 -11   10.75    1.91
   6  -7  11    8.36    1.35
  -5   7 -11   28.30    2.01
   5  -7  11   24.88    1.54
  -4   7 -11    0.00    1.17
   4  -7  11   -0.76    0.78
  -3   7 -11    9.49    1.18
   3  -7  11    8.81    0.98
  -2   7 -11   31.80    1.84
   2  -7  11   34.44    1.72
   1  -7  11   32.29    1.69
   0  -7  11    6.38    0.94
  -1  -7  11   30.15    1.65
  -2  -7  11   26.40    1.62
  -3  -7  11   10.72    1.12
  -4  -7  11    6.56    1.33
  -5  -7  11   16.33    1.48
  -6  -7  11    4.30    1.30
  -7  -7  11    1.51    1.14
  -8  -7  11    4.18    1.62
   8  -7  10    3.75    1.19
   7  -7  10    0.77    1.06
  -6   7 -10    3.78    1.56
   6  -7  10    7.87    1.29
  -5   7 -10   28.62    1.96
   5  -7  10   27.25    1.52
  -4   7 -10   20.78    1.65
   4  -7  10   20.23    1.28
  -3   7 -10    4.96    1.24
   3  -7  10    6.07    1.01
  -2   7 -10    5.26    1.15
   2  -7  10    4.38    0.91
   1  -7  10   43.80    1.89
   0  -7  10   46.52    1.93
  -1  -7  10    3.50    0.91
  -2  -7  10    0.98    0.76
  -3  -7  10   36.45    1.86
  -4  -7  10   35.13    1.90
  -5  -7  10   -0.25    0.92
  -6  -7  10   -0.58    0.93
  -7  -7  10   18.03    1.78
  -8  -7  10   16.82    1.88
  -9  -7  10   -1.77    1.42
   8  -7   9    9.05    1.22
   7  -7   9    1.02    1.01
  -6   7  -9    4.48    1.49
   6  -7   9    3.25    0.92
  -5   7  -9   43.02    2.27
   5  -7   9   40.41    1.70
  -4   7  -9   36.12    1.98
  -4   7  -9   32.28    1.75
   4  -7   9   35.84    1.55
  -3   7  -9   -0.67    0.75
  -3   7  -9    1.07    0.92
   3  -7   9    0.08    0.55
  -2   7  -9    0.34    0.89
  -2   7  -9    1.37    0.88
   2  -7   9    0.33    0.59
  -1   7  -9   61.24    2.29
   1  -7   9   59.52    2.11
   0  -7   9   57.07    2.11
  -1  -7   9    5.99    0.82
  -2  -7   9    1.01    0.69
  -3  -7   9   17.20    1.31
  -4  -7   9   27.12    1.69
  -5  -7   9   10.22    1.57
  -6  -7   9   -1.36    0.87
  -7  -7   9    4.99    1.47
  -8  -7   9   12.17    1.72
  -9  -7   9    1.66    1.77
   8  -7   8    2.21    1.05
   7  -7   8    4.07    0.99
  -6   7  -8   24.30    1.78
   6  -7   8   24.84    1.37
  -5   7  -8    9.75    1.29
   5  -7   8    9.87    0.89
  -4   7  -8   19.67    1.46
   4  -7   8   21.57    1.15
  -3   7  -8    2.26    0.96
  -3   7  -8    2.17    0.98
   3  -7   8    0.35    0.57
  -2   7  -8   19.17    1.26
   2  -7   8   18.67    1.06
  -1   7  -8   29.18    1.53
   1  -7   8   29.80    1.32
   0  -7   8   51.73    1.84
  -1  -7   8   16.56    1.07
  -2  -7   8    8.35    0.93
  -3  -7   8   26.86    1.51
  -4  -7   8   41.40    1.96
  -5  -7   8   17.99    1.45
  -6  -7   8    0.00    0.82
  -7  -7   8   13.49    1.49
  -8  -7   8   19.39    1.78
  -9  -7   8    2.96    1.57
 -10   7  -7   -0.59    1.72
  -9   7  -7   10.88    1.95
   9  -7   7    9.64    1.53
   8  -7   7   21.11    1.48
   7  -7   7    3.16    0.96
  -6   7  -7   -1.30    0.96
  -6   7  -7    0.11    1.11
   6  -7   7    0.97    0.77
  -5   7  -7   43.48    2.24
  -5   7  -7   42.95    2.18
   5  -7   7   46.18    1.61
  -4   7  -7   43.66    2.20
  -4   7  -7   43.32    2.05
   4  -7   7   41.95    1.49
  -3   7  -7    1.26    1.03
  -3   7  -7    0.69    0.92
  -3   7  -7    0.47    0.77
   3  -7   7    1.31    0.56
  -2   7  -7    1.99    1.01
  -2   7  -7    3.90    0.98
   2  -7   7    2.24    0.56
  -1   7  -7   59.47    2.21
   1  -7   7   62.90    1.92
   0  -7   7   65.99    2.04
  -1  -7   7    2.83    0.70
  -2  -7   7   11.03    0.93
  -3  -7   7   33.64    1.64
  -4  -7   7   36.66    1.82
  -5  -7   7    7.59    1.07
  -6  -7   7    1.43    1.05
  -7  -7   7    5.67    1.44
  -8  -7   7   10.58    1.78
  -9  -7   7    0.02    1.27
 -10   7  -6   14.82    1.93
  -9   7  -6    0.87    1.30
   9  -7   6    5.35    1.23
  -8   7  -6    1.65    1.22
   8  -7   6    1.98    1.02
  -7   7  -6   10.04    1.23
   7  -7   6    9.29    0.99
  -6   7  -6   37.97    2.04
  -6   7  -6   35.40    2.07
   6  -7   6   36.99    1.46
  -5   7  -6   -0.10    0.81
  -5   7  -6    0.19    0.93
   5  -7   6   -0.82    0.53
  -4   7  -6   16.80    1.39
  -4   7  -6   18.69    1.37
   4  -7   6   17.17    0.90
  -3   7  -6   39.60    1.96
  -3   7  -6   36.75    1.72
  -3   7  -6   37.32    1.78
   3  -7   6   38.35    1.27
  -2   7  -6   24.20    1.34
  -2   7  -6   22.81    1.50
   2  -7   6   23.02    0.96
  -1   7  -6   -0.09    0.70
  -1   7  -6   -0.08    0.65
   1  -7   6    0.22    0.43
   0   7  -6   29.62    1.63
   0  -7   6   30.65    1.22
  -1  -7   6   46.07    1.65
  -2  -7   6   15.11    1.04
  -3  -7   6   -0.74    0.60
  -4  -7   6   23.41    1.49
  -5  -7   6   10.15    1.16
  -6  -7   6   13.01    1.34
  -7  -7   6    0.82    0.90
  -8  -7   6   18.65    1.70
  -9  -7   6   10.05    1.89
 -10   7  -5    4.97    1.63
  10  -7   5    3.96    1.22
  -9   7  -5   11.05    1.82
   9  -7   5    9.90    1.29
  -8   7  -5    8.64    1.61
   8  -7   5    6.86    0.96
  -7   7  -5    0.18    1.01
  -7   7  -5    0.35    1.00
   7  -7   5    1.82    0.84
  -6   7  -5   41.03    2.10
  -6   7  -5   45.01    2.26
   6  -7   5   41.63    1.57
  -5   7  -5   22.77    1.54
  -5   7  -5   22.00    1.53
   5  -7   5   23.42    0.99
  -4   7  -5   30.38    1.71
  -4   7  -5   28.87    1.59
   4  -7   5   26.22    0.98
  -3   7  -5    3.91    1.01
  -3   7  -5    4.44    1.12
   3  -7   5    4.19    0.44
  -2   7  -5   74.42    2.71
  -2   7  -5   70.34    2.46
   2  -7   5   74.52    1.85
  -1   7  -5   67.80    2.29
  -1   7  -5   64.22    2.44
   1  -7   5   66.60    1.77
   0   7  -5   22.47    1.38
   0  -7   5   23.38    0.99
   1   7  -5   16.57    1.17
  -1  -7   5   17.41    0.94
  -1  -7   5   18.37    1.02
  -2  -7   5   79.68    2.45
  -2  -7   5   79.98    2.53
  -3  -7   5  123.64    3.49
  -3  -7   5  119.62    3.50
   4   7  -5   17.89    1.23
  -4  -7   5   16.79    1.24
  -4  -7   5   16.97    1.40
   5   7  -5   -0.04    0.84
  -5  -7   5    0.43    0.93
  -5  -7   5   -0.64    0.66
   6   7  -5   61.89    2.64
  -6  -7   5   63.33    2.67
  -6  -7   5   62.33    2.69
   7   7  -5   45.17    2.48
  -7  -7   5   50.06    2.46
  -7  -7   5   45.93    2.45
   8   7  -5    9.93    1.85
  -8  -7   5    9.79    1.65
  -9  -7   5    3.07    1.43
  10  -7   4    9.43    1.30
  -9   7  -4    9.45    1.69
   9  -7   4    7.49    1.03
  -8   7  -4   -0.50    1.00
   8  -7   4   -0.27    0.82
  -7   7  -4   13.27    1.39
  -7   7  -4   14.93    1.32
   7  -7   4   14.69    1.04
  -6   7  -4   50.15    2.35
  -6   7  -4   47.22    2.45
  -6   7  -4   50.30    2.25
   6  -7   4   51.28    1.71
  -5   7  -4   10.44    1.10
  -5   7  -4    9.54    1.07
   5  -7   4   10.67    0.73
  -4   7  -4    2.44    0.83
  -4   7  -4    0.42    0.81
   4  -7   4    1.67    0.45
  -3   7  -4   41.75    1.96
  -3   7  -4   42.16    1.79
  -2   7  -4   83.47    2.83
  -2   7  -4   77.13    2.58
   2  -7   4   81.02    1.84
  -1   7  -4   46.35    1.95
  -1   7  -4   44.98    1.80
   1  -7   4   44.83    1.26
   0   7  -4   10.52    0.91
   0   7  -4    9.32    0.90
   0  -7   4    9.31    0.66
   0  -7   4    9.73    0.62
   1   7  -4   40.78    1.73
  -1  -7   4   42.67    1.52
  -1  -7   4   39.36    1.43
   2   7  -4   60.29    2.12
  -2  -7   4   56.97    2.00
  -2  -7   4   60.23    1.99
   3   7  -4   71.28    2.26
  -3  -7   4   71.85    2.41
  -3  -7   4   73.66    2.52
   4   7  -4   37.98    1.74
  -4  -7   4   36.87    1.75
  -4  -7   4   40.31    1.96
   5   7  -4    9.39    1.15
  -5  -7   4    7.86    1.45
  -5  -7   4    7.69    1.23
   6   7  -4   10.80    1.31
  -6  -7   4   11.92    1.36
  -6  -7   4   12.08    1.25
   7   7  -4   10.71    1.54
  -7  -7   4   14.74    1.58
  -7  -7   4   14.79    1.50
   8   7  -4   14.07    1.74
  -8  -7   4   16.02    1.55
  -8  -7   4   15.28    1.71
   9   7  -4   -0.31    1.35
  -9  -7   4   -0.76    1.46
  -9  -7   4    0.94    1.23
  10   7  -4    1.17    1.67
 -10   7  -3    9.78    1.83
  10  -7   3    9.34    1.52
  -9   7  -3    2.98    1.34
   9  -7   3    5.07    1.14
  -8   7  -3    0.89    1.11
   8  -7   3    1.53    0.81
  -7   7  -3   11.79    1.44
  -7   7  -3   12.68    1.26
   7  -7   3   13.93    1.01
  -6   7  -3   27.90    1.86
  -6   7  -3   28.34    1.75
  -6   7  -3   26.33    1.60
   6  -7   3   29.66    1.18
  -5   7  -3   13.86    1.34
  -5   7  -3   14.16    1.19
  -5   7  -3   13.58    1.16
   5  -7   3   14.58    0.78
  -4   7  -3    0.65    0.66
  -4   7  -3   -0.32    0.77
  -3   7  -3   21.07    1.24
  -3   7  -3   23.09    1.41
  -2   7  -3   90.08    2.96
  -2   7  -3   85.76    2.74
  -1   7  -3   90.52    2.80
  -1   7  -3   90.66    2.95
   1  -7   3   93.66    2.13
   0   7  -3   13.67    1.01
   0   7  -3   12.91    1.02
   0  -7   3   12.80    0.81
   1   7  -3    7.88    0.81
   1   7  -3    8.93    0.59
  -1  -7   3    9.57    0.79
   2   7  -3   88.88    2.69
   2   7  -3   91.66    2.43
  -2  -7   3   89.87    2.61
   3   7  -3  105.14    2.91
   3   7  -3  100.32    2.82
  -3  -7   3   99.35    2.99
   4   7  -3   15.91    1.25
  -4  -7   3   18.91    1.35
   5   7  -3    0.85    0.97
  -5  -7   3    0.93    0.96
   6   7  -3   27.11    1.79
  -6  -7   3   27.10    1.80
  -6  -7   3   27.45    1.68
   7   7  -3   41.94    2.35
  -7  -7   3   43.55    2.33
  -7  -7   3   43.07    2.20
   8   7  -3    5.06    1.50
  -8  -7   3    3.56    1.39
  -8  -7   3    4.23    1.31
   9   7  -3    2.40    1.54
  -9  -7   3   -0.60    1.12
  -9  -7   3    0.57    1.55
  10   7  -3    2.58    1.59
  11   7  -3   12.70    2.40
 -10   7  -2   10.56    1.79
  10  -7   2    8.77    1.21
  -9   7  -2   21.39    1.89
   9  -7   2   21.96    1.48
  -8   7  -2    3.45    1.28
   8  -7   2    3.48    0.99
  -7   7  -2    0.69    1.04
  -7   7  -2   -1.17    0.74
   7  -7   2    0.13    0.65
  -6   7  -2   36.59    2.05
  -6   7  -2   36.85    1.85
  -6   7  -2   34.35    1.88
   6  -7   2   38.21    1.36
  -5   7  -2   55.72    2.50
  -5   7  -2   58.07    2.30
   5  -7   2   58.93    1.58
  -4   7  -2    0.50    0.64
  -4   7  -2    1.83    0.81
  -3   7  -2    3.24    0.82
  -3   7  -2    2.26    0.79
  -2   7  -2   94.90    2.88
  -1   7  -2   94.25    2.85
   1  -7   2   95.19    2.19
   1  -7   2   92.87    2.16
   0   7  -2   10.57    0.95
   0  -7   2   12.68    0.91
   1   7  -2   11.32    0.97
   1   7  -2   12.42    0.74
  -1  -7   2   12.58    0.99
   2   7  -2   39.54    1.42
   2   7  -2   38.30    1.29
   2   7  -2   38.19    1.52
  -2  -7   2   38.88    1.57
   3   7  -2   81.63    2.38
   3   7  -2   79.12    2.43
  -3  -7   2   79.79    2.57
   4   7  -2   12.41    0.83
   4   7  -2   12.12    1.14
  -4  -7   2   12.51    1.22
   5   7  -2    2.03    0.99
  -5  -7   2    1.97    0.99
   6   7  -2   13.93    1.41
  -6  -7   2   15.97    1.48
   7   7  -2   30.67    1.99
  -7  -7   2   32.47    2.06
   8   7  -2   11.44    1.84
  -8  -7   2    8.90    1.25
  -8  -7   2    8.94    1.73
   9   7  -2    1.71    1.46
  -9  -7   2   -0.30    1.24
  -9  -7   2    2.29    1.18
  10   7  -2    2.11    1.59
  11   7  -2    5.90    2.02
 -10   7  -1    1.19    1.37
  10  -7   1    0.48    1.02
  -9   7  -1   -1.15    1.03
   9  -7   1   -0.32    0.86
  -8   7  -1   10.19    1.41
   8  -7   1    9.11    0.98
  -7   7  -1   38.42    2.25
   7  -7   1   40.04    1.57
  -6   7  -1    4.28    1.12
  -6   7  -1    3.06    1.02
   6  -7   1    3.70    0.69
  -5   7  -1    7.08    1.03
  -5   7  -1    6.78    0.86
   5  -7   1    7.86    0.62
  -4   7  -1   25.12    1.57
  -4   7  -1   23.50    1.32
   4  -7   1   26.27    0.87
  -3   7  -1   65.36    2.48
  -3   7  -1   66.16    2.18
  -2   7  -1   41.03    1.78
  -2   7  -1   42.36    1.76
  -1   7  -1   21.64    1.23
   1  -7   1   22.40    0.84
   1  -7   1   20.42    0.83
   0   7  -1   40.90    1.56
   0   7  -1   39.70    1.67
   0  -7   1   40.25    1.34
   1   7  -1   68.44    2.00
   1   7  -1   69.52    1.90
  -1  -7   1   67.62    2.06
   2   7  -1   23.32    1.12
   2   7  -1   21.76    0.85
  -2  -7   1   20.00    1.18
   3   7  -1   74.38    2.30
   3   7  -1   67.57    2.10
  -3  -7   1   67.97    2.31
   4   7  -1   30.26    1.62
   4   7  -1   28.57    1.15
  -4  -7   1   28.63    1.60
   5   7  -1   15.86    1.35
  -5  -7   1   14.72    1.34
   6   7  -1    1.18    0.97
  -6  -7   1    1.37    1.00
   7   7  -1   47.70    2.34
  -7  -7   1   44.99    2.30
   8   7  -1   23.26    1.84
  -8  -7   1   20.78    1.79
   9   7  -1   -1.03    1.17
  -9  -7   1   -1.21    0.92
  -9  -7   1   -2.63    1.16
  10   7  -1   -2.56    1.31
  11   7  -1   11.60    2.19
  10  -7   0    9.12    1.48
  -9   7   0   11.03    1.51
   9  -7   0   10.57    1.15
  -8   7   0    3.78    1.26
   8  -7   0    3.87    0.97
  -7   7   0   23.07    1.80
   7  -7   0   21.41    1.22
  -6   7   0   43.79    2.24
   6  -7   0   39.08    1.48
  -5   7   0   39.70    2.06
  -5   7   0   42.26    1.88
   5  -7   0   44.79    1.43
  -4   7   0    5.34    0.76
  -4   7   0    5.34    0.83
   4  -7   0    4.62    0.53
  -3   7   0   26.69    1.27
  -3   7   0   27.18    1.49
   3  -7   0   25.86    0.85
   3  -7   0   25.58    0.85
  -2   7   0  271.87    6.47
  -2   7   0  259.66    6.44
   2  -7   0  283.70    5.56
   2  -7   0  270.59    5.52
  -1   7   0   94.21    2.80
  -1   7   0   93.08    2.75
   1  -7   0   92.45    2.22
   1  -7   0   87.18    2.19
   0   7   0   -0.26    0.38
   0   7   0   -0.69    0.61
   0  -7   0    0.81    0.54
   1   7   0   94.31    2.45
   1   7   0   90.62    2.44
  -1  -7   0   92.80    2.55
   2   7   0  272.58    6.01
  -2  -7   0  266.42    6.05
   3   7   0   28.69    1.38
  -3  -7   0   26.67    1.37
   4   7   0    6.82    1.15
   4   7   0    6.30    0.64
  -4  -7   0    6.69    1.02
   5   7   0   42.99    2.00
  -5  -7   0   39.92    1.96
   6   7   0   45.78    2.21
  -6  -7   0   49.84    2.32
   7   7   0   25.10    1.78
  -7  -7   0   23.27    1.76
   8   7   0    1.98    1.17
  -8  -7   0    3.56    1.35
   9   7   0   13.33    1.54
  10   7   0    6.68    1.74
  11   7   0    0.08    1.54
  10  -7  -1   -0.04    0.97
   9  -7  -1   -0.79    0.84
  -8   7   1   21.23    1.84
   8  -7  -1   19.99    1.32
  -7   7   1   45.40    2.45
   7  -7  -1   46.99    1.84
  -6   7   1    0.88    0.91
   6  -7  -1    0.81    0.65
  -5   7   1   13.04    1.08
  -5   7   1   11.72    1.24
   5  -7  -1   13.61    0.85
  -4   7   1   28.28    1.38
  -4   7   1   26.10    1.56
   4  -7  -1   28.09    1.09
  -3   7   1   70.80    2.57
  -3   7   1   70.96    2.20
   3  -7  -1   68.82    1.82
  -2   7   1   20.94    1.22
  -2   7   1   21.57    1.27
   2  -7  -1   22.90    0.88
  -1   7   1   70.12    2.32
  -1   7   1   73.18    2.30
   1  -7  -1   67.97    1.88
   0   7   1   41.49    1.68
   0   7   1   39.38    1.38
   0  -7  -1   42.31    1.43
   1   7   1   20.77    1.20
  -1  -7  -1   23.62    1.24
   2   7   1   45.03    1.73
  -2  -7  -1   43.58    1.70
   3   7   1   69.96    2.35
  -3  -7  -1   66.48    2.29
   4   7   1   26.52    1.57
  -4  -7  -1   25.79    1.49
   5   7   1    7.96    1.13
  -5  -7  -1    7.90    1.13
   6   7   1    2.60    1.14
  -6  -7  -1    1.79    1.03
   7   7   1   39.11    2.15
  -7  -7  -1   43.08    2.30
   8   7   1    9.04    1.38
  -8  -7  -1   10.32    1.68
   9   7   1   -3.29    1.07
  10   7   1   -0.04    1.26
  11   7   1   13.37    2.22
  10  -7  -2    2.70    1.16
   9  -7  -2    3.19    1.07
   8  -7  -2   10.98    1.14
   7  -7  -2   25.08    1.37
   6  -7  -2   13.13    1.00
  -5   7   2    3.36    0.92
  -5   7   2    3.56    1.02
   5  -7  -2    2.78    0.71
  -4   7   2    8.95    1.05
  -4   7   2   10.82    0.91
   4  -7  -2   12.59    0.83
  -3   7   2   84.36    2.44
   3  -7  -2   84.57    2.25
  -2   7   2   38.98    1.65
   2  -7  -2   39.52    1.32
  -1   7   2   12.02    0.96
   1  -7  -2   12.70    0.90
   0   7   2   12.18    0.90
   0  -7  -2   13.14    0.97
   1   7   2   97.08    2.63
  -1  -7  -2   97.22    2.72
   2   7   2   94.89    2.82
  -2  -7  -2  103.20    2.85
   3   7   2    3.50    0.88
  -3  -7  -2    1.93    0.77
   4   7   2    0.21    0.81
  -4  -7  -2   -0.28    0.84
   5   7   2   57.81    2.45
  -5  -7  -2   61.72    2.45
   6   7   2   36.55    2.04
  -6  -7  -2   36.04    1.97
   7   7   2    3.61    1.22
  -7  -7  -2    1.23    1.10
   8   7   2    3.63    1.26
  -8  -7  -2    4.39    1.40
   9   7   2   21.20    1.93
  10   7   2    9.33    1.90
  11   7   2    0.41    1.54
  10  -7  -3    9.08    1.56
   9  -7  -3   -0.27    0.88
   8  -7  -3    4.32    1.10
   7  -7  -3   41.63    1.83
   6  -7  -3   27.80    1.40
   5  -7  -3    1.54    0.73
  -4   7   3   15.75    1.01
   4  -7  -3   17.47    1.02
  -3   7   3  100.83    2.72
   3  -7  -3  100.93    2.68
  -2   7   3   97.23    2.88
   2  -7  -3   93.11    2.52
  -1   7   3    7.83    0.65
  -1   7   3    8.30    0.77
   1  -7  -3    7.57    0.75
   0   7   3   12.22    0.81
   0  -7  -3   11.68    0.87
   1   7   3   94.26    2.59
  -1  -7  -3   93.68    2.66
   2   7   3   87.25    2.59
  -2  -7  -3   87.63    2.66
   3   7   3   22.71    1.32
  -3  -7  -3   22.10    1.37
   4   7   3    0.93    0.86
  -4  -7  -3    0.58    0.79
   5   7   3   14.51    1.37
  -5  -7  -3   14.25    1.34
   6   7   3   26.54    1.86
  -6  -7  -3   28.52    1.80
   7   7   3   12.90    1.50
  -7  -7  -3   13.44    1.46
   8   7   3    0.80    1.14
  -8  -7  -3   -0.02    1.21
   9   7   3    2.18    1.39
  10   7   3    9.69    1.98
  10  -7  -4    0.47    1.06
   9  -7  -4    0.73    1.04
   8  -7  -4   15.42    1.30
   7  -7  -4   16.90    1.29
   6  -7  -4   10.96    1.07
   5  -7  -4    7.32    0.92
  -4   7   4   40.11    1.55
   4  -7  -4   37.27    1.61
  -3   7   4   75.63    2.18
   3  -7  -4   76.05    2.33
  -2   7   4   58.23    2.07
   2  -7  -4   56.95    1.90
  -1   7   4   38.31    1.62
  -1   7   4   41.12    1.46
   1  -7  -4   42.65    1.59
   0   7   4   11.04    0.81
   0  -7  -4    9.45    0.86
   1   7   4   50.59    1.76
  -1  -7  -4   47.52    1.83
   2   7   4   84.66    2.58
  -2  -7  -4   85.47    2.68
   3   7   4   42.14    1.83
  -3  -7  -4   43.32    1.91
   4   7   4    0.62    0.89
  -4  -7  -4    2.02    1.04
   5   7   4    9.18    1.26
  -5  -7  -4   12.69    1.39
   6   7   4   47.04    2.44
  -6  -7  -4   53.69    2.44
   7   7   4   15.83    1.71
  -7  -7  -4   16.96    1.57
   8   7   4   -0.20    1.14
  -8  -7  -4    0.14    1.08
   9   7   4    8.41    1.82
  10   7   4   12.56    2.15
  10  -7  -5    9.08    1.66
   9  -7  -5    2.14    1.08
   8  -7  -5    8.08    1.16
   7  -7  -5   47.66    2.14
   6  -7  -5   67.28    2.50
   5  -7  -5   -0.20    0.66
   4  -7  -5   16.84    1.23
  -3   7   5  119.96    2.99
  -3   7   5  123.06    3.47
   3  -7  -5  118.95    3.31
  -2   7   5   79.44    2.12
  -2   7   5   81.90    2.57
   2  -7  -5   81.67    2.53
  -1   7   5   17.04    1.05
  -1   7   5   17.52    1.00
   1  -7  -5   18.18    1.10
   0   7   5   24.28    1.20
   0  -7  -5   23.16    1.26
   1   7   5   66.67    2.19
  -1  -7  -5   68.82    2.31
   2   7   5   72.89    2.41
  -2  -7  -5   71.99    2.50
  -3  -7  -5    5.13    1.09
   4   7   5   28.53    1.64
  -4  -7  -5   28.32    1.69
   5   7   5   22.24    1.57
  -5  -7  -5   23.38    1.67
   6   7   5   41.94    2.29
  -6  -7  -5   39.19    2.14
   7   7   5   -0.24    1.15
  -7  -7  -5    0.14    0.99
   8   7   5    8.70    1.89
   9   7   5   11.15    1.70
  10   7   5    5.95    1.79
   9  -7  -6    9.32    1.31
   8  -7  -6   15.96    1.44
   7  -7  -6   -1.37    0.77
   6  -7  -6   12.51    1.24
   5  -7  -6   10.21    1.11
   4  -7  -6   22.74    1.46
  -3   7   6   -0.91    0.77
   3  -7  -6   -0.28    0.67
  -2   7   6   16.39    1.09
   2  -7  -6   14.90    1.17
  -1   7   6   44.06    1.72
  -1   7   6   45.34    1.74
   1  -7  -6   42.24    1.80
   0   7   6   31.37    1.49
   0  -7  -6   30.36    1.59
   1   7   6    0.89    0.75
  -1  -7  -6    0.26    0.76
   2   7   6   22.52    1.35
  -2  -7  -6   22.79    1.43
   3   7   6   41.75    1.88
  -3  -7  -6   40.54    1.94
   4   7   6   16.45    1.37
  -4  -7  -6   20.41    1.49
   5   7   6    0.07    0.84
  -5  -7  -6   -0.23    1.01
   6   7   6   38.63    2.21
  -6  -7  -6   35.20    2.17
   7   7   6    9.93    1.45
  -7  -7  -6   11.16    1.46
   8   7   6    0.32    1.39
   9   7   6    3.38    1.58
  10   7   6   15.27    2.02
   9  -7  -7   -1.44    1.05
   8  -7  -7    9.72    1.33
   7  -7  -7    9.63    1.47
   6  -7  -7    3.21    1.05
   5  -7  -7    8.50    1.11
   4  -7  -7   42.49    1.98
  -3   7   7   33.26    1.58
   3  -7  -7   33.44    1.74
  -2   7   7   12.74    1.00
   2  -7  -7   11.74    1.14
  -1   7   7    0.40    0.68
   1  -7  -7   -0.18    0.77
   0   7   7   66.49    2.31
   0  -7  -7   66.75    2.46
   1   7   7   63.24    2.27
  -1  -7  -7   57.82    2.32
   2   7   7    3.62    0.91
  -2  -7  -7    2.79    0.98
   3   7   7    0.29    0.84
  -3  -7  -7    1.69    1.00
   4   7   7   44.88    2.11
  -4  -7  -7   44.36    2.17
   5   7   7   42.22    2.12
  -5  -7  -7   42.13    2.25
   6   7   7   -1.15    0.92
  -6  -7  -7    1.88    1.23
   7   7   7    4.84    1.49
   8   7   7   20.24    2.05
   9   7   7   13.37    2.38
   9  -7  -8    0.29    1.26
   8  -7  -8   18.80    1.65
   7  -7  -8   13.87    1.45
   6  -7  -8    0.78    1.03
   5  -7  -8   18.76    1.52
   4  -7  -8   42.41    2.04
   3  -7  -8   30.15    1.72
   2  -7  -8    8.75    1.35
   1  -7  -8   17.12    1.38
   0   7   8   51.02    2.12
   0  -7  -8   59.13    2.40
   1   7   8   31.07    1.62
  -1  -7  -8   29.05    1.70
   2   7   8   18.34    1.41
  -2  -7  -8   18.33    1.49
   3   7   8    0.98    0.90
  -3  -7  -8    1.44    0.95
   4   7   8   22.41    1.56
  -4  -7  -8   18.88    1.58
   5   7   8    7.75    1.17
  -5  -7  -8    9.79    1.34
   6   7   8   21.88    1.73
  -6  -7  -8   23.66    1.92
   7   7   8    7.55    1.56
   8   7   8   -0.51    1.30
   9   7   8    6.25    2.07
   8  -7  -9   12.53    1.50
   7  -7  -9    3.49    1.26
   6  -7  -9    0.45    1.11
   5  -7  -9    9.79    1.30
   4  -7  -9   31.68    1.91
   3  -7  -9   17.80    1.45
   2  -7  -9    1.07    0.93
   1  -7  -9    7.55    1.10
   0   7   9   57.09    2.31
   0  -7  -9   56.43    2.48
   1   7   9   54.73    2.28
  -1  -7  -9   56.80    2.40
   2   7   9    1.06    0.89
  -2  -7  -9    1.39    1.05
   3   7   9   -1.66    0.73
  -3  -7  -9    0.32    0.94
   4   7   9   35.58    1.98
  -4  -7  -9   36.14    2.11
   5   7   9   42.17    2.24
  -5  -7  -9   41.98    2.27
   6   7   9    4.12    1.28
  -6  -7  -9    4.60    1.62
   7   7   9    1.49    1.28
   8   7   9   13.12    2.25
   9   7   9   10.88    2.34
   8  -7 -10   19.79    1.82
   7  -7 -10   22.04    1.86
   6  -7 -10   -0.29    1.03
   5  -7 -10   -0.68    0.94
   4  -7 -10   36.41    2.12
   3  -7 -10   43.93    2.24
   2  -7 -10    1.78    1.02
   1  -7 -10    3.97    1.23
   0   7  10   45.92    2.14
   0  -7 -10   41.88    2.19
   1   7  10   39.75    2.02
  -1  -7 -10   41.60    2.13
   2   7  10    4.13    1.11
  -2  -7 -10    4.28    1.24
   3   7  10    7.10    1.30
  -3  -7 -10    5.49    1.35
   4   7  10   22.99    1.71
  -4  -7 -10   19.44    1.69
   5   7  10   26.34    1.83
  -5  -7 -10   26.82    1.97
   6   7  10    3.07    1.38
   7   7  10   -0.22    1.14
   8   7  10    1.90    1.54
   7  -7 -11    0.79    1.33
   6  -7 -11    5.26    1.53
   5  -7 -11   21.37    1.82
   4  -7 -11    8.95    1.63
   3  -7 -11   11.23    1.42
   2  -7 -11   26.59    1.87
   1  -7 -11   30.48    2.00
   0  -7 -11    8.30    1.51
   1   7  11   31.00    1.88
  -1  -7 -11   28.03    1.88
   2   7  11   28.42    1.82
  -2  -7 -11   30.25    1.97
   3   7  11    8.41    1.50
  -3  -7 -11   11.30    1.73
   4   7  11   -2.06    0.82
  -4  -7 -11   -0.74    1.11
   5   7  11   23.38    1.80
   6   7  11    6.42    1.56
   7   7  11    0.05    1.29
   8   7  11   -0.66    1.51
   6  -7 -12   -2.32    1.18
   5  -7 -12   17.80    1.78
   4  -7 -12   25.83    1.97
   3  -7 -12   16.41    1.61
   2  -7 -12    4.69    1.36
   1  -7 -12   19.60    1.71
   0  -7 -12   34.56    2.13
   1   7  12   13.55    1.52
  -1  -7 -12   17.09    1.67
   2   7  12   13.49    1.42
  -2  -7 -12   14.84    1.59
   3   7  12   11.65    1.46
  -3  -7 -12   13.07    1.55
   4   7  12   16.97    1.64
  -4  -7 -12   15.70    1.74
   5   7  12    3.64    1.39
   6   7  12    3.79    1.53
   7   7  12   13.32    1.72
   6  -7 -13   10.50    2.02
   5  -7 -13   13.60    1.77
   4  -7 -13    2.94    1.46
   3  -7 -13    4.97    1.58
   1  -7 -13   11.97    1.56
   0  -7 -13    4.83    1.53
  -1  -7 -13   12.09    1.89
   2   7  13    9.86    1.70
  -2  -7 -13   10.29    1.79
   3   7  13    2.19    1.34
  -3  -7 -13    4.64    1.58
   4   7  13    5.02    1.54
   5   7  13   11.35    1.63
   6   7  13    2.80    1.54
   7   7  13   -2.24    1.45
   5  -7 -14   12.64    1.77
   4  -7 -14   13.48    1.79
   3  -7 -14   -0.08    1.37
   2  -7 -14   -0.81    1.35
   1  -7 -14   29.93    2.22
   0  -7 -14   16.28    1.82
  -1  -7 -14    0.60    1.22
   2   7  14   -1.50    1.17
  -2  -7 -14    2.45    1.42
   3   7  14   16.37    1.80
   4   7  14   11.01    1.95
   5   7  14   -1.00    1.35
   6   7  14    1.55    1.53
   4  -7 -15   11.37    2.20
   3  -7 -15    1.18    1.46
   2  -7 -15    0.51    1.62
   1  -7 -15   15.02    1.92
   0  -7 -15   17.41    1.97
  -1  -7 -15    6.88    1.90
   3   7  15    3.18    1.64
   4   7  15    8.16    1.98
   5   7  15    0.40    1.58
   3  -7 -16    1.59    1.75
   2  -7 -16    5.65    1.91
   1  -7 -16    5.56    1.87
   0  -7 -16   11.81    2.11
   4   7  16    1.24    1.52
   3  -8  15   11.94    1.50
   2  -8  15    1.78    1.26
   1  -8  15   -1.41    1.03
   0  -8  15   12.80    1.51
  -1  -8  15   13.19    1.55
  -2  -8  15   -0.19    1.14
   5  -8  14   -0.07    1.18
   4  -8  14    9.82    1.60
   3  -8  14    1.83    1.21
   2  -8  14   -0.36    1.00
   1  -8  14    1.73    1.15
   0  -8  14    9.03    1.27
  -1  -8  14    2.93    1.26
  -2  -8  14   -0.60    1.02
  -3  -8  14    0.68    1.04
  -4  -8  14   10.18    1.49
   6  -8  13    2.82    1.25
  -5   8 -13    2.43    1.71
   5  -8  13    2.07    1.16
  -4   8 -13   15.67    1.76
   4  -8  13   15.75    1.43
  -3   8 -13   22.08    1.83
   3  -8  13   23.38    1.62
  -2   8 -13   -0.34    1.19
   2  -8  13    0.49    1.01
  -1   8 -13   10.45    1.37
   1  -8  13    7.29    1.12
   0  -8  13   26.86    1.81
  -1  -8  13   32.11    1.88
  -2  -8  13    1.12    0.96
  -3  -8  13    8.72    1.47
  -4  -8  13   23.37    1.82
  -5  -8  13    9.83    1.48
  -6   8 -12    6.25    1.87
   6  -8  12    3.94    1.24
  -5   8 -12    5.84    1.84
   5  -8  12    3.46    1.16
  -4   8 -12    1.03    1.36
   4  -8  12   -1.00    0.85
  -3   8 -12    0.93    1.19
   3  -8  12    1.17    0.88
  -2   8 -12    8.98    1.65
   2  -8  12    7.45    1.04
   1  -8  12    7.17    1.28
   0  -8  12    1.55    0.92
  -1  -8  12    0.87    0.81
  -2  -8  12    1.46    0.92
  -3  -8  12   13.05    1.37
  -4  -8  12    0.27    0.84
  -5  -8  12    3.85    1.31
  -6  -8  12    1.22    1.27
  -6   8 -11    3.81    1.66
   6  -8  11    6.85    1.35
  -5   8 -11   12.31    2.05
   5  -8  11   11.85    1.15
  -4   8 -11   34.67    2.13
   4  -8  11   35.18    1.76
  -3   8 -11   23.99    1.75
   3  -8  11   25.37    1.46
  -2   8 -11    4.67    1.36
   2  -8  11    2.96    0.93
   1  -8  11   25.94    1.54
   0  -8  11   68.64    2.57
  -1  -8  11   12.53    1.17
  -2  -8  11    4.01    1.00
  -3  -8  11   30.86    1.79
  -4  -8  11   27.94    1.81
  -5  -8  11    3.98    1.28
  -6  -8  11    1.97    1.23
  -7  -8  11   13.77    1.69
  -6   8 -10    0.47    1.30
   6  -8  10    1.00    0.96
  -5   8 -10   15.86    1.60
   5  -8  10   16.01    1.21
  -4   8 -10   14.95    1.46
   4  -8  10   12.07    1.06
  -3   8 -10   -0.03    0.90
   3  -8  10   -1.31    0.59
  -2   8 -10   -1.68    0.79
   2  -8  10   -0.26    0.64
   1  -8  10   22.13    1.32
   0  -8  10   18.05    1.22
  -1  -8  10   -0.11    0.68
  -2  -8  10    4.55    1.03
  -3  -8  10   14.41    1.25
  -4  -8  10   10.32    1.19
  -5  -8  10    0.93    1.00
  -6  -8  10    0.41    1.10
  -7  -8  10    9.78    1.85
  -8  -8  10    1.11    1.48
  -6   8  -9    5.52    1.51
   6  -8   9    7.09    1.12
  -5   8  -9   16.82    1.56
  -5   8  -9   19.06    1.59
   5  -8   9   18.52    1.14
  -4   8  -9   29.66    1.75
  -4   8  -9   31.14    1.89
   4  -8   9   31.09    1.43
  -3   8  -9    4.23    1.16
  -3   8  -9    3.13    1.14
   3  -8   9    4.15    0.87
  -2   8  -9    0.51    0.99
   2  -8   9    1.46    0.61
   1  -8   9   48.99    1.89
   0  -8   9   61.61    2.20
  -1  -8   9    1.34    0.74
  -2  -8   9    1.67    0.76
  -3  -8   9   35.61    1.84
  -4  -8   9   19.06    1.49
  -5  -8   9    0.60    0.85
  -6  -8   9    0.29    1.09
  -7  -8   9   21.66    1.87
  -8  -8   9    4.98    1.73
  -9  -8   9    0.11    1.57
  -9   8  -8    8.29    1.98
  -6   8  -8    0.72    1.17
  -5   8  -8   28.70    1.90
   5  -8   8   29.41    1.34
  -4   8  -8   43.30    2.08
  -4   8  -8   43.35    2.16
   4  -8   8   44.95    1.62
  -3   8  -8    6.28    0.96
  -3   8  -8    9.27    1.42
   3  -8   8    6.98    0.74
  -2   8  -8    0.68    0.80
   2  -8   8    0.55    0.54
  -1   8  -8   70.27    2.56
   1  -8   8   65.58    2.14
   0  -8   8   79.49    2.45
  -1  -8   8    0.06    0.59
  -2  -8   8    1.56    0.77
  -3  -8   8   40.65    1.86
  -4  -8   8   30.69    1.74
  -5  -8   8    3.89    1.10
  -6  -8   8    6.57    1.36
  -7  -8   8   20.78    1.81
  -8  -8   8    6.13    1.71
  -9  -8   8    1.38    1.47
  -9   8  -7   -0.75    1.35
  -7   8  -7    2.16    1.36
  -6   8  -7   10.69    1.77
  -6   8  -7    9.76    1.74
  -5   8  -7    0.99    1.09
  -5   8  -7    1.23    1.11
   5  -8   7    1.13    0.69
  -4   8  -7   -1.07    0.78
  -4   8  -7    1.20    0.88
  -4   8  -7   -0.58    0.93
   4  -8   7    0.47    0.58
  -3   8  -7    8.76    1.55
  -3   8  -7    6.34    0.92
  -3   8  -7    7.72    1.33
   3  -8   7    6.08    0.65
  -2   8  -7    8.03    1.50
  -2   8  -7    7.00    0.92
   2  -8   7    7.51    0.69
  -1   8  -7   12.08    1.10
  -1   8  -7   15.12    1.35
   1  -8   7   13.88    0.86
   0  -8   7   14.64    0.95
  -1  -8   7    3.64    0.77
  -2  -8   7    0.38    0.67
  -3  -8   7   12.51    1.11
  -4  -8   7    4.39    1.10
  -5  -8   7    2.11    0.91
  -6  -8   7    1.30    1.07
  -8  -8   7    1.51    1.29
  -9  -8   7    4.24    1.59
  -9   8  -6   17.63    1.95
  -8   8  -6   18.81    1.93
  -7   8  -6    5.44    1.57
  -6   8  -6   13.99    1.49
  -6   8  -6   14.35    1.42
  -5   8  -6   88.13    3.41
  -5   8  -6   91.00    3.32
   5  -8   6   92.29    2.35
  -4   8  -6   53.11    2.46
  -4   8  -6   48.57    2.19
   4  -8   6   49.50    1.48
  -3   8  -6    0.98    0.86
  -3   8  -6    2.03    1.02
  -3   8  -6    1.60    0.96
   3  -8   6    0.51    0.46
  -2   8  -6   28.95    1.58
  -2   8  -6   31.29    1.82
   2  -8   6   30.66    1.12
  -1   8  -6  106.18    3.32
  -1   8  -6  111.71    3.64
   1  -8   6  106.53    2.69
   0   8  -6   45.68    2.12
   0  -8   6   46.65    1.55
   1   8  -6    0.78    0.98
  -1  -8   6    1.43    0.58
  -2  -8   6   79.54    2.54
  -3  -8   6   95.00    3.03
  -3  -8   6   92.68    3.06
  -4  -8   6   28.61    1.64
  -4  -8   6   24.18    1.69
  -5  -8   6    0.96    1.11
  -5  -8   6    0.53    0.89
  -6  -8   6   36.85    2.11
  -7  -8   6   36.02    2.19
  -8  -8   6    8.77    1.69
  -9  -8   6    1.43    1.51
 -10   8  -5    2.76    1.72
  -9   8  -5    2.43    1.47
  -8   8  -5   -0.29    1.09
  -7   8  -5    0.96    1.25
  -7   8  -5    4.99    1.39
  -6   8  -5    4.46    1.36
  -6   8  -5    4.38    1.32
  -5   8  -5   10.06    1.20
  -5   8  -5   10.09    1.18
   5  -8   5   11.32    0.68
  -4   8  -5    2.71    0.97
  -4   8  -5    3.79    1.12
   4  -8   5    2.30    0.48
  -3   8  -5    5.66    0.83
  -3   8  -5    8.66    1.43
  -3   8  -5    7.51    0.97
   3  -8   5    5.48    0.45
  -2   8  -5   13.14    1.10
  -2   8  -5   14.43    1.22
   2  -8   5   13.98    0.65
  -1   8  -5   25.30    1.42
  -1   8  -5   23.98    1.51
   1  -8   5   21.92    0.90
   0   8  -5   -0.14    0.80
   0  -8   5    0.43    0.47
   1   8  -5   13.04    1.11
  -1  -8   5   13.93    0.90
  -1  -8   5   13.89    1.02
   2   8  -5   36.81    1.75
  -2  -8   5   38.00    1.63
  -2  -8   5   38.01    1.68
  -3  -8   5    0.99    0.87
  -3  -8   5    0.33    0.70
  -4  -8   5   12.74    1.22
  -4  -8   5   13.58    1.38
  -5  -8   5    0.55    0.99
  -5  -8   5    2.42    0.94
  -6  -8   5   20.21    1.61
  -6  -8   5   23.26    1.87
  -7  -8   5    1.25    1.28
  -7  -8   5    0.55    1.05
  -8  -8   5    7.20    1.56
  -8  -8   5   12.01    2.01
  -9  -8   5    2.50    1.38
 -10   8  -4    5.51    1.85
  -9   8  -4   11.30    1.95
  -8   8  -4    9.93    1.64
  -7   8  -4    6.54    1.36
  -7   8  -4    4.45    1.34
  -6   8  -4   19.65    1.50
  -6   8  -4   16.39    1.63
  -6   8  -4   20.33    1.60
  -5   8  -4   33.16    1.84
  -5   8  -4   32.08    1.89
   5  -8   4   33.35    1.15
  -4   8  -4   13.44    1.13
  -4   8  -4   13.37    1.27
  -3   8  -4    0.47    0.87
  -3   8  -4    0.38    0.81
  -3   8  -4    0.76    0.62
  -2   8  -4   78.77    2.68
  -2   8  -4   76.47    2.86
   2  -8   4   76.73    1.78
  -1   8  -4   78.98    2.82
  -1   8  -4   77.83    2.62
   1  -8   4   76.97    1.94
   1  -8   4   75.54    1.92
   0   8  -4   25.74    1.49
   0  -8   4   24.55    1.08
   0  -8   4   25.39    1.03
   1   8  -4    2.85    0.90
  -1  -8   4    1.34    0.58
  -1  -8   4    1.36    0.70
   2   8  -4   91.34    2.93
  -2  -8   4   93.06    2.82
   3   8  -4   30.50    1.51
  -3  -8   4   31.79    1.68
  -3  -8   4   32.54    1.60
  -4  -8   4    3.29    1.09
  -4  -8   4    2.82    0.91
  -5  -8   4    1.67    1.14
  -5  -8   4    0.50    0.77
  -6  -8   4   35.07    1.98
  -6  -8   4   37.12    2.10
  -7  -8   4   26.26    1.85
  -7  -8   4   28.39    2.03
  -8  -8   4    0.36    1.32
  -8  -8   4   -0.29    1.06
  -9  -8   4    8.05    1.83
  -9  -8   4    8.70    1.76
 -10   8  -3    4.90    1.61
  -9   8  -3   16.56    1.83
  -8   8  -3    6.58    1.58
   8  -8   3    7.10    1.12
  -7   8  -3    0.20    1.04
  -7   8  -3    0.08    0.94
   7  -8   3    0.20    0.66
  -6   8  -3   41.13    2.09
  -6   8  -3   35.67    1.93
  -6   8  -3   36.67    2.16
  -5   8  -3   54.16    2.41
  -5   8  -3   54.72    2.56
  -5   8  -3   54.74    2.33
  -4   8  -3    3.35    0.95
  -4   8  -3    1.54    0.88
  -4   8  -3    1.94    0.94
  -3   8  -3    0.87    0.95
  -3   8  -3   -0.23    0.67
  -3   8  -3    0.65    0.66
  -2   8  -3   37.17    1.73
  -2   8  -3   37.93    1.89
  -1   8  -3   70.78    2.64
  -1   8  -3   70.60    2.46
   1  -8   3   73.58    1.84
   0   8  -3   21.24    1.30
   0  -8   3   19.96    0.97
   1   8  -3   -0.12    0.62
  -1  -8   3    0.49    0.56
   2   8  -3   77.37    2.50
  -2  -8   3   73.64    2.44
   3   8  -3   55.62    2.01
  -3  -8   3   53.12    2.11
  -4  -8   3   -0.20    0.83
  -5  -8   3    0.76    1.01
  -6  -8   3   31.84    1.90
  -6  -8   3   37.35    2.08
  -7  -8   3   15.34    1.42
  -7  -8   3   17.97    1.68
  -8  -8   3    5.71    1.40
  -8  -8   3    5.64    1.58
  -9  -8   3    0.38    1.21
  -9  -8   3   -0.84    1.27
 -10   8  -2    1.34    1.67
  10  -8   2    2.91    1.15
  -9   8  -2    5.42    1.56
   9  -8   2    7.13    1.30
  -8   8  -2   -1.07    1.02
   8  -8   2   -0.47    0.69
  -7   8  -2    6.45    1.36
  -7   8  -2    7.95    1.48
   7  -8   2    6.29    0.78
  -6   8  -2    6.59    1.04
  -6   8  -2    8.18    1.07
  -6   8  -2    8.66    1.53
   6  -8   2    7.35    0.68
  -5   8  -2   20.00    1.58
  -5   8  -2   18.42    1.34
   5  -8   2   20.14    0.81
  -4   8  -2   -0.71    0.64
  -4   8  -2    0.12    0.67
  -3   8  -2    5.89    0.98
  -3   8  -2    7.52    1.14
  -3   8  -2    7.32    1.18
  -2   8  -2   61.50    2.36
  -2   8  -2   58.80    2.21
  -1   8  -2   64.85    2.33
  -1   8  -2   68.78    2.39
   1  -8   2   67.63    1.73
   0   8  -2    0.44    0.66
   0   8  -2   -0.26    0.50
   0  -8   2    0.94    0.52
   1   8  -2   -0.32    0.62
   1   8  -2    0.25    0.47
  -1  -8   2   -0.38    0.54
   2   8  -2   56.85    2.05
   2   8  -2   58.85    1.79
  -2  -8   2   59.30    2.04
   3   8  -2   50.74    1.88
   3   8  -2   56.28    1.99
  -3  -8   2   52.35    2.14
   4   8  -2    1.22    0.70
   4   8  -2    1.75    0.91
  -4  -8   2    0.76    0.89
   5   8  -2    4.03    1.20
  -5  -8   2    5.37    1.24
   6   8  -2   23.58    1.73
  -6  -8   2   27.30    1.79
   7   8  -2   15.11    1.60
  -7  -8   2   16.34    1.64
   8   8  -2    0.89    1.33
  -8  -8   2    0.09    0.94
  -8  -8   2   -0.32    1.12
   9   8  -2    0.48    1.44
  -9  -8   2    2.62    1.66
  -9  -8   2    0.80    1.36
 -10   8  -1    9.64    1.97
  10  -8   1   10.58    1.35
  -9   8  -1   18.97    1.90
   9  -8   1   21.38    1.41
  -8   8  -1    6.68    1.48
   8  -8   1    7.95    0.94
  -7   8  -1    3.61    1.20
   7  -8   1    5.65    0.89
  -6   8  -1   33.60    2.10
  -6   8  -1   34.78    1.86
   6  -8   1   34.13    1.27
  -5   8  -1   50.89    2.42
  -5   8  -1   53.30    2.21
   5  -8   1   50.76    1.50
  -4   8  -1   19.89    1.43
  -4   8  -1   18.83    1.24
   4  -8   1   17.63    0.72
  -3   8  -1   24.85    1.53
  -3   8  -1   27.00    1.35
  -3   8  -1   24.21    1.44
  -2   8  -1  126.38    3.67
  -2   8  -1  133.08    3.77
   2  -8   1  130.96    2.75
   2  -8   1  118.62    2.71
  -1   8  -1   82.03    2.62
  -1   8  -1   80.22    2.65
   1  -8   1   79.22    1.97
   0   8  -1    1.90    0.83
   0   8  -1    0.97    0.57
   0  -8   1    1.44    0.56
   1   8  -1   83.80    2.36
   1   8  -1   81.47    2.13
  -1  -8   1   82.49    2.34
   2   8  -1  200.64    4.45
   2   8  -1  194.75    4.55
  -2  -8   1  197.70    4.76
   3   8  -1   79.00    2.53
   3   8  -1   82.99    2.46
  -3  -8   1   76.09    2.59
   4   8  -1    8.32    1.23
  -4  -8   1    7.78    1.27
   5   8  -1   36.24    1.95
  -5  -8   1   39.69    2.08
   6   8  -1   60.28    2.55
  -6  -8   1   57.42    2.53
   7   8  -1   16.79    1.63
  -7  -8   1   17.05    1.62
   8   8  -1   12.01    1.60
  -8  -8   1   11.54    1.49
   9   8  -1   14.05    1.71
  -9  -8   1   15.19    1.65
  -9  -8   1   14.56    1.81
  10   8  -1   11.67    2.16
  10  -8   0   -1.28    0.97
  -9   8   0   -0.22    1.21
   9  -8   0   -0.60    0.90
  -8   8   0    6.64    1.49
   8  -8   0    6.69    1.10
  -7   8   0    7.91    1.46
   7  -8   0    6.31    0.82
  -6   8   0    1.99    0.96
  -6   8   0    2.02    1.04
  -5   8   0    0.03    0.81
  -5   8   0   -0.47    0.72
   5  -8   0    0.20    0.53
  -4   8   0    7.66    0.99
  -4   8   0    7.29    0.86
   4  -8   0    6.84    0.59
  -3   8   0   57.53    2.34
  -3   8   0   60.41    2.08
  -3   8   0   56.25    2.21
   3  -8   0   57.98    1.54
  -2   8   0    2.22    0.66
  -2   8   0    2.18    0.82
   2  -8   0    1.75    0.43
  -1   8   0   13.15    1.03
  -1   8   0   14.73    1.02
   1  -8   0   13.98    0.74
   0   8   0   35.29    1.63
   0   8   0   37.09    1.50
   0  -8   0   37.17    1.31
   1   8   0   14.07    0.84
   1   8   0   14.82    0.86
  -1  -8   0   15.48    0.96
   2   8   0    1.07    0.61
  -2  -8   0    2.59    0.75
   3   8   0   60.47    2.18
  -3  -8   0   61.01    2.23
   4   8   0    9.11    1.09
  -4  -8   0    7.03    1.05
   5   8   0   -0.19    1.00
  -5  -8   0   -1.40    0.87
   6   8   0    2.24    1.02
  -6  -8   0    0.93    1.06
   7   8   0    9.24    1.56
  -7  -8   0    7.79    1.54
   8   8   0    7.02    1.54
  -8  -8   0    6.76    1.56
   9   8   0   -0.91    1.22
  -9  -8   0   -0.77    1.34
  10   8   0   -0.51    1.33
  11   8   0   -1.72    1.63
  10  -8  -1   11.45    1.27
   9  -8  -1   14.94    1.28
  -8   8   1   12.59    1.58
   8  -8  -1   13.16    1.13
  -7   8   1   17.86    1.61
   7  -8  -1   17.59    1.14
  -6   8   1   53.21    2.60
   6  -8  -1   55.50    1.85
  -5   8   1   35.80    1.74
  -5   8   1   31.66    1.91
   5  -8  -1   35.57    1.35
  -4   8   1    4.60    1.01
  -4   8   1    7.44    1.11
   4  -8  -1    4.79    0.62
  -3   8   1   79.15    2.43
  -3   8   1   78.03    2.68
  -3   8   1   72.50    2.75
   3  -8  -1   79.51    2.05
  -2   8   1  202.93    5.22
  -2   8   1  196.11    5.13
   2  -8  -1  203.04    4.37
  -1   8   1   78.60    2.63
  -1   8   1   85.36    2.65
   1  -8  -1   83.53    2.19
   0  -8  -1    1.19    0.54
   1   8   1   75.83    2.24
  -1  -8  -1   77.86    2.27
   2   8   1  133.31    3.52
  -2  -8  -1  130.79    3.52
   3   8   1   26.09    1.49
  -3  -8  -1   27.81    1.53
   4   8   1   19.45    1.46
  -4  -8  -1   19.58    1.41
   5   8   1   55.49    2.32
  -5  -8  -1   48.11    2.28
   6   8   1   34.22    1.91
  -6  -8  -1   33.09    1.90
   7   8   1    4.92    1.39
  -7  -8  -1    3.53    1.36
   8   8   1    9.93    1.67
  -8  -8  -1    9.54    1.64
   9   8   1   19.14    1.86
  -9  -8  -1   17.60    1.86
  10   8   1   11.06    1.68
  11   8   1    0.25    1.61
  10  -8  -2    8.50    1.51
   9  -8  -2    1.88    1.03
   8  -8  -2    0.06    0.81
   7  -8  -2   16.28    1.17
   6  -8  -2   27.56    1.32
  -5   8   2    3.84    0.98
   5  -8  -2    3.24    0.82
  -4   8   2    1.49    0.77
   4  -8  -2    1.38    0.65
  -3   8   2   52.09    1.85
  -3   8   2   51.43    2.11
   3  -8  -2   50.53    1.65
  -2   8   2   58.90    2.21
   2  -8  -2   60.38    1.78
  -1   8   2    0.12    0.61
   1  -8  -2    0.42    0.45
   0   8   2   -1.65    0.43
   0  -8  -2    0.94    0.60
   1   8   2   72.91    2.23
  -1  -8  -2   71.20    2.23
   2   8   2   65.14    2.23
  -2  -8  -2   61.88    2.17
   3   8   2    5.81    1.12
  -3  -8  -2    5.86    1.12
   4   8   2   -0.69    0.82
  -4  -8  -2   -0.67    0.88
   5   8   2   18.33    1.50
  -5  -8  -2   18.11    1.55
   6   8   2    9.72    1.53
  -6  -8  -2    8.52    1.24
   7   8   2    7.85    1.49
  -7  -8  -2    9.01    1.57
   8   8   2   -0.18    1.02
  -8  -8  -2   -0.78    1.18
   9   8   2    6.61    1.75
  10   8   2   -3.29    1.30
  10  -8  -3    8.36    1.49
   9  -8  -3   -0.47    0.99
   8  -8  -3    6.90    1.17
   7  -8  -3   16.53    1.22
   6  -8  -3   39.30    1.68
  -5   8   3    2.13    0.88
   5  -8  -3    2.62    0.77
  -4   8   3    0.70    0.70
   4  -8  -3    0.48    0.62
  -3   8   3   58.22    2.22
  -3   8   3   55.25    1.91
   3  -8  -3   56.46    1.87
  -2   8   3   72.54    2.54
   2  -8  -3   77.54    2.24
  -1   8   3    0.29    0.66
   1  -8  -3   -0.16    0.52
   0   8   3   20.90    1.05
   0  -8  -3   20.79    1.10
   1   8   3   80.06    2.37
  -1  -8  -3   78.12    2.43
   2   8   3   41.18    1.71
  -2  -8  -3   40.25    1.78
   3   8   3   -0.09    0.79
  -3  -8  -3    0.38    0.86
   4   8   3    4.57    1.14
  -4  -8  -3    2.43    1.05
   5   8   3   58.68    2.59
  -5  -8  -3   61.40    2.54
   6   8   3   38.13    2.16
  -6  -8  -3   34.63    2.03
   7   8   3   -1.30    0.97
  -7  -8  -3   -1.31    1.03
   8   8   3    5.30    1.43
  -8  -8  -3    6.63    1.58
   9   8   3   21.04    1.96
  10   8   3    5.20    1.76
  10  -8  -4   12.89    1.48
   9  -8  -4    7.96    1.45
   8  -8  -4    0.34    0.89
   7  -8  -4   29.08    1.59
   6  -8  -4   37.60    1.73
   5  -8  -4    2.03    0.82
  -4   8   4    5.66    0.97
   4  -8  -4    2.20    0.83
  -3   8   4   32.52    1.37
  -3   8   4   33.86    1.68
   3  -8  -4   31.96    1.48
  -2   8   4   92.17    2.98
   2  -8  -4   97.57    2.77
  -1   8   4    0.98    0.81
   1  -8  -4    2.20    0.77
   0  -8  -4   24.87    1.29
   1   8   4   84.97    2.55
  -1  -8  -4   79.70    2.57
   2   8   4   84.16    2.68
  -2  -8  -4   87.22    2.81
   3   8   4    0.75    0.82
  -3  -8  -4    1.72    0.87
   4   8   4   14.74    1.37
  -4  -8  -4   17.46    1.49
   5   8   4   32.03    1.95
  -5  -8  -4   33.29    1.94
   6   8   4   20.12    1.74
  -6  -8  -4   20.45    1.65
   7   8   4    7.04    1.57
  -7  -8  -4    7.62    1.53
   8   8   4    7.94    1.83
  -8  -8  -4    8.08    1.60
   9   8   4    6.67    1.72
  10   8   4    2.67    1.56
   9  -8  -5    1.29    1.12
   8  -8  -5    7.56    1.37
   7  -8  -5    0.16    0.92
   6  -8  -5   21.03    1.42
   5  -8  -5    1.44    0.82
   4  -8  -5   14.36    1.15
  -3   8   5    1.04    0.86
   3  -8  -5    0.36    0.70
  -2   8   5   37.60    1.71
   2  -8  -5   38.85    1.67
  -1   8   5   13.65    1.05
   1  -8  -5   15.04    1.16
   0  -8  -5   -0.37    0.67
   1   8   5   25.41    1.36
  -1  -8  -5   26.34    1.50
   2   8   5   13.08    1.12
  -2  -8  -5   14.53    1.21
   3   8   5    8.83    1.03
  -3  -8  -5    8.64    1.29
   4   8   5    1.30    0.92
  -4  -8  -5    3.12    1.17
   5   8   5   10.34    1.34
  -5  -8  -5   10.15    1.29
   6   8   5    5.28    1.44
  -6  -8  -5    3.91    1.28
   7   8   5    5.01    1.56
  -7  -8  -5    2.92    1.33
   8   8   5    0.88    1.32
  -8  -8  -5    0.21    1.30
   9   8   5    3.52    1.69
  10   8   5    0.34    1.39
   9  -8  -6    0.75    1.18
   8  -8  -6    9.61    1.59
   7  -8  -6   32.99    1.84
   6  -8  -6   40.33    1.97
   5  -8  -6   -0.18    0.80
   4  -8  -6   25.86    1.50
  -3   8   6   92.81    3.00
   3  -8  -6   92.42    2.99
  -2   8   6   81.77    2.69
   2  -8  -6   83.96    2.73
  -1   8   6    0.61    0.75
   1  -8  -6    0.76    0.90
   0  -8  -6   45.79    1.96
   1   8   6  109.14    3.19
  -1  -8  -6  109.28    3.36
   2   8   6   31.87    1.62
  -2  -8  -6   30.59    1.70
   3   8   6    0.89    0.90
  -3  -8  -6   -0.15    0.99
   4   8   6   53.84    2.32
  -4  -8  -6   47.99    2.29
   5   8   6   91.93    3.35
  -5  -8  -6   92.28    3.43
   6   8   6   17.53    1.68
  -6  -8  -6   17.33    1.72
   7   8   6    7.38    1.72
  -7  -8  -6    4.26    1.47
   8   8   6   20.78    2.09
   9   8   6   20.07    2.13
  10   8   6   -1.53    1.56
   9  -8  -7    1.14    1.19
   8  -8  -7    0.78    1.12
   7  -8  -7    9.40    1.20
   6  -8  -7    0.77    0.94
   5  -8  -7    1.94    1.01
  -4   8   7    6.90    1.25
   4  -8  -7    4.90    1.20
  -3   8   7   11.64    1.10
   3  -8  -7   11.59    1.14
  -2   8   7   -0.59    0.84
   2  -8  -7   -0.24    0.83
   1  -8  -7    3.24    1.02
   0  -8  -7   16.22    1.32
   1   8   7   13.89    1.20
  -1  -8  -7   11.80    1.19
   2   8   7    8.01    1.06
  -2  -8  -7    8.86    1.40
   3   8   7    6.48    0.97
  -3  -8  -7    8.06    1.15
   4   8   7    0.10    0.80
  -4  -8  -7    0.73    1.02
   5   8   7    1.07    1.06
  -5  -8  -7    0.58    1.15
   6   8   7    8.28    1.52
  -6  -8  -7    9.82    1.46
   7   8   7    1.15    1.37
  -7  -8  -7    0.95    1.27
   8   8   7   -1.70    1.26
   9   8   7   -2.57    1.62
   8  -8  -8    8.81    1.33
   7  -8  -8   19.01    1.60
   6  -8  -8    3.66    1.25
   5  -8  -8    6.51    1.36
   4  -8  -8   33.71    1.89
   3  -8  -8   50.82    2.24
   2  -8  -8    3.44    1.05
   1  -8  -8   -1.02    0.78
   0  -8  -8   84.89    2.98
   1   8   8   66.37    2.46
  -1  -8  -8   57.65    2.47
   2   8   8   -0.25    0.79
  -2  -8  -8   -0.29    0.89
   3   8   8    6.05    1.18
  -3  -8  -8    9.13    1.45
   4   8   8   42.70    2.19
  -4  -8  -8   46.06    2.35
   5   8   8   28.82    1.86
  -5  -8  -8   32.08    2.06
   6   8   8   -1.35    0.99
  -6  -8  -8    0.24    1.45
   7   8   8   10.65    1.88
   8   8   8   17.51    2.08
   9   8   8    6.24    1.97
   8  -8  -9    7.85    1.72
   7  -8  -9   22.48    1.86
   6  -8  -9    2.90    1.28
   5  -8  -9   -0.23    0.95
   4  -8  -9   20.33    1.57
   3  -8  -9   34.12    1.98
   2  -8  -9    1.42    1.01
   1  -8  -9    1.97    1.02
   0  -8  -9   65.87    2.64
  -1  -8  -9   46.46    2.27
   2   8   9    1.82    0.94
  -2  -8  -9    0.57    1.07
   3   8   9    3.77    1.13
  -3  -8  -9    2.42    1.16
   4   8   9   29.78    1.86
  -4  -8  -9   28.85    1.95
   5   8   9   20.19    1.68
  -5  -8  -9   18.90    1.74
   6   8   9    2.42    1.31
  -6  -8  -9    2.42    1.39
   7   8   9    1.52    1.42
   8   8   9    7.85    2.07
   9   8   9    4.05    2.03
   7  -8 -10   10.62    1.50
   6  -8 -10   -0.02    1.17
   5  -8 -10   -0.14    1.08
   4  -8 -10    8.83    1.28
   3  -8 -10   14.24    1.42
   2  -8 -10    4.95    1.27
   1  -8 -10    1.25    1.03
   0  -8 -10   19.30    1.59
  -1  -8 -10   21.06    1.71
   2   8  10    0.68    0.92
  -2  -8 -10   -1.26    0.86
   3   8  10   -1.62    0.90
  -3  -8 -10   -1.51    0.91
   4   8  10   13.21    1.44
  -4  -8 -10   13.57    1.56
   5   8  10   14.56    1.53
  -5  -8 -10   16.20    1.60
   6   8  10   -1.13    1.17
   7   8  10    0.82    1.51
   8   8  10    8.05    2.06
   7  -8 -11   15.92    1.79
   6  -8 -11    4.08    1.51
   5  -8 -11    6.12    1.51
   4  -8 -11   32.88    2.10
   3  -8 -11   30.42    2.05
   2  -8 -11    5.47    1.41
   1  -8 -11   13.05    1.52
   0  -8 -11   60.53    2.75
  -1  -8 -11   25.33    1.86
  -2  -8 -11    6.78    1.51
   3   8  11   23.05    1.73
  -3  -8 -11   24.12    1.88
   4   8  11   34.67    2.18
  -4  -8 -11   40.15    2.36
   5   8  11   10.72    1.46
  -5  -8 -11   12.20    2.04
   6   8  11    4.08    1.47
   7   8  11    8.88    1.84
   8   8  11    5.64    2.01
   6  -8 -12    4.42    1.64
   5  -8 -12    6.42    1.63
   4  -8 -12   -0.97    1.25
   3  -8 -12   16.19    1.68
   2  -8 -12    2.90    1.29
   1  -8 -12    0.04    1.08
   0  -8 -12    2.71    1.35
  -1  -8 -12    6.24    1.57
  -2  -8 -12    9.04    1.79
   3   8  12    0.33    1.09
  -3  -8 -12    0.75    1.29
   4   8  12   -1.70    1.08
  -4  -8 -12   -2.12    1.16
   5   8  12    1.95    1.35
   6   8  12    6.47    1.71
   7   8  12    1.96    1.55
   5  -8 -13   13.05    1.70
   4  -8 -13   28.49    2.22
   3  -8 -13    8.95    1.78
   2  -8 -13   -1.96    1.14
   1  -8 -13   30.99    2.28
   0  -8 -13   25.07    2.00
  -1  -8 -13   11.07    1.51
  -2  -8 -13   -0.07    1.28
  -3  -8 -13   24.94    2.10
   4   8  13   16.90    1.79
   5   8  13    1.57    1.39
   6   8  13    0.20    1.59
   4  -8 -14   11.21    1.67
   3  -8 -14   -0.54    1.37
   2  -8 -14   -1.26    1.22
   1  -8 -14    3.74    1.74
   0  -8 -14   12.00    1.75
  -1  -8 -14    1.32    1.44
  -2  -8 -14    1.87    1.49
  -3  -8 -14    0.72    1.51
   5   8  14   -2.21    1.41
   6   8  14   -2.52    1.51
   3  -8 -15   -1.10    1.55
   2  -8 -15    0.40    1.55
   1  -8 -15   13.91    1.96
   0  -8 -15   13.85    2.30
  -1  -8 -15    1.70    1.57
  -2  -8 -15    1.20    1.48
   1  -8 -16   15.38    2.45
   0  -8 -16   10.79    2.19
  -1  -8 -16    0.99    1.59
   2  -9  15   13.01    1.53
   1  -9  15    9.66    1.41
   0  -9  15    1.04    1.24
  -5   9 -14    4.21    2.32
   5  -9  14    4.51    1.45
  -4   9 -14   -1.04    1.52
   4  -9  14   -1.59    1.02
   3  -9  14   -0.49    1.02
   2  -9  14    4.75    1.32
   1  -9  14    7.14    1.50
   0  -9  14   -0.69    1.05
  -1  -9  14   -1.73    0.90
  -2  -9  14    5.28    1.33
  -3  -9  14   10.24    1.34
  -5   9 -13   15.70    2.52
  -4   9 -13   -0.60    1.43
   4  -9  13    3.19    1.18
  -3   9 -13   -1.63    1.28
   3  -9  13   -0.55    1.01
  -2   9 -13   29.62    2.13
   2  -9  13   30.85    1.86
   1  -9  13   11.33    1.26
   0  -9  13    3.64    1.11
  -1  -9  13    1.60    1.05
  -2  -9  13   32.54    1.93
  -3  -9  13   11.22    1.36
  -4  -9  13   -0.94    1.04
  -6   9 -12   -2.22    1.36
  -5   9 -12    0.44    1.52
  -4   9 -12    2.66    1.56
   4  -9  12    1.96    1.07
  -3   9 -12   -0.88    1.30
   3  -9  12   -1.56    0.81
  -2   9 -12    3.84    1.43
   2  -9  12    3.82    1.09
   1  -9  12   -0.78    0.83
   0  -9  12    0.56    0.82
  -1  -9  12   -0.71    0.74
  -2  -9  12    4.77    1.16
  -3  -9  12    1.80    1.01
  -4  -9  12   -0.11    0.94
  -5  -9  12    2.17    1.13
  -6  -9  12   -1.62    1.19
  -6   9 -11   12.87    1.71
  -5   9 -11   11.82    1.51
  -4   9 -11    1.64    1.31
   4  -9  11    1.17    0.99
  -3   9 -11   15.63    1.49
   3  -9  11   16.00    1.24
  -2   9 -11   32.87    1.98
   2  -9  11   32.08    1.68
   1  -9  11   27.45    1.58
   0  -9  11   -0.53    0.71
  -1  -9  11   38.51    1.90
  -2  -9  11   35.72    1.84
  -3  -9  11    8.67    1.11
  -4  -9  11    0.44    0.80
  -5  -9  11   16.02    1.57
  -6  -9  11   25.30    2.00
  -7  -9  11    0.88    1.39
  -6   9 -10    8.17    1.96
  -5   9 -10    4.67    1.49
  -4   9 -10    1.37    1.34
   4  -9  10    2.50    0.93
  -3   9 -10   13.34    1.40
   3  -9  10   14.24    1.10
   2  -9  10    7.81    0.87
   1  -9  10    1.82    0.79
   0  -9  10    0.61    0.67
  -1  -9  10   13.50    1.12
  -2  -9  10    8.07    1.02
  -3  -9  10   -1.17    0.73
  -4  -9  10   -0.99    0.68
  -5  -9  10    4.65    1.28
  -6  -9  10    2.91    1.25
  -7  -9  10   -0.61    1.25
  -7   9  -9    2.46    1.56
  -6   9  -9   12.78    1.60
  -5   9  -9    2.59    1.28
  -5   9  -9    3.37    1.40
  -4   9  -9    2.85    1.21
  -4   9  -9    2.11    1.21
   4  -9   9    2.14    0.79
  -3   9  -9    9.16    1.21
  -3   9  -9    7.73    1.09
   3  -9   9    9.28    0.89
  -2   9  -9   47.00    2.18
   2  -9   9   45.65    1.79
   1  -9   9    0.96    0.73
   0  -9   9   -0.75    0.47
  -1  -9   9   24.56    1.38
  -2  -9   9   59.53    2.32
  -3  -9   9    0.53    0.80
  -4  -9   9    5.42    1.24
  -5  -9   9   11.42    1.29
  -6  -9   9   25.42    1.90
  -7  -9   9   -0.60    1.14
  -8  -9   9    0.60    1.33
  -7   9  -8   21.35    1.86
  -6   9  -8   20.78    1.80
  -5   9  -8   15.42    1.41
  -5   9  -8   16.03    1.64
  -5   9  -8   14.16    1.46
  -4   9  -8    2.45    1.24
  -4   9  -8    0.59    1.10
  -4   9  -8    0.60    1.13
  -3   9  -8   61.51    2.54
  -3   9  -8   63.08    2.60
  -3   9  -8   62.07    2.90
   3  -9   8   62.75    1.98
  -2   9  -8   29.50    1.72
   2  -9   8   31.37    1.34
  -1   9  -8    4.53    1.17
   1  -9   8    2.78    0.68
   0  -9   8    6.04    0.72
  -1  -9   8   64.59    2.26
  -2  -9   8   29.16    1.51
  -3  -9   8    0.08    0.69
  -4  -9   8    7.98    1.12
  -5  -9   8   35.88    2.08
  -6  -9   8   13.67    1.48
  -7  -9   8   -0.31    1.12
  -8  -9   8    1.64    1.38
  -9  -9   8    5.61    1.86
  -8   9  -7    1.07    1.42
  -7   9  -7   -0.31    1.23
  -7   9  -7    0.52    1.41
  -6   9  -7    1.74    1.10
  -6   9  -7    1.49    1.28
  -5   9  -7   -2.01    0.86
  -5   9  -7    0.10    1.03
  -4   9  -7    0.60    0.96
  -4   9  -7    0.30    1.03
  -4   9  -7    9.13    1.26
  -3   9  -7    0.87    0.99
  -3   9  -7   -1.69    0.83
  -3   9  -7   -0.13    0.98
   3  -9   7   -0.31    0.47
  -2   9  -7    7.44    0.96
  -2   9  -7    8.14    1.17
   2  -9   7    8.41    0.72
  -1   9  -7    2.41    1.07
  -1   9  -7   -0.55    0.81
   1  -9   7   -1.17    0.47
   0   9  -7   -0.20    0.96
   0  -9   7    0.01    0.50
  -1  -9   7    6.16    0.77
  -2  -9   7   18.81    1.22
  -3  -9   7    7.19    1.18
  -4  -9   7    4.76    1.14
  -5  -9   7    2.51    1.06
  -6  -9   7   13.27    1.47
  -7  -9   7    1.95    1.22
  -8  -9   7    3.53    1.56
  -9  -9   7   -2.18    1.28
  -9   9  -6    2.47    1.66
  -8   9  -6    0.27    1.21
  -7   9  -6   21.47    1.80
  -7   9  -6   25.39    1.87
  -7   9  -6   23.26    1.97
  -6   9  -6   28.40    1.95
  -6   9  -6   28.03    1.94
  -5   9  -6    0.60    1.11
  -5   9  -6    3.12    1.31
  -4   9  -6   20.60    1.50
  -4   9  -6   22.38    1.69
  -4   9  -6   19.35    1.46
  -3   9  -6   72.14    2.99
  -3   9  -6   69.64    2.65
  -3   9  -6   69.36    2.68
   3  -9   6   68.51    1.82
  -2   9  -6   31.34    1.92
  -2   9  -6   34.35    1.76
   2  -9   6   33.87    1.19
  -1   9  -6    0.33    0.96
  -1   9  -6   -0.55    0.88
   1  -9   6    0.48    0.48
   0   9  -6   30.13    1.81
   0  -9   6   30.56    1.26
   1   9  -6  102.22    3.53
  -1  -9   6  104.48    2.92
  -2  -9   6   22.66    1.45
  -2  -9   6   19.30    1.25
  -3  -9   6    0.83    0.96
  -3  -9   6    0.26    0.69
  -4  -9   6   11.44    1.21
  -4  -9   6   11.49    1.37
  -5  -9   6   64.77    2.76
  -5  -9   6   64.82    2.85
  -6  -9   6   11.47    1.53
  -6  -9   6   11.78    1.35
  -7  -9   6    3.71    1.28
  -8  -9   6   14.30    1.67
  -9  -9   6   21.43    2.06
 -10  -9   6    2.49    1.75
  -9   9  -5   -2.34    1.19
  -8   9  -5    6.28    1.77
  -7   9  -5   -0.22    1.09
  -7   9  -5   -0.41    1.09
  -7   9  -5    1.29    1.29
  -6   9  -5    6.07    1.33
  -6   9  -5    5.47    1.30
  -6   9  -5    5.17    1.41
  -5   9  -5    8.09    1.59
  -5   9  -5    7.72    1.14
  -4   9  -5   10.99    1.13
  -4   9  -5   11.07    1.13
  -4   9  -5   11.61    1.29
  -3   9  -5    0.38    0.85
  -3   9  -5   -0.79    0.84
  -2   9  -5    1.46    0.96
  -2   9  -5    0.73    0.82
   2  -9   5    1.16    0.39
  -1   9  -5   10.83    1.09
  -1   9  -5   11.24    1.20
   1  -9   5   11.79    0.68
   0   9  -5   28.16    1.70
   0  -9   5   24.90    1.10
   0  -9   5   25.74    1.20
   1   9  -5   11.10    1.11
  -1  -9   5   10.97    0.89
  -1  -9   5   12.44    1.01
   2   9  -5    0.69    0.86
  -2  -9   5   -0.97    0.72
  -2  -9   5   -0.33    0.59
  -3  -9   5   -0.46    0.66
  -3  -9   5    0.98    0.94
  -4  -9   5   14.30    1.28
  -4  -9   5   14.50    1.40
  -5  -9   5    7.57    1.11
  -5  -9   5   10.42    1.66
  -6  -9   5    2.42    1.34
  -6  -9   5    0.60    1.05
  -7  -9   5   -1.08    0.93
  -7  -9   5    0.73    1.33
  -8  -9   5   -2.39    0.96
  -8  -9   5   -1.72    1.27
  -9  -9   5   -0.41    1.21
 -10  -9   5   -1.50    1.60
  -9   9  -4    1.38    1.59
  -8   9  -4    9.57    1.82
  -7   9  -4   33.25    2.10
  -7   9  -4   35.49    2.09
  -7   9  -4   35.76    2.36
  -6   9  -4   11.88    1.35
  -6   9  -4   12.36    1.45
  -6   9  -4   12.29    1.31
  -5   9  -4    1.46    0.89
  -5   9  -4   -0.38    0.80
  -5   9  -4    1.08    1.05
  -4   9  -4   21.56    1.48
  -4   9  -4   20.91    1.42
  -4   9  -4   22.72    1.67
  -3   9  -4   75.63    3.03
  -3   9  -4   79.32    2.85
  -2   9  -4    6.72    1.04
  -2   9  -4    8.51    0.98
   2  -9   4    7.77    0.47
  -1   9  -4    1.32    0.91
  -1   9  -4    1.75    0.94
   1  -9   4    1.52    0.55
   1  -9   4    1.01    0.42
   0   9  -4   53.54    2.29
   0  -9   4   51.30    1.72
   1   9  -4  108.20    3.46
  -1  -9   4  111.23    3.07
   2   9  -4    0.66    0.82
  -2  -9   4    2.69    0.98
   3   9  -4    2.27    0.93
  -3  -9   4    2.99    1.07
  -4  -9   4   44.58    2.17
  -4  -9   4   45.07    2.12
  -5  -9   4   76.59    3.03
  -5  -9   4   80.27    3.00
  -6  -9   4    2.99    1.24
  -6  -9   4    1.36    0.99
  -7  -9   4    8.23    1.65
  -7  -9   4    9.85    1.30
  -8  -9   4   15.82    1.72
  -8  -9   4   14.75    1.82
  -9  -9   4   22.18    2.02
  -9  -9   4   21.27    2.20
 -10   9  -3    5.22    1.85
  -9   9  -3   -1.42    1.29
  -8   9  -3   23.06    1.76
  -8   9  -3   21.86    2.03
  -7   9  -3   12.12    1.34
  -7   9  -3    9.61    1.60
  -7   9  -3   13.33    1.36
  -6   9  -3    7.95    1.09
  -6   9  -3    9.72    1.22
  -6   9  -3    8.40    1.30
  -5   9  -3   -0.58    0.79
  -5   9  -3   -0.81    0.86
  -5   9  -3   -0.73    0.91
  -4   9  -3   59.77    2.69
  -4   9  -3   60.51    2.39
  -4   9  -3   59.23    2.61
  -3   9  -3   23.27    1.49
  -3   9  -3   25.40    1.70
  -3   9  -3   24.48    1.63
  -2   9  -3    5.96    1.15
  -2   9  -3    3.95    1.11
  -2   9  -3    4.77    1.03
   2  -9   3    4.76    0.47
  -1   9  -3    1.02    0.81
  -1   9  -3   -0.05    0.79
   1  -9   3    0.88    0.57
   0   9  -3   69.54    2.62
   0  -9   3   65.84    2.06
   1   9  -3   70.55    2.57
  -1  -9   3   69.17    2.27
   2   9  -3   -0.45    0.58
   2   9  -3   -0.92    0.65
  -2  -9   3    0.55    0.79
   3   9  -3    8.71    0.94
  -3  -9   3    9.22    1.14
  -4  -9   3   21.50    1.54
  -5  -9   3   30.42    1.86
  -6  -9   3    0.14    1.09
  -7  -9   3    6.19    1.53
  -7  -9   3    5.16    1.30
  -8  -9   3    6.53    1.59
  -8  -9   3    8.62    1.54
  -9  -9   3    7.39    1.93
  -9  -9   3    6.46    1.67
 -10   9  -2   -0.87    1.41
  -9   9  -2    0.14    1.16
  -8   9  -2    7.53    1.58
  -8   9  -2    6.09    1.45
  -7   9  -2    7.25    1.47
  -7   9  -2    6.35    1.46
  -6   9  -2   -1.35    0.76
  -6   9  -2   -0.17    0.91
  -6   9  -2    0.02    0.88
  -5   9  -2    0.90    0.92
  -5   9  -2    3.60    1.13
  -4   9  -2    9.73    1.01
  -4   9  -2    9.00    1.13
  -3   9  -2   47.38    2.09
  -3   9  -2   44.71    2.17
  -2   9  -2   -0.77    0.66
  -2   9  -2    0.53    0.80
   2  -9   2    0.57    0.39
  -1   9  -2    1.33    0.70
  -1   9  -2    1.99    0.89
   1  -9   2    1.65    0.59
   0   9  -2   17.35    1.14
   0  -9   2   18.96    1.05
   1   9  -2   47.49    1.78
   1   9  -2   49.38    2.07
  -1  -9   2   48.63    1.80
   2   9  -2    2.64    0.90
   2   9  -2    2.61    0.65
  -2  -9   2    3.53    0.88
   3   9  -2   13.24    1.03
  -3  -9   2   12.55    1.24
  -4  -9   2   20.58    1.61
  -5  -9   2   27.81    1.78
  -6  -9   2    1.50    1.11
  -7  -9   2    7.73    1.57
  -8  -9   2    9.39    1.80
  -8  -9   2    9.40    1.62
  -9  -9   2   12.35    1.60
  -9  -9   2   10.68    2.01
 -10   9  -1    2.69    1.62
  -9   9  -1    2.02    1.32
  -8   9  -1   27.11    2.11
  -8   9  -1   26.42    1.84
  -7   9  -1   19.23    1.67
   7  -9   1   23.80    1.18
  -6   9  -1    9.17    1.49
  -6   9  -1    8.28    1.15
   6  -9   1    8.62    0.72
  -5   9  -1    5.04    1.21
  -5   9  -1    2.58    1.10
   5  -9   1    3.62    0.53
  -4   9  -1  119.24    3.49
  -4   9  -1  110.72    3.82
   4  -9   1  111.47    2.53
  -3   9  -1   74.11    2.84
  -3   9  -1   77.39    2.77
   3  -9   1   74.31    1.77
  -2   9  -1    0.82    0.92
  -2   9  -1    0.38    0.71
   2  -9   1    1.68    0.45
  -1   9  -1    5.12    0.89
  -1   9  -1    5.18    1.12
   1  -9   1    4.51    0.66
   0   9  -1  139.32    3.71
   0  -9   1  132.47    3.29
   1   9  -1  117.17    3.11
  -1  -9   1  114.64    3.09
   2   9  -1    2.20    0.55
  -2  -9   1    1.80    0.84
   3   9  -1   33.81    1.55
  -3  -9   1   30.73    1.65
  -4  -9   1   93.51    3.12
  -5  -9   1   20.65    1.63
  -6  -9   1    3.86    1.30
  -7  -9   1   19.61    1.75
  -8  -9   1   40.47    2.43
  -9  -9   1   -0.04    1.40
  -9  -9   1    1.93    1.37
  -9   9   0    5.46    1.66
   9  -9   0    6.75    1.18
  -8   9   0   -1.44    1.13
   8  -9   0    0.49    0.78
  -7   9   0    3.17    1.11
   7  -9   0    3.37    0.78
  -6   9   0    9.12    1.48
  -6   9   0    8.29    1.45
   6  -9   0    5.29    0.74
  -5   9   0    5.22    1.24
  -5   9   0    5.73    1.11
   5  -9   0    4.72    0.61
  -4   9   0   -0.20    0.85
  -4   9   0   -0.20    0.65
   4  -9   0    0.56    0.52
  -3   9   0   -0.04    0.75
  -3   9   0   -0.18    0.59
   3  -9   0    0.22    0.44
  -2   9   0    7.00    1.23
  -2   9   0    5.04    0.94
   2  -9   0    4.18    0.52
  -1   9   0   12.19    1.09
  -1   9   0   11.07    0.98
   1  -9   0   10.52    0.74
   0   9   0   -0.82    0.44
   0  -9   0   -1.15    0.47
   1   9   0   11.92    0.86
  -1  -9   0   12.44    1.00
  -2  -9   0    6.07    0.91
  -3  -9   0    0.45    0.78
  -4  -9   0    0.77    0.96
  -5  -9   0    3.96    1.14
  -6  -9   0    8.31    1.60
  -7  -9   0    3.54    1.39
  -8  -9   0    0.56    1.19
  -9  -9   0    4.48    1.65
  10  -9  -1    0.61    1.17
   9  -9  -1    3.28    1.06
   8  -9  -1   38.42    1.71
  -7   9   1   23.05    1.89
   7  -9  -1   21.80    1.24
  -6   9   1    5.37    1.34
   6  -9  -1    4.03    0.80
  -5   9   1   16.33    1.53
  -5   9   1   18.28    1.30
   5  -9  -1   17.37    0.97
  -4   9   1   94.03    3.47
  -4   9   1   93.20    2.97
   4  -9  -1  100.90    2.52
  -3   9   1   29.11    1.69
  -3   9   1   32.51    1.70
  -3   9   1   30.59    1.48
   3  -9  -1   30.11    1.18
  -2   9   1   -0.83    0.74
  -2   9   1    0.09    0.60
   2  -9  -1    1.34    0.63
  -1   9   1  110.74    3.44
  -1   9   1  115.75    3.39
   1  -9  -1  112.77    2.88
   0  -9  -1  136.88    3.43
  -1  -9  -1    4.04    0.86
  -2  -9  -1    0.74    0.78
  -3  -9  -1   79.13    2.74
  -4  -9  -1  113.04    3.54
  -5  -9  -1    5.49    1.18
   6   9   1    9.41    1.26
  -6  -9  -1    9.21    1.49
  -7  -9  -1   26.16    1.95
  -8  -9  -1   24.71    1.96
  -9  -9  -1    0.83    1.57
  10  -9  -2    1.24    1.11
   9  -9  -2   10.28    1.25
   8  -9  -2    5.54    1.15
   7  -9  -2    6.73    0.91
   6  -9  -2    1.48    0.75
  -5   9   2   27.17    1.54
   5  -9  -2   25.70    1.24
  -4   9   2   17.84    1.25
   4  -9  -2   19.42    1.10
  -3   9   2   11.96    1.12
  -3   9   2   11.44    0.97
   3  -9  -2   11.96    0.87
  -2   9   2    1.34    0.84
   2  -9  -2    2.89    0.70
  -1   9   2   47.50    2.03
   1  -9  -2   50.05    1.71
   0  -9  -2   17.74    1.09
  -1  -9  -2    1.77    0.72
  -2  -9  -2   -0.04    0.73
  -3  -9  -2   47.34    2.10
   4   9   2    9.99    1.28
  -4  -9  -2   10.66    1.32
   5   9   2    3.26    1.27
  -5  -9  -2    4.63    1.25
   6   9   2   -1.71    0.84
  -6  -9  -2   -1.76    0.94
   7   9   2    8.74    1.59
  -7  -9  -2    9.40    1.67
   8   9   2    6.18    1.62
  -8  -9  -2    5.35    1.69
  -9  -9  -2   -0.19    1.43
  10  -9  -3    0.81    1.18
   9  -9  -3    6.98    1.32
   8  -9  -3    7.05    0.98
   7  -9  -3    6.53    0.94
   6  -9  -3   -1.36    0.62
  -5   9   3   35.14    1.70
   5  -9  -3   32.33    1.48
  -4   9   3   25.84    1.39
   4  -9  -3   24.42    1.29
  -3   9   3    9.01    0.83
  -3   9   3    9.01    1.01
   3  -9  -3   10.16    0.87
  -2   9   3   -0.23    0.74
   2  -9  -3    1.28    0.64
  -1   9   3   72.59    2.56
   1  -9  -3   69.99    2.21
   0  -9  -3   68.01    2.26
  -1  -9  -3    0.56    0.76
  -2  -9  -3    5.54    1.05
  -3  -9  -3   27.40    1.64
   4   9   3   61.69    2.60
  -4  -9  -3   63.22    2.62
   5   9   3    0.13    1.06
  -5  -9  -3    0.30    1.01
   6   9   3    9.29    1.68
  -6  -9  -3    7.86    1.55
   7   9   3   10.03    1.45
  -7  -9  -3   14.71    1.64
   8   9   3   22.06    1.93
  -8  -9  -3   22.88    2.01
   9   9   3    1.31    1.38
   9  -9  -4   22.84    1.63
   8  -9  -4   14.00    1.27
   7  -9  -4    8.46    1.04
   6  -9  -4    1.39    0.86
   5  -9  -4   86.34    2.75
  -4   9   4   44.70    1.80
  -4   9   4   42.31    2.06
   4  -9  -4   45.01    1.81
  -3   9   4    3.38    0.84
  -3   9   4    2.90    1.00
   3  -9  -4    2.99    0.85
  -2   9   4    3.09    1.11
   2  -9  -4    2.64    0.83
  -1   9   4  111.58    3.45
   1  -9  -4  117.57    3.19
   0  -9  -4   55.66    2.05
  -1  -9  -4    1.10    0.81
  -2  -9  -4    7.17    1.05
  -3  -9  -4   81.17    2.90
   4   9   4   25.26    1.71
  -4  -9  -4   23.18    1.66
   5   9   4    0.71    1.08
  -5  -9  -4    1.79    1.17
   6   9   4   15.41    1.68
  -6  -9  -4   12.90    1.50
   7   9   4   39.60    2.43
  -7  -9  -4   40.68    2.38
   8   9   4    9.93    1.93
  -8  -9  -4   11.11    1.58
   9   9   4   -0.18    1.49
  10   9   4    1.26    1.65
   9  -9  -5   -0.49    1.05
   8  -9  -5   -0.92    0.90
   7  -9  -5   -1.65    0.71
   6  -9  -5    0.66    0.85
   5  -9  -5    8.40    1.00
  -4   9   5   15.33    1.30
   4  -9  -5   14.09    1.17
  -3   9   5    0.65    0.86
   3  -9  -5    0.63    0.83
  -2   9   5   -1.32    0.73
   2  -9  -5   -0.44    0.76
  -1   9   5   10.98    1.08
   1  -9  -5   11.76    1.06
   0  -9  -5   24.89    1.46
  -1  -9  -5   13.40    1.17
  -2  -9  -5    1.13    0.95
  -3  -9  -5   -1.23    0.87
   4   9   5   12.40    1.35
  -4  -9  -5   13.83    1.39
   5   9   5   10.68    1.68
  -5  -9  -5    9.24    1.60
   6   9   5    4.90    1.53
  -6  -9  -5    4.73    1.35
   7   9   5    0.50    1.29
  -7  -9  -5    0.09    1.13
   8   9   5    6.98    1.87
  -8  -9  -5    9.99    1.90
   9   9   5   -1.04    1.42
  10   9   5    0.96    1.81
   9  -9  -6   19.18    1.66
   8  -9  -6   14.57    1.41
   7  -9  -6    2.19    1.06
   6  -9  -6   12.24    1.26
   5  -9  -6   66.31    2.55
  -4   9   6   11.07    1.24
   4  -9  -6   13.60    1.17
  -3   9   6   -0.23    0.97
   3  -9  -6    0.03    0.82
  -2   9   6   17.45    1.30
   2  -9  -6   20.24    1.38
   1  -9  -6  108.33    3.38
   0  -9  -6   31.31    1.69
  -1  -9  -6    0.58    0.91
  -2  -9  -6   29.14    1.70
  -3  -9  -6   71.21    2.76
   4   9   6   23.97    1.67
  -4  -9  -6   19.82    1.61
   5   9   6    1.81    1.17
  -5  -9  -6    2.07    1.27
   6   9   6   31.18    2.16
  -6  -9  -6   32.54    2.23
   7   9   6   27.92    2.22
  -7  -9  -6   24.00    2.00
   8   9   6    1.99    1.64
   9   9   6    1.89    1.71
  10   9   6   12.00    2.39
   8  -9  -7    4.84    1.37
   7  -9  -7    1.33    1.09
   6  -9  -7   12.92    1.29
  -5   9   7    4.96    1.30
   5  -9  -7    4.39    1.23
  -4   9   7    4.31    1.23
   4  -9  -7    6.02    1.23
  -3   9   7    7.55    1.07
   3  -9  -7    7.33    1.31
  -2   9   7   20.95    1.38
   2  -9  -7   19.20    1.42
   1  -9  -7    7.89    1.12
   0  -9  -7    0.25    0.89
  -1  -9  -7   -0.65    0.76
  -2  -9  -7    8.13    1.14
  -3  -9  -7   -0.37    0.87
   4   9   7    0.03    0.93
  -4  -9  -7   -0.56    0.91
   5   9   7   -1.35    0.87
  -5  -9  -7   -0.60    1.14
   6   9   7    1.94    1.30
  -6  -9  -7    1.49    1.28
   7   9   7    2.25    1.53
  -7  -9  -7    0.87    1.36
   8   9   7    2.62    1.77
   9   9   7    0.45    1.72
   8  -9  -8    4.31    1.35
   7  -9  -8   -1.18    1.02
   6  -9  -8   14.86    1.44
   5  -9  -8   37.22    2.05
   4  -9  -8    8.77    1.20
   3  -9  -8   -0.15    0.99
   2  -9  -8   31.12    1.82
   1  -9  -8   72.98    2.83
   0  -9  -8    7.67    1.32
  -1  -9  -8    2.44    1.08
  -2  -9  -8   28.73    1.82
  -3  -9  -8   64.50    2.82
   4   9   8   -0.04    0.96
  -4  -9  -8    1.67    1.18
   5   9   8   14.54    1.53
  -5  -9  -8   16.44    1.64
   6   9   8   20.46    1.83
  -6  -9  -8   17.30    1.83
   7   9   8   19.44    2.05
  -7  -9  -8   19.68    2.06
   8   9   8   -0.78    1.62
   9   9   8    5.66    2.22
   7  -9  -9    0.08    1.18
   6  -9  -9   25.82    1.88
   5  -9  -9   16.36    1.54
   4  -9  -9    7.73    1.39
   3  -9  -9    1.75    1.08
   2  -9  -9   65.47    2.75
   1  -9  -9   26.53    1.80
   0  -9  -9    0.02    0.88
  -1  -9  -9    1.05    1.01
  -2  -9  -9   43.62    2.27
  -3  -9  -9   10.24    1.64
  -4  -9  -9    3.11    1.29
   5   9   9    1.93    1.17
  -5  -9  -9    1.54    1.31
   6   9   9   13.25    1.62
  -6  -9  -9   15.30    1.86
   7   9   9    3.13    1.50
   8   9   9   -1.74    1.45
   7  -9 -10   -0.44    1.25
   6  -9 -10    8.63    1.66
   5  -9 -10    6.74    1.55
   4  -9 -10   -0.62    0.98
   3  -9 -10   -0.22    0.99
   2  -9 -10   12.41    1.39
   1  -9 -10   16.38    1.55
   0  -9 -10    0.49    1.00
  -1  -9 -10    2.05    1.16
  -2  -9 -10   10.31    1.65
  -3  -9 -10   12.58    1.46
  -4  -9 -10    3.02    1.40
  -5  -9 -10    6.36    1.64
   6   9  10    5.24    1.65
  -6  -9 -10    6.12    1.84
   7   9  10    7.17    1.95
   8   9  10   -0.75    1.72
   6  -9 -11   28.70    2.11
   5  -9 -11   21.52    1.82
   4  -9 -11   -0.37    1.06
   3  -9 -11   10.65    1.42
   2  -9 -11   38.95    2.34
   1  -9 -11   39.36    2.31
   0  -9 -11    0.02    1.06
  -1  -9 -11   24.97    1.86
  -2  -9 -11   30.73    2.10
  -3  -9 -11   14.63    1.65
  -4  -9 -11   -0.37    1.31
  -5  -9 -11   13.17    1.99
   7   9  11   -1.89    1.40
   5  -9 -12    1.49    1.42
   4  -9 -12   -1.22    1.22
   3  -9 -12    0.30    1.27
   2  -9 -12    7.95    1.70
   1  -9 -12    1.40    1.35
   0  -9 -12    3.14    1.36
  -1  -9 -12   -2.44    0.99
  -2  -9 -12    5.03    1.57
  -3  -9 -12   -0.02    1.25
  -4  -9 -12   -0.69    1.28
  -5  -9 -12   -0.63    1.50
   4  -9 -13   -2.14    1.19
   3  -9 -13   13.88    1.74
   2  -9 -13   38.14    2.52
   1  -9 -13    3.62    1.55
   0  -9 -13    1.69    1.41
  -1  -9 -13   13.50    1.68
  -2  -9 -13   29.74    2.24
  -3  -9 -13    1.65    1.47
  -4  -9 -13    6.19    1.81
   3  -9 -14   11.47    1.69
   2  -9 -14    2.12    1.61
   1  -9 -14   -1.85    1.20
   0  -9 -14   -0.62    1.43
  -1  -9 -14   10.99    2.04
  -2  -9 -14    6.23    1.83
  -3  -9 -14    0.75    1.48
   2  -9 -15   12.76    2.28
   1  -9 -15   -1.00    1.46
   0  -9 -15   -0.36    1.63
  -1  -9 -15   10.00    2.16
  -2  -9 -15   10.41    2.25
  -1  -9 -16   16.44    2.22
  -4  10 -14   -2.12    2.01
  -3  10 -14   -1.17    1.56
   3 -10  14   -2.18    1.06
   2 -10  14   11.56    1.41
   1 -10  14   12.67    1.48
   0 -10  14    3.14    1.26
  -1 -10  14    1.23    1.09
  -2 -10  14   10.19    1.67
  -4  10 -13    1.44    1.58
  -3  10 -13   15.78    1.74
   3 -10  13   10.63    1.28
  -2  10 -13   -0.34    1.48
   2 -10  13    1.23    1.06
   1 -10  13    7.54    1.43
   0 -10  13    4.60    1.28
  -1 -10  13   10.20    1.27
  -2 -10  13    3.91    1.15
  -3 -10  13    3.87    1.25
  -5  10 -12   11.44    1.67
  -4  10 -12   -1.30    1.40
  -3  10 -12   11.63    1.61
   3 -10  12   11.86    1.24
  -2  10 -12    8.84    1.71
   2 -10  12    5.02    1.21
   1 -10  12   10.24    1.21
   0 -10  12   -0.92    0.83
  -1 -10  12    8.82    1.46
  -2 -10  12    9.27    1.16
  -3 -10  12    2.97    1.15
  -4 -10  12    1.71    1.05
  -5 -10  12    8.24    1.64
  -6  10 -11   -1.60    1.44
  -5  10 -11    2.11    1.55
  -4  10 -11   11.23    1.46
  -3  10 -11   18.73    1.74
   3 -10  11   16.40    1.24
  -2  10 -11    0.66    1.24
   2 -10  11   -0.21    0.76
   1 -10  11    6.08    1.16
   0 -10  11    9.13    1.03
  -1 -10  11   21.57    1.49
  -2 -10  11    5.20    1.12
  -3 -10  11    8.55    1.41
  -4 -10  11    7.27    1.37
  -5 -10  11    9.71    1.37
  -6 -10  11    0.94    1.34
  -6  10 -10    4.30    1.69
  -5  10 -10    2.43    1.45
  -4  10 -10   15.27    1.55
  -3  10 -10   19.08    1.72
   3 -10  10   17.58    1.27
   2 -10  10    6.23    0.89
   1 -10  10    1.21    0.77
   0 -10  10    6.58    0.94
  -1 -10  10   32.28    1.68
  -2 -10  10   10.48    1.09
  -3 -10  10   -0.26    0.84
  -4 -10  10   -0.43    0.91
  -5 -10  10   12.43    1.49
  -6 -10  10    7.05    1.75
  -7 -10  10   -1.28    1.45
  -7  10  -9    9.14    1.98
  -6  10  -9   12.48    1.59
  -6  10  -9   10.91    1.51
  -5  10  -9    0.36    1.23
  -5  10  -9    0.13    1.29
  -4  10  -9   -0.39    1.16
  -4  10  -9   -1.63    1.02
  -3  10  -9   18.61    1.49
  -3  10  -9   15.89    1.45
   3 -10   9   15.51    1.04
  -2  10  -9   17.19    1.51
   2 -10   9   17.48    1.10
   1 -10   9    5.26    0.93
   0 -10   9    1.47    0.69
  -1 -10   9   27.60    1.46
  -2 -10   9   17.97    1.31
  -3 -10   9   13.10    1.20
  -4 -10   9   -0.37    0.75
  -5 -10   9   12.44    1.43
  -6 -10   9   10.93    1.48
  -7 -10   9    8.41    1.86
  -7  10  -8    8.35    1.94
  -6  10  -8    7.69    1.76
  -6  10  -8    5.93    1.65
  -6  10  -8    5.40    1.66
  -5  10  -8    2.19    1.51
  -5  10  -8    1.92    1.39
  -5  10  -8    6.32    1.58
  -4  10  -8   29.76    1.93
  -4  10  -8   31.57    2.19
  -4  10  -8   28.57    1.86
  -3  10  -8    6.07    1.39
  -3  10  -8    6.64    1.64
  -3  10  -8    6.90    1.50
  -2  10  -8   17.64    1.69
  -2  10  -8   17.92    1.46
   2 -10   8   17.56    1.05
   1 -10   8    4.59    0.81
   0 -10   8   24.48    1.30
  -1 -10   8   12.87    1.02
  -2 -10   8   16.83    1.21
  -3 -10   8    3.28    0.99
  -4 -10   8    7.16    1.26
  -5 -10   8    9.19    1.56
  -6 -10   8    9.69    1.79
  -7 -10   8    5.44    1.59
  -8 -10   8   -0.35    1.38
  -8  10  -7   -1.32    1.59
  -8  10  -7   -1.61    1.21
  -7  10  -7    6.58    1.72
  -7  10  -7    4.56    1.66
  -7  10  -7    5.19    1.54
  -6  10  -7   13.36    1.53
  -6  10  -7   10.98    1.46
  -5  10  -7   -1.36    1.07
  -5  10  -7    1.75    1.28
  -5  10  -7    0.57    1.03
  -4  10  -7    1.11    1.13
  -4  10  -7    1.15    0.99
  -4  10  -7    0.81    1.03
  -3  10  -7   23.88    1.64
  -3  10  -7   25.25    1.68
  -3  10  -7   22.53    1.81
  -2  10  -7   37.81    2.00
  -2  10  -7   38.25    2.25
   2 -10   7   39.33    1.42
  -1  10  -7    2.37    1.24
  -1  10  -7    2.50    1.23
   1 -10   7    3.07    0.70
   0  10  -7    4.31    1.33
   0 -10   7    2.40    0.68
  -1 -10   7   33.50    1.51
  -2 -10   7   28.17    1.51
  -3 -10   7   10.15    1.13
  -4 -10   7   15.83    1.41
  -5 -10   7   22.47    1.73
  -6 -10   7   11.13    1.42
  -7 -10   7    7.74    1.72
  -8 -10   7   11.87    1.76
  -8  10  -6   13.09    2.22
  -8  10  -6   10.78    2.01
  -7  10  -6   -1.34    1.15
  -7  10  -6   -0.59    1.22
  -7  10  -6   -0.40    1.14
  -6  10  -6   -0.11    1.16
  -6  10  -6    1.40    1.20
  -6  10  -6    1.67    1.18
  -5  10  -6   22.30    1.71
  -5  10  -6   23.94    1.89
  -5  10  -6   24.90    1.77
  -4  10  -6   25.14    1.91
  -4  10  -6   24.58    1.70
  -4  10  -6   25.92    1.71
  -3  10  -6   -0.28    0.98
  -3  10  -6   -0.73    0.92
  -2  10  -6   15.16    1.45
  -2  10  -6   16.66    1.31
   2 -10   6   16.45    0.82
  -1  10  -6    9.27    1.26
  -1  10  -6    9.41    1.13
   1 -10   6    7.71    0.67
   0  10  -6   24.25    1.69
   0 -10   6   23.47    1.15
   1  10  -6   -0.15    0.85
  -1 -10   6   -0.64    0.53
   2  10  -6   20.44    1.50
  -2 -10   6   18.76    1.25
  -2 -10   6   18.12    1.35
  -3 -10   6    7.62    1.35
  -3 -10   6    6.48    1.18
  -4 -10   6   15.82    1.38
  -4 -10   6   14.32    1.53
  -5 -10   6   11.34    1.76
  -5 -10   6    6.09    1.41
  -6 -10   6   30.30    2.13
  -6 -10   6   23.66    1.85
  -7 -10   6    8.64    1.64
  -7 -10   6    9.56    2.02
  -8 -10   6    2.74    1.44
  -9 -10   6    0.88    1.45
  -9  10  -5    8.06    2.02
  -8  10  -5    1.83    1.37
  -8  10  -5    1.86    1.50
  -7  10  -5    9.90    1.82
  -7  10  -5    6.66    1.80
  -7  10  -5    9.52    1.77
  -6  10  -5   18.19    1.82
  -6  10  -5   17.36    1.57
  -6  10  -5   18.08    1.58
  -5  10  -5   15.76    1.48
  -5  10  -5   15.13    1.62
  -5  10  -5   16.29    1.52
  -5  10  -5   17.03    1.49
  -4  10  -5   19.14    1.51
  -4  10  -5   18.10    1.59
  -4  10  -5   20.16    1.50
  -3  10  -5   11.04    1.17
  -3  10  -5    9.65    1.26
  -2  10  -5   15.38    1.39
  -2  10  -5   13.04    1.21
   2 -10   5   13.64    0.69
  -1  10  -5    8.25    1.16
  -1  10  -5    8.67    1.09
   1 -10   5    9.26    0.68
   0  10  -5   65.61    2.73
   0 -10   5   62.42    1.98
   0 -10   5   65.47    2.07
   1  10  -5   13.22    1.26
  -1 -10   5   12.90    0.98
  -1 -10   5   13.49    1.10
   2  10  -5   10.61    1.15
  -2 -10   5    6.52    0.87
  -2 -10   5    8.17    1.06
   3  10  -5   -1.36    0.76
  -3 -10   5   -2.04    0.76
  -3 -10   5    0.63    0.74
  -4 -10   5   27.42    1.69
  -4 -10   5   28.13    1.82
  -5 -10   5    9.74    1.52
  -5 -10   5   10.80    1.40
  -6 -10   5   -1.41    1.07
  -6 -10   5   -0.82    0.94
  -7 -10   5    1.45    1.49
  -7 -10   5    0.52    1.24
  -8 -10   5    8.35    1.96
  -8 -10   5   10.78    1.90
  -9 -10   5    1.63    1.83
  -9 -10   5    2.24    1.47
  -9  10  -4    2.04    1.63
  -8  10  -4   12.64    1.49
  -8  10  -4   12.72    2.07
  -7  10  -4    6.37    1.60
  -7  10  -4    8.26    1.66
  -7  10  -4    6.64    1.60
  -6  10  -4    4.40    1.41
  -6  10  -4    5.40    1.35
  -6  10  -4    3.49    1.18
  -5  10  -4    3.55    1.12
  -5  10  -4    5.21    1.28
  -5  10  -4    5.08    1.46
  -4  10  -4   31.42    1.99
  -4  10  -4   32.10    1.82
  -4  10  -4   32.47    1.88
  -4  10  -4   33.00    2.05
  -3  10  -4   19.39    1.60
  -3  10  -4   19.09    1.55
  -3  10  -4   19.65    1.46
  -2  10  -4   21.75    1.66
  -2  10  -4   23.14    1.51
   2 -10   4   22.35    0.81
   2 -10   4   23.33    0.87
  -1  10  -4   13.76    1.33
  -1  10  -4   12.52    1.20
   1 -10   4   14.68    0.86
   1 -10   4   13.79    0.75
   0  10  -4   48.22    2.27
   0 -10   4   47.87    1.72
   1  10  -4   18.74    1.40
  -1 -10   4   17.14    1.24
   2  10  -4   30.89    1.72
  -2 -10   4   30.16    1.67
   3  10  -4    8.40    1.03
  -3 -10   4    7.44    1.13
  -4 -10   4   36.10    2.03
  -5 -10   4   24.19    1.83
  -5 -10   4   25.81    1.72
  -6 -10   4   25.07    1.78
  -6 -10   4   21.49    1.85
  -7 -10   4    0.41    0.97
  -7 -10   4   -1.08    1.17
  -8 -10   4    6.90    1.75
  -8 -10   4    8.33    1.68
  -9 -10   4    6.79    1.77
  -9 -10   4    7.59    2.05
 -10 -10   4    9.21    2.24
  -9  10  -3   11.65    1.77
  -8  10  -3    5.21    1.57
  -8  10  -3    6.90    1.70
  -7  10  -3    7.74    1.70
  -7  10  -3    9.09    1.68
  -7  10  -3    9.57    1.78
  -6  10  -3   -0.38    0.93
  -6  10  -3    0.91    1.05
  -6  10  -3   -0.17    0.83
  -5  10  -3   21.97    1.79
  -5  10  -3   21.47    1.56
  -5  10  -3   20.57    1.64
  -4  10  -3   33.40    2.04
  -4  10  -3   34.13    1.91
  -4  10  -3   31.92    1.99
  -4  10  -3   32.28    1.79
  -3  10  -3   29.73    1.82
  -3  10  -3   30.54    1.75
  -3  10  -3   26.34    1.81
  -2  10  -3    0.64    0.81
  -2  10  -3   -1.04    0.97
  -2  10  -3    1.75    0.95
   2 -10   3    1.16    0.51
  -1  10  -3   21.72    1.52
  -1  10  -3   22.06    1.44
  -1  10  -3   19.52    1.37
   1 -10   3   18.96    0.98
   0  10  -3   48.45    2.24
   0  10  -3   48.63    2.04
   0 -10   3   47.27    1.76
   1  10  -3   36.92    1.88
   1  10  -3   37.71    1.68
  -1 -10   3   37.41    1.69
   2  10  -3    7.28    1.30
  -2 -10   3    7.48    1.21
   3  10  -3    9.69    0.98
  -3 -10   3    9.46    1.19
  -4 -10   3   23.69    1.64
  -5 -10   3   23.89    1.76
  -6 -10   3    2.46    1.32
  -7 -10   3   -0.67    1.18
  -7 -10   3   -0.94    0.99
  -8 -10   3   10.94    1.65
  -8 -10   3   10.64    1.80
  -9 -10   3    5.57    1.77
  -9 -10   3    4.62    1.73
 -10 -10   3    0.00    1.99
 -10 -10   3    2.31    1.78
  -9  10  -2    1.16    1.28
  -8  10  -2   10.48    1.36
  -8  10  -2   10.41    1.57
  -7  10  -2   20.62    1.93
  -7  10  -2   26.04    1.84
  -7  10  -2   23.15    1.76
  -6  10  -2   -0.52    0.98
  -6  10  -2    0.32    0.97
  -6  10  -2    0.59    0.99
  -5  10  -2   -1.28    0.85
  -5  10  -2   -0.32    0.84
  -4  10  -2   16.77    1.29
  -4  10  -2   16.58    1.47
  -4  10  -2   16.97    1.40
  -3  10  -2   42.64    2.16
  -3  10  -2   44.96    2.12
  -2  10  -2    5.96    1.18
  -2  10  -2    4.38    1.01
   2 -10   2    3.87    0.60
  -1  10  -2    0.66    0.78
  -1  10  -2    1.51    0.86
   1 -10   2    1.69    0.71
   0  10  -2   40.97    1.80
   0 -10   2   45.12    1.63
   1  10  -2   37.11    1.61
   1  10  -2   39.20    1.93
  -1 -10   2   37.83    1.66
   2  10  -2   24.87    1.46
  -2 -10   2   23.64    1.45
   3  10  -2    6.72    0.90
  -3 -10   2    5.66    1.21
  -4 -10   2   28.21    1.76
  -5 -10   2   18.63    1.56
  -6 -10   2   14.37    1.53
  -7 -10   2    5.22    1.49
  -8 -10   2    4.71    1.58
  -8 -10   2    3.75    1.35
  -9 -10   2    5.30    1.79
  -9 -10   2    7.56    1.68
 -10 -10   2    7.91    2.03
 -10 -10   2    9.40    2.12
  -9  10  -1   10.54    2.07
  -8  10  -1   -0.02    1.38
  -8  10  -1    3.35    1.46
  -7  10  -1    9.00    1.66
  -7  10  -1    5.84    1.42
  -6  10  -1    7.68    1.47
  -6  10  -1    7.86    1.43
  -5  10  -1   25.60    1.79
  -5  10  -1   27.97    1.68
  -4  10  -1    8.52    1.01
  -4  10  -1    8.34    1.37
  -4  10  -1    7.45    1.09
  -3  10  -1   37.09    1.94
  -3  10  -1   38.26    1.98
   3 -10   1   37.51    1.15
  -2  10  -1    3.26    1.09
  -2  10  -1    4.54    1.00
   2 -10   1    3.78    0.54
  -1  10  -1   33.64    1.76
  -1  10  -1   31.00    1.63
   1 -10   1   31.41    1.22
   0  10  -1   18.88    1.17
   0 -10   1   19.95    1.10
   1  10  -1   52.63    1.91
  -1 -10   1   53.25    1.94
  -2 -10   1   30.00    1.56
   3  10  -1   14.93    1.15
  -3 -10   1   13.69    1.29
  -4 -10   1   11.34    1.23
  -5 -10   1   24.12    1.74
  -6 -10   1   14.05    1.48
  -7 -10   1    2.92    1.36
  -8 -10   1   -0.74    1.24
  -9 -10   1   10.52    1.92
  -9 -10   1    9.43    2.00
  -9  10   0   -0.37    1.37
  -8  10   0    5.98    1.75
  -7  10   0   11.17    1.51
  -6  10   0    9.04    1.56
  -6  10   0    8.75    1.16
  -5  10   0   12.07    1.39
  -5  10   0   13.25    1.24
   5 -10   0   11.65    0.78
  -4  10   0   14.80    1.33
  -4  10   0   15.83    1.19
  -4  10   0   16.26    1.43
   4 -10   0   15.39    0.79
  -3  10   0   13.50    1.26
  -3  10   0   13.96    1.24
   3 -10   0   12.80    0.78
  -2  10   0    2.01    0.82
  -2  10   0    3.32    1.11
   2 -10   0    3.19    0.64
  -1  10   0   35.80    1.75
  -1  10   0   35.89    1.83
   1 -10   0   36.26    1.36
   0  10   0   29.23    1.46
   0 -10   0   27.98    1.28
  -1 -10   0   37.10    1.62
  -2 -10   0    3.01    0.94
  -3 -10   0   13.31    1.26
  -4 -10   0   14.58    1.37
  -5 -10   0   12.75    1.34
  -6 -10   0    8.42    1.63
  -7 -10   0   10.34    1.47
  -8 -10   0    5.82    1.62
  -9 -10   0    1.61    1.64
   8 -10  -1   -0.07    0.80
  -7  10   1    2.24    1.15
   7 -10  -1    4.68    0.92
  -6  10   1   16.72    1.44
  -6  10   1   14.28    1.62
   6 -10  -1   17.30    1.06
  -5  10   1   22.39    1.53
  -5  10   1   19.85    1.69
   5 -10  -1   23.43    1.15
  -4  10   1   13.89    1.39
  -4  10   1   10.57    1.06
  -4  10   1   12.24    1.25
   4 -10  -1   12.57    0.83
  -3  10   1   15.83    1.35
  -3  10   1   17.87    1.43
   3 -10  -1   15.82    0.93
  -2  10   1   31.16    1.72
  -2  10   1   29.86    1.68
   2 -10  -1   30.74    1.22
  -1  10   1   51.88    2.20
  -1  10   1   52.86    2.18
   1 -10  -1   51.20    1.73
   0 -10  -1   20.72    1.18
  -1 -10  -1   31.82    1.54
  -2 -10  -1    3.77    1.00
  -3 -10  -1   42.55    2.00
  -4 -10  -1    9.42    1.43
  -5 -10  -1   27.40    1.81
  -6 -10  -1    6.77    1.40
  -7 -10  -1    8.08    1.65
  -8 -10  -1    1.49    1.40
  -9 -10  -1   14.93    1.95
   9 -10  -2    5.90    1.21
   8 -10  -2    7.97    1.18
   7 -10  -2    3.97    0.90
  -6  10   2   16.66    1.39
   6 -10  -2   13.62    1.03
  -5  10   2   23.77    1.48
   5 -10  -2   22.37    1.22
  -4  10   2   26.90    1.49
  -4  10   2   27.95    1.77
   4 -10  -2   28.60    1.29
  -3  10   2    7.53    1.34
  -3  10   2    6.93    0.87
   3 -10  -2    6.34    0.92
  -2  10   2   23.98    1.51
   2 -10  -2   23.64    1.15
  -1  10   2   36.58    1.84
   1 -10  -2   38.60    1.55
   0 -10  -2   42.83    1.74
  -1 -10  -2    1.65    0.87
  -2 -10  -2    3.87    1.09
  -3 -10  -2   48.98    2.21
  -4 -10  -2   18.49    1.51
  -5 -10  -2   -0.66    0.94
  -6 -10  -2   -0.21    1.00
  -7 -10  -2   21.19    1.80
  -8 -10  -2   13.87    2.18
  -9 -10  -2   -0.25    1.52
   9 -10  -3    7.90    1.35
   8 -10  -3    8.06    1.05
   7 -10  -3   -0.94    0.81
   6 -10  -3    3.03    0.85
  -5  10   3   26.77    1.60
   5 -10  -3   27.62    1.45
  -4  10   3   25.81    1.46
  -4  10   3   24.01    1.65
   4 -10  -3   23.95    1.26
  -3  10   3    7.33    0.84
  -3  10   3    8.05    1.06
   3 -10  -3    9.31    0.88
  -2  10   3    7.51    1.31
   2 -10  -3    6.01    0.85
  -1  10   3   35.01    1.80
   1 -10  -3   34.91    1.53
   0 -10  -3   46.50    1.85
  -1 -10  -3   24.72    1.45
  -2 -10  -3    1.05    0.91
  -3 -10  -3   30.22    1.78
  -4 -10  -3   33.09    1.92
  -6 -10  -3   -1.04    1.08
  -7 -10  -3    5.96    1.60
  -8 -10  -3    4.79    1.71
  -9 -10  -3   13.67    2.32
   9 -10  -4    6.99    1.42
   8 -10  -4    7.74    1.30
   7 -10  -4    0.99    0.98
   6 -10  -4   25.97    1.52
   5 -10  -4   26.03    1.48
  -4  10   4   38.39    2.02
   4 -10  -4   39.85    1.73
  -3  10   4    7.95    0.85
  -3  10   4    9.57    1.50
   3 -10  -4    7.62    0.91
  -2  10   4   30.51    1.69
   2 -10  -4   31.72    1.54
  -1  10   4   18.49    1.35
   1 -10  -4   18.39    1.29
   0 -10  -4   50.36    2.05
  -1 -10  -4   15.43    1.27
  -2 -10  -4   27.86    1.66
  -3 -10  -4   19.43    1.52
  -4 -10  -4   35.77    2.06
  -5 -10  -4    6.93    1.55
  -6 -10  -4    2.98    1.31
  -7 -10  -4    5.36    1.61
  -8 -10  -4   13.57    1.79
   9 -10  -5    0.46    1.17
   8 -10  -5    9.53    1.23
   7 -10  -5    1.19    0.99
   6 -10  -5   -0.82    0.76
  -5  10   5    9.28    1.22
   5 -10  -5    9.42    1.16
  -4  10   5   31.90    1.86
   4 -10  -5   31.27    1.62
  -3  10   5   -1.65    0.82
   3 -10  -5    0.20    0.78
  -2  10   5    7.92    1.05
   2 -10  -5   10.38    1.10
   1 -10  -5   14.48    1.20
   0 -10  -5   66.53    2.48
  -1 -10  -5    8.08    1.07
  -2 -10  -5   14.36    1.32
  -3 -10  -5   10.25    1.27
  -4 -10  -5   21.41    1.75
  -5 -10  -5   16.18    1.62
  -6 -10  -5   20.17    1.75
  -7 -10  -5    7.68    1.79
  -8 -10  -5   -0.50    1.41
   8 -10  -6   -0.23    1.14
   7 -10  -6    8.91    1.45
   6 -10  -6   26.11    1.66
  -5  10   6   10.19    1.69
   5 -10  -6    8.86    1.11
  -4  10   6   12.89    1.33
   4 -10  -6   15.22    1.28
  -3  10   6    8.72    1.53
   3 -10  -6    6.87    1.03
  -2  10   6   21.90    1.45
   2 -10  -6   20.97    1.46
   1 -10  -6    0.36    0.83
   0 -10  -6   27.03    1.59
  -1 -10  -6    9.33    1.15
  -2 -10  -6   17.12    1.42
  -3 -10  -6   -0.58    0.88
  -4 -10  -6   30.33    1.99
  -5 -10  -6   28.64    2.02
  -6 -10  -6    1.29    1.36
  -7 -10  -6    0.49    1.45
  -8 -10  -6   12.58    2.18
   8 -10  -7   14.40    1.50
   7 -10  -7    8.75    1.29
   6 -10  -7   12.42    1.36
  -5  10   7   22.73    1.72
   5 -10  -7   22.76    1.61
  -4  10   7   19.71    1.58
   4 -10  -7   18.18    1.45
  -3  10   7   10.10    1.19
   3 -10  -7    9.62    1.17
  -2  10   7   31.16    1.78
   2 -10  -7   32.82    1.83
   1 -10  -7   35.11    1.82
   0 -10  -7    5.34    1.18
  -1 -10  -7    3.90    1.19
  -2 -10  -7   38.54    2.01
  -3 -10  -7   25.51    1.77
  -4 -10  -7   -0.32    0.97
  -5 -10  -7    1.31    1.26
  -6 -10  -7   10.88    1.58
  -7 -10  -7    6.72    1.87
   8 -10  -8    1.37    1.22
   7 -10  -8    6.95    1.51
   6 -10  -8    9.59    1.55
   5 -10  -8    8.66    1.50
   4 -10  -8    6.72    1.38
   3 -10  -8    3.71    1.15
   2 -10  -8   19.26    1.55
   1 -10  -8   12.55    1.34
   0 -10  -8   25.12    1.76
  -1 -10  -8    3.44    1.16
  -2 -10  -8   17.21    1.51
  -3 -10  -8    5.73    1.35
  -4 -10  -8   30.23    2.03
  -5 -10  -8    1.96    1.28
  -6 -10  -8    5.52    1.76
  -7 -10  -8    5.05    1.86
   7 -10  -9   11.98    1.55
   6 -10  -9   10.85    1.42
   5 -10  -9   12.08    1.40
   4 -10  -9    0.01    0.95
   3 -10  -9   12.55    1.39
   2 -10  -9   17.18    1.57
   1 -10  -9   31.39    1.91
   0 -10  -9    3.55    1.29
  -1 -10  -9    6.91    1.44
  -2 -10  -9   16.27    1.53
  -3 -10  -9   16.01    1.61
  -4 -10  -9   -0.16    1.19
  -5 -10  -9    0.03    1.29
  -6 -10  -9   10.68    2.06
  -7 -10  -9   11.26    2.39
   6 -10 -10    3.28    1.44
   5 -10 -10   14.42    1.63
   4 -10 -10    0.95    1.15
   3 -10 -10   -1.12    0.97
   2 -10 -10    9.52    1.37
   1 -10 -10   37.25    2.20
   0 -10 -10   10.16    1.68
  -1 -10 -10    1.11    1.05
  -2 -10 -10    9.89    1.64
  -3 -10 -10   19.42    1.75
  -4 -10 -10   11.04    1.81
  -5 -10 -10    1.71    1.48
  -6 -10 -10    5.84    1.91
   6 -10 -11    5.42    1.65
   5 -10 -11   10.48    1.59
   4 -10 -11   12.25    1.91
   3 -10 -11    9.84    1.45
   2 -10 -11    6.30    1.54
   1 -10 -11   19.43    1.76
   0 -10 -11   10.00    1.79
  -1 -10 -11    4.15    1.39
  -2 -10 -11   -0.30    1.16
  -3 -10 -11   14.93    1.72
  -4 -10 -11   12.06    1.66
  -5 -10 -11    3.14    1.56
   5 -10 -12   11.80    2.02
   4 -10 -12   -1.27    1.12
   3 -10 -12    2.62    1.43
   2 -10 -12   11.05    1.85
   1 -10 -12   11.38    1.93
   0 -10 -12   -0.50    1.17
  -1 -10 -12   12.79    2.10
  -2 -10 -12    5.39    1.63
  -3 -10 -12   13.61    2.13
  -4 -10 -12   -1.28    1.23
  -5 -10 -12   12.88    2.17
   3 -10 -13    6.56    1.81
   2 -10 -13    3.14    1.61
   1 -10 -13   11.45    1.70
   0 -10 -13    5.40    1.76
  -1 -10 -13    5.26    1.78
  -2 -10 -13   -0.01    1.43
  -3 -10 -13   12.10    1.81
  -4 -10 -13    0.68    1.62
   2 -10 -14   10.81    2.21
   1 -10 -14   -0.93    1.55
   0 -10 -14    5.75    1.86
  -1 -10 -14   11.67    2.12
  -2 -10 -14    9.40    2.09
  -3 -10 -14   -2.44    1.41
  -4 -10 -14   -2.55    1.52
   0 -10 -15   -3.23    1.42
  -1 -10 -15    9.11    2.07
  -2 -10 -15    9.48    2.12
  -2  11 -14    5.75    2.08
   2 -11  14    3.41    1.39
   1 -11  14    1.86    1.31
   0 -11  14   14.45    1.65
  -3  11 -13    1.26    1.54
  -2  11 -13    6.24    1.84
   2 -11  13    5.49    1.35
   1 -11  13    1.81    1.07
   0 -11  13    0.26    1.02
  -1 -11  13    2.77    1.29
  -2 -11  13    3.47    1.26
  -4  11 -12   30.32    2.22
  -3  11 -12    5.30    1.71
  -2  11 -12   -1.03    1.23
   2 -11  12    0.64    1.02
   1 -11  12    8.30    1.38
   0 -11  12   38.08    2.00
  -1 -11  12    2.78    1.11
  -2 -11  12   -0.53    1.06
  -3 -11  12    9.98    1.23
  -4 -11  12   23.75    1.92
  -5  11 -11   -1.28    1.40
  -4  11 -11    2.14    1.46
  -3  11 -11    4.70    1.55
   2 -11  11    0.45    0.87
   1 -11  11   -1.57    0.81
   0 -11  11    3.32    0.97
  -1 -11  11    5.55    1.15
  -2 -11  11    0.51    0.94
  -3 -11  11   -0.40    0.81
  -4 -11  11   -1.91    0.87
  -5 -11  11   -1.87    1.15
  -6  11 -10   -0.37    1.36
  -5  11 -10   -1.56    1.29
  -4  11 -10   21.46    1.82
  -3  11 -10   12.51    2.02
   2 -11  10   -0.61    0.79
   1 -11  10    0.69    0.80
   0 -11  10   38.49    1.82
  -1 -11  10    7.25    0.97
  -2 -11  10    1.94    0.87
  -3 -11  10    1.12    1.03
  -4 -11  10   29.76    1.99
  -5 -11  10    1.42    1.30
  -6 -11  10    4.92    1.60
  -7  11  -9    9.86    2.28
  -6  11  -9    1.28    1.53
  -6  11  -9   -1.14    1.35
  -5  11  -9   12.67    2.00
  -5  11  -9   10.13    1.51
  -4  11  -9    4.75    1.49
  -4  11  -9    1.31    1.32
  -3  11  -9   12.35    1.37
  -3  11  -9   11.98    1.38
  -2  11  -9    3.26    1.33
   2 -11   9    4.19    0.88
   1 -11   9   21.80    1.30
   0 -11   9    5.80    1.00
  -1 -11   9    5.87    1.03
  -2 -11   9    8.79    1.07
  -3 -11   9   14.60    1.29
  -4 -11   9    4.97    1.29
  -5 -11   9    1.09    1.06
  -6 -11   9   12.40    1.54
  -7  11  -8    3.06    1.43
  -7  11  -8   -0.67    1.53
  -7  11  -8    1.76    1.55
  -7  11  -8   -0.99    1.41
  -6  11  -8   -1.45    1.09
  -6  11  -8   -2.05    1.28
  -6  11  -8    0.12    1.34
  -5  11  -8    0.10    1.07
  -5  11  -8   -1.32    1.14
  -5  11  -8   -0.83    1.41
  -4  11  -8   11.64    1.78
  -4  11  -8    8.18    1.28
  -4  11  -8    9.95    2.00
  -3  11  -8    2.00    1.17
  -3  11  -8    1.25    1.40
  -3  11  -8    3.39    1.21
  -2  11  -8    4.02    1.27
  -2  11  -8    1.36    1.37
   2 -11   8    2.39    0.87
  -1  11  -8   -1.07    1.05
   1 -11   8    0.37    0.63
   0 -11   8   16.86    1.12
  -1 -11   8    6.29    0.88
  -2 -11   8    6.75    0.92
  -3 -11   8   -0.94    0.76
  -4 -11   8   10.08    1.26
  -5 -11   8    1.42    1.21
  -6 -11   8   11.03    1.49
  -7 -11   8   -0.29    1.23
  -8  11  -7    5.13    2.01
  -7  11  -7   10.83    1.99
  -7  11  -7    9.23    2.00
  -7  11  -7    8.42    1.91
  -6  11  -7    1.06    1.48
  -6  11  -7    2.05    1.44
  -6  11  -7    0.26    1.39
  -5  11  -7   31.76    2.05
  -5  11  -7   31.38    2.06
  -5  11  -7   30.09    2.20
  -4  11  -7    9.92    1.28
  -4  11  -7   10.91    1.46
  -4  11  -7   11.00    1.31
  -3  11  -7    6.18    1.65
  -3  11  -7    7.64    1.61
  -3  11  -7    7.09    1.46
  -2  11  -7    9.39    1.81
  -2  11  -7    9.55    1.20
   2 -11   7    9.86    0.80
  -1  11  -7   70.92    3.16
   1 -11   7   69.82    2.12
   0  11  -7   16.40    1.58
   0 -11   7   14.90    0.97
   1  11  -7    2.81    1.29
  -1 -11   7    2.82    0.81
  -2 -11   7   13.74    1.16
  -3 -11   7   69.82    2.74
  -4 -11   7    7.36    1.43
  -5 -11   7   -0.79    0.88
  -6 -11   7   12.37    1.52
  -7 -11   7   24.46    2.05
  -8 -11   7   -1.34    1.24
  -8  11  -6   -0.08    1.35
  -8  11  -6    1.85    1.59
  -7  11  -6   -0.51    1.21
  -7  11  -6    0.89    1.33
  -7  11  -6    1.65    1.37
  -6  11  -6   -0.47    1.05
  -6  11  -6   -2.19    1.01
  -6  11  -6   -1.80    1.05
  -6  11  -6   -0.26    1.26
  -5  11  -6    5.21    1.47
  -5  11  -6    2.71    1.45
  -5  11  -6    2.72    1.43
  -5  11  -6    3.32    1.33
  -4  11  -6    8.23    1.21
  -4  11  -6    7.04    1.55
  -4  11  -6    6.62    1.61
  -3  11  -6    7.75    1.69
  -3  11  -6   10.42    1.65
  -2  11  -6    1.17    1.15
  -2  11  -6   -0.92    0.90
  -1  11  -6   -1.79    1.01
  -1  11  -6    0.51    1.02
   1 -11   6    0.72    0.45
   0  11  -6   -0.74    0.80
   0 -11   6   -0.59    0.56
   1  11  -6    7.90    1.15
  -1 -11   6    7.46    0.85
  -1 -11   6    8.32    1.00
   2  11  -6    0.59    1.04
  -2 -11   6    0.31    0.97
  -2 -11   6   -1.06    0.71
  -3 -11   6   -0.37    0.82
  -3 -11   6    0.09    1.02
  -4 -11   6    0.61    0.90
  -4 -11   6   -0.06    1.04
  -5 -11   6    5.38    1.53
  -5 -11   6    4.84    1.28
  -6 -11   6    0.85    1.19
  -6 -11   6   -0.45    1.30
  -7 -11   6   -0.86    1.11
  -7 -11   6   -1.05    1.35
  -8 -11   6   -0.39    1.31
  -8  11  -5    9.88    1.98
  -8  11  -5    9.65    2.02
  -7  11  -5    2.41    1.40
  -7  11  -5    2.75    1.40
  -7  11  -5    1.06    1.30
  -6  11  -5    0.01    1.22
  -6  11  -5   -1.11    0.97
  -6  11  -5   -1.00    1.13
  -6  11  -5    0.55    1.16
  -5  11  -5   63.33    3.04
  -5  11  -5   64.91    2.92
  -5  11  -5   65.75    2.86
  -5  11  -5   62.55    3.17
  -4  11  -5   20.59    1.80
  -4  11  -5   18.15    1.69
  -4  11  -5   22.30    1.66
  -4  11  -5   22.65    1.64
  -3  11  -5   -0.83    0.97
  -3  11  -5    0.45    1.01
  -2  11  -5   10.86    1.18
  -2  11  -5    9.49    1.28
  -1  11  -5   85.00    3.18
  -1  11  -5   85.08    3.34
   1 -11   5   82.68    2.28
   1 -11   5   82.12    2.24
   0  11  -5   13.95    1.39
   0 -11   5   12.75    0.90
   0 -11   5   13.05    0.98
   1  11  -5    3.82    1.19
  -1 -11   5    2.60    0.82
  -1 -11   5    2.88    0.72
   2  11  -5   11.31    1.19
  -2 -11   5   10.71    1.02
  -2 -11   5   13.04    1.22
   3  11  -5   55.77    2.49
  -3 -11   5   54.14    2.43
  -3 -11   5   51.17    2.25
  -4 -11   5   -0.03    0.83
  -4 -11   5    0.49    1.07
  -5 -11   5    8.57    1.15
  -5 -11   5    9.03    1.59
  -6 -11   5    5.75    1.60
  -6 -11   5    7.96    1.57
  -7 -11   5   30.81    2.23
  -7 -11   5   33.79    2.37
  -8 -11   5   -1.37    1.22
  -8 -11   5   -3.00    1.37
  -8  11  -4    9.33    1.88
  -8  11  -4   10.05    1.85
  -7  11  -4    0.96    1.10
  -7  11  -4    0.88    1.34
  -7  11  -4    3.37    1.49
  -6  11  -4    8.16    1.86
  -6  11  -4    7.23    1.43
  -6  11  -4    9.43    1.25
  -5  11  -4    7.86    1.44
  -5  11  -4    4.30    1.51
  -5  11  -4    5.96    1.40
  -5  11  -4    5.39    1.53
  -4  11  -4    9.47    1.75
  -4  11  -4    6.16    1.42
  -4  11  -4    8.83    1.42
  -4  11  -4    5.74    1.40
  -3  11  -4    9.29    1.19
  -3  11  -4    8.87    1.19
  -3  11  -4    8.60    1.25
  -2  11  -4   14.76    1.31
  -2  11  -4   15.42    1.39
  -2  11  -4   14.17    1.47
  -1  11  -4    3.86    1.32
  -1  11  -4    5.86    1.14
  -1  11  -4    5.12    1.42
   1 -11   4    4.72    0.76
   0  11  -4    8.61    1.08
   0  11  -4    8.49    1.15
   0 -11   4    6.86    0.88
   1  11  -4   13.12    1.31
   1  11  -4   11.60    1.10
  -1 -11   4   11.79    1.08
   2  11  -4   15.85    1.35
  -2 -11   4   16.49    1.33
   3  11  -4   -0.28    0.95
  -3 -11   4   -0.37    1.00
  -4 -11   4    1.66    1.13
  -5 -11   4    9.24    1.62
  -5 -11   4    8.16    1.24
  -6 -11   4    3.37    1.35
  -6 -11   4    4.00    1.18
  -7 -11   4   -0.79    1.25
  -7 -11   4   -0.32    1.12
  -8 -11   4   -2.26    1.18
  -8 -11   4    1.77    1.57
  -9 -11   4    2.19    1.91
  -9 -11   4    5.02    1.74
  -8  11  -3    9.73    1.86
  -8  11  -3   10.60    1.58
  -7  11  -3   -0.11    1.12
  -7  11  -3    0.33    1.09
  -7  11  -3   -1.66    1.08
  -6  11  -3    0.21    1.00
  -6  11  -3   -0.63    1.01
  -6  11  -3   -0.39    1.10
  -5  11  -3   25.21    1.79
  -5  11  -3   26.61    1.74
  -5  11  -3   24.12    1.83
  -5  11  -3   22.90    1.85
  -4  11  -3   13.21    1.43
  -4  11  -3   12.92    1.37
  -4  11  -3   11.97    1.29
  -3  11  -3    5.50    1.13
  -3  11  -3    4.71    1.25
  -3  11  -3    5.29    1.45
  -2  11  -3    3.98    1.28
  -2  11  -3    4.54    1.18
  -2  11  -3    5.65    1.20
   2 -11   3    4.55    0.65
  -1  11  -3   46.12    2.21
  -1  11  -3   45.83    2.31
  -1  11  -3   46.25    2.15
   1 -11   3   43.28    1.57
   0  11  -3   13.76    1.20
   0  11  -3   14.94    1.35
   0 -11   3   15.33    1.12
   1  11  -3   14.24    1.13
   1  11  -3   13.02    1.25
  -1 -11   3   13.53    1.20
   2  11  -3    8.38    1.42
  -2 -11   3    8.03    1.27
   3  11  -3   39.23    1.92
  -3 -11   3   39.65    2.01
  -4 -11   3    8.95    1.48
  -5 -11   3   17.90    1.62
  -6 -11   3    1.93    1.27
  -7 -11   3   13.01    1.61
  -7 -11   3   12.38    1.49
  -8 -11   3   -0.83    1.44
  -8 -11   3   -1.44    1.04
  -9 -11   3    9.43    2.00
  -9 -11   3    5.85    1.88
  -9  11  -2    2.09    1.58
  -8  11  -2    9.77    1.85
  -8  11  -2   10.36    1.76
  -7  11  -2    5.31    1.59
  -7  11  -2    2.45    1.20
  -7  11  -2    3.67    1.38
  -6  11  -2   32.26    2.09
  -6  11  -2   31.71    1.96
  -6  11  -2   31.25    2.19
  -5  11  -2    9.86    1.56
  -5  11  -2    7.93    1.49
  -5  11  -2    9.15    1.21
  -4  11  -2   10.36    1.23
  -4  11  -2   11.39    1.16
  -4  11  -2   12.05    1.29
  -3  11  -2    9.34    1.10
  -3  11  -2   10.71    1.21
  -2  11  -2   71.88    2.80
  -2  11  -2   66.58    2.71
   2 -11   2   68.59    1.85
  -1  11  -2   30.41    1.68
  -1  11  -2   27.67    1.72
   1 -11   2   27.48    1.22
   0  11  -2    8.37    0.95
   0 -11   2    8.35    0.93
   1  11  -2   16.66    1.38
   1  11  -2   17.40    1.17
  -1 -11   2   18.08    1.25
   2  11  -2   60.77    2.46
  -2 -11   2   62.21    2.31
   3  11  -2   16.94    1.27
  -3 -11   2   15.66    1.34
  -4 -11   2    3.70    1.15
  -5 -11   2   22.08    1.74
  -6 -11   2   27.88    1.93
  -7 -11   2    0.01    1.26
  -8 -11   2    0.00    1.39
  -9 -11   2    9.38    1.88
  -9 -11   2    8.61    2.06
  -9  11  -1   -0.01    1.51
  -8  11  -1    5.94    1.76
  -8  11  -1    6.00    1.69
  -7  11  -1   -0.48    0.98
  -7  11  -1   -0.96    0.93
  -6  11  -1    1.07    1.08
  -6  11  -1    0.85    1.06
  -5  11  -1    1.03    1.10
  -5  11  -1    1.18    0.92
  -5  11  -1   -2.10    0.91
  -4  11  -1    3.88    1.12
  -4  11  -1    2.63    1.08
  -4  11  -1    5.48    1.19
  -3  11  -1    1.27    1.00
  -3  11  -1    1.30    0.79
  -2  11  -1    2.76    0.88
  -2  11  -1    0.83    0.94
   2 -11   1    1.45    0.55
  -1  11  -1    6.59    1.27
  -1  11  -1    6.19    0.89
   1 -11   1    6.19    0.90
   0  11  -1    5.99    0.88
   0 -11   1    5.60    0.85
   1  11  -1    8.78    0.89
  -1 -11   1    7.78    0.97
  -2 -11   1    6.88    1.19
   3  11  -1   10.06    1.09
  -3 -11   1    9.31    1.13
  -4 -11   1    8.58    1.18
  -5 -11   1   10.83    1.41
  -6 -11   1    0.48    1.17
  -7 -11   1   -0.12    1.09
  -8 -11   1    1.95    1.45
  -9 -11   1    0.41    1.57
  -9  11   0    9.25    1.96
  -8  11   0    2.29    1.29
  -7  11   0    0.46    1.23
  -7  11   0    0.10    1.11
  -6  11   0   57.42    2.97
  -6  11   0   62.16    2.70
  -5  11   0   11.70    1.43
  -5  11   0   12.91    1.26
  -5  11   0   13.54    1.37
  -4  11   0    5.47    1.33
  -4  11   0    3.58    1.16
  -4  11   0    2.76    0.95
  -3  11   0    2.03    0.90
  -3  11   0    1.19    1.06
   3 -11   0    2.48    0.59
  -2  11   0   91.61    3.27
  -2  11   0   93.17    3.24
   2 -11   0   89.52    2.40
  -1  11   0    9.95    1.54
  -1  11   0    8.04    0.96
   1 -11   0    6.52    0.81
   0  11   0   -0.50    0.53
   0 -11   0    0.33    0.79
  -1 -11   0    6.35    0.94
  -2 -11   0   95.00    2.99
  -3 -11   0    2.36    1.04
  -4 -11   0    4.51    1.16
  -5 -11   0    9.48    1.22
  -6 -11   0   63.75    2.91
  -7 -11   0   -0.89    1.09
  -8 -11   0    2.40    1.45
  -9 -11   0    4.80    1.82
 -10 -11   0   14.07    2.13
  -6  11   1    1.93    1.26
  -6  11   1    3.08    1.26
  -5  11   1   12.63    1.34
  -5  11   1   13.78    1.33
  -5  11   1   11.18    1.44
   5 -11  -1   12.72    0.92
  -4  11   1    6.22    0.94
  -4  11   1    8.21    1.41
  -4  11   1    9.14    1.55
   4 -11  -1    8.11    0.77
  -3  11   1    9.21    1.17
  -3  11   1    8.53    1.15
   3 -11  -1    9.47    0.76
  -2  11   1    7.52    1.02
  -2  11   1    8.50    1.27
   2 -11  -1    4.89    0.71
  -1  11   1    7.58    1.08
   1 -11  -1    7.66    0.86
   0 -11  -1    7.60    0.89
  -1 -11  -1    7.52    1.17
  -2 -11  -1    2.48    0.91
  -3 -11  -1    2.66    1.01
  -4 -11  -1    3.91    1.17
  -5 -11  -1    0.76    1.05
  -6 -11  -1    0.95    1.07
  -7 -11  -1    1.84    1.41
  -8 -11  -1    5.76    1.71
  -9 -11  -1    0.41    1.54
   7 -11  -2    2.50    0.92
  -6  11   2   33.23    1.97
   6 -11  -2   33.15    1.52
  -5  11   2   23.28    1.70
  -5  11   2   20.18    1.50
   5 -11  -2   22.75    1.23
  -4  11   2    5.02    1.13
  -4  11   2    2.40    1.23
   4 -11  -2    4.40    0.86
  -3  11   2   17.51    1.46
   3 -11  -2   15.92    1.06
  -2  11   2   62.22    2.60
   2 -11  -2   63.47    2.05
  -1  11   2   16.35    1.37
   1 -11  -2   17.63    1.13
   0 -11  -2    7.69    0.97
  -1 -11  -2   28.68    1.50
  -2 -11  -2   74.84    2.70
  -3 -11  -2   11.75    1.28
  -4 -11  -2   12.25    1.32
  -5 -11  -2    9.02    1.33
  -6 -11  -2   28.35    2.02
  -7 -11  -2    4.44    1.47
  -8 -11  -2   10.15    2.10
  -9 -11  -2    6.03    1.80
   8 -11  -3   -0.81    0.97
   7 -11  -3   14.10    1.20
   6 -11  -3    5.96    1.06
  -5  11   3   14.72    1.47
   5 -11  -3   16.13    1.12
  -4  11   3    7.19    1.10
  -4  11   3    9.11    1.36
   4 -11  -3    7.38    0.91
  -3  11   3   40.61    1.78
  -3  11   3   36.59    2.03
   3 -11  -3   40.87    1.69
  -2  11   3    6.54    1.33
   2 -11  -3    5.51    0.82
  -1  11   3   13.96    1.27
   1 -11  -3   12.66    1.05
   0 -11  -3   13.77    1.13
  -1 -11  -3   46.64    2.02
  -2 -11  -3    5.69    1.18
  -3 -11  -3    4.23    1.27
  -4 -11  -3   11.76    1.39
  -5 -11  -3   28.65    1.96
  -6 -11  -3    1.03    1.34
  -7 -11  -3   -2.28    1.15
  -8 -11  -3   11.33    2.06
  -9 -11  -3    9.29    2.14
   9 -11  -4    4.86    1.32
   8 -11  -4   -2.61    0.83
   7 -11  -4   -1.33    0.93
   6 -11  -4    5.44    1.16
  -5  11   4    9.33    1.68
   5 -11  -4    6.31    0.93
  -4  11   4    1.53    1.18
   4 -11  -4    3.10    0.92
  -3  11   4    1.15    1.05
   3 -11  -4    0.90    0.82
  -2  11   4   15.95    1.41
   2 -11  -4   17.14    1.16
   1 -11  -4   11.52    1.07
   0 -11  -4    7.78    0.97
  -1 -11  -4    3.98    1.09
  -2 -11  -4   16.57    1.37
  -3 -11  -4    9.56    1.28
  -4 -11  -4    8.68    1.57
  -5 -11  -4    2.49    1.40
  -6 -11  -4    9.55    1.44
  -7 -11  -4    0.28    1.28
  -8 -11  -4    7.71    1.89
  -9 -11  -4    2.68    1.82
   8 -11  -5   -3.10    0.95
   7 -11  -5   28.95    1.71
  -6  11   5    7.27    1.78
   6 -11  -5    9.05    1.37
  -5  11   5    9.76    1.80
   5 -11  -5    9.20    1.10
  -4  11   5    0.24    1.02
   4 -11  -5    1.11    0.91
  -3  11   5   58.93    2.63
   3 -11  -5   64.45    2.38
  -2  11   5   12.97    1.28
   2 -11  -5   11.28    1.09
   1 -11  -5    3.66    0.98
   0 -11  -5   12.47    1.24
  -1 -11  -5   84.96    2.94
  -2 -11  -5   10.26    1.24
  -3 -11  -5    0.15    1.07
  -4 -11  -5   23.87    1.88
  -5 -11  -5   69.44    3.12
  -6 -11  -5   -0.98    1.20
  -7 -11  -5    3.31    1.52
  -8 -11  -5   10.80    2.14
   8 -11  -6    0.85    1.18
   7 -11  -6   -1.81    1.08
  -6  11   6    2.94    1.53
   6 -11  -6    1.22    1.06
  -5  11   6    8.07    1.56
   5 -11  -6    5.29    1.20
  -4  11   6    0.79    1.19
   4 -11  -6    0.53    0.91
  -3  11   6   -1.88    0.95
   3 -11  -6   -0.02    0.84
  -2  11   6    1.35    0.97
   2 -11  -6    0.58    0.97
   1 -11  -6    7.77    1.10
   0 -11  -6   -0.45    0.80
  -1 -11  -6   -0.52    0.83
  -2 -11  -6    0.20    1.00
  -3 -11  -6    7.39    1.42
  -4 -11  -6    9.14    1.71
  -5 -11  -6    3.59    1.42
  -6 -11  -6   -2.18    1.25
  -7 -11  -6    0.05    1.41
  -8 -11  -6    1.79    1.63
   8 -11  -7    0.23    1.27
   7 -11  -7   21.15    1.72
   6 -11  -7   12.66    1.40
   5 -11  -7    1.06    0.97
  -4  11   7    9.54    1.34
   4 -11  -7    9.40    1.46
   3 -11  -7   75.28    2.88
  -2  11   7   15.37    1.49
   2 -11  -7   18.51    1.53
   1 -11  -7    2.63    1.10
   0 -11  -7   15.94    1.44
  -1 -11  -7   72.20    2.84
  -2 -11  -7    9.33    1.33
  -3 -11  -7    5.27    1.40
  -4 -11  -7   11.76    1.47
  -5 -11  -7   37.91    2.41
  -6 -11  -7    1.48    1.55
  -7 -11  -7    9.18    2.04
  -8 -11  -7    5.27    2.02
   7 -11  -8    1.12    1.38
   6 -11  -8   10.96    1.73
   5 -11  -8    2.23    1.27
   4 -11  -8   12.14    1.36
   3 -11  -8    1.12    1.11
   2 -11  -8    9.75    1.55
   1 -11  -8    8.05    1.50
   0 -11  -8   15.85    1.48
  -1 -11  -8    0.92    1.05
  -2 -11  -8    3.38    1.22
  -3 -11  -8    2.58    1.25
  -4 -11  -8    8.65    1.69
  -5 -11  -8   -1.99    1.27
  -6 -11  -8    0.24    1.52
  -7 -11  -8   -0.12    1.59
   6 -11  -9   13.20    1.54
   5 -11  -9    1.97    1.26
   4 -11  -9    4.31    1.42
   3 -11  -9   15.56    1.59
   2 -11  -9    8.89    1.30
   1 -11  -9    5.24    1.42
   0 -11  -9    6.61    1.47
  -1 -11  -9   22.87    1.84
  -2 -11  -9    3.27    1.25
  -3 -11  -9   10.63    1.45
  -4 -11  -9    2.83    1.47
  -5 -11  -9   12.99    2.13
  -6 -11  -9    0.14    1.60
  -7 -11  -9    8.39    2.15
   6 -11 -10    7.91    1.77
   5 -11 -10   -0.03    1.10
   4 -11 -10   27.85    2.02
   3 -11 -10    3.37    1.33
   2 -11 -10    3.19    1.35
   1 -11 -10    9.34    1.67
   0 -11 -10   41.63    2.37
  -1 -11 -10   -0.51    1.15
  -2 -11 -10    1.05    1.23
  -3 -11 -10   10.17    1.90
  -4 -11 -10   23.00    2.11
  -5 -11 -10    1.76    1.68
  -6 -11 -10   -4.98    1.34
   5 -11 -11   -1.14    1.04
   4 -11 -11    1.53    1.36
   3 -11 -11    0.29    1.20
   2 -11 -11    2.91    1.49
   1 -11 -11    4.81    1.62
   0 -11 -11    3.73    1.49
  -1 -11 -11   -1.89    1.16
  -2 -11 -11   -0.69    1.24
  -3 -11 -11    4.46    1.67
  -4 -11 -11    4.02    1.71
  -5 -11 -11   -0.28    1.47
  -6 -11 -11    0.18    1.81
   4 -11 -12   26.32    2.19
   3 -11 -12    8.37    1.80
   2 -11 -12    2.23    1.46
   1 -11 -12    1.94    1.37
   0 -11 -12   37.43    2.44
  -1 -11 -12    5.44    1.73
  -2 -11 -12   -1.63    1.10
  -3 -11 -12    1.70    1.47
  -4 -11 -12   27.91    2.44
  -5 -11 -12    1.30    1.61
   2 -11 -13    5.91    1.82
   1 -11 -13    2.55    1.54
   0 -11 -13    1.16    1.41
  -1 -11 -13   -2.16    1.33
  -2 -11 -13    4.69    1.79
  -3 -11 -13   -4.21    1.31
  -4 -11 -13   -3.41    1.41
  -5 -11 -13   -0.46    1.67
   0 -11 -14   19.24    2.17
  -1 -11 -14    2.73    1.81
  -2 -11 -14    4.68    1.91
  -2  12 -13    0.56    1.80
   1 -12  13   -0.02    1.12
   0 -12  13    2.38    1.25
  -1 -12  13    1.61    1.26
  -3  12 -12   13.28    1.71
  -2  12 -12    8.66    2.03
   1 -12  12   23.93    1.62
   0 -12  12    0.11    1.08
  -1 -12  12   12.06    1.34
  -2 -12  12    1.08    1.07
  -3 -12  12    9.99    1.33
  -4  12 -11    0.12    1.52
  -3  12 -11    1.62    1.58
   1 -12  11    2.47    1.08
   0 -12  11   -0.38    0.86
  -1 -12  11   -0.64    0.82
  -2 -12  11    4.32    1.21
  -3 -12  11    6.23    1.33
  -4 -12  11   -0.86    0.99
  -5  12 -10   11.64    2.15
  -4  12 -10    0.12    1.42
  -3  12 -10    9.41    1.84
   1 -12  10   18.15    1.28
   0 -12  10    1.11    0.85
  -1 -12  10   15.32    1.25
  -2 -12  10    0.66    0.96
  -3 -12  10   15.65    1.47
  -4 -12  10    1.69    1.20
  -5 -12  10   23.99    1.99
  -7  12  -9   -2.38    1.65
  -6  12  -9   13.01    1.76
  -5  12  -9    5.28    1.73
  -5  12  -9    1.91    1.49
  -4  12  -9   -0.88    1.19
  -4  12  -9    0.33    1.17
  -3  12  -9    1.11    1.32
  -3  12  -9    0.63    1.19
   1 -12   9    5.86    1.01
   0 -12   9    4.68    0.94
  -1 -12   9    4.25    1.04
  -2 -12   9   13.50    1.23
  -3 -12   9    5.26    1.21
  -4 -12   9    8.22    1.46
  -5 -12   9    4.45    1.34
  -7  12  -8   -1.27    1.55
  -7  12  -8    0.05    1.72
  -6  12  -8   -0.71    1.51
  -6  12  -8    2.29    1.66
  -6  12  -8   -1.25    1.26
  -6  12  -8    0.82    1.64
  -5  12  -8    5.37    1.63
  -5  12  -8    6.21    1.69
  -5  12  -8    5.41    1.83
  -4  12  -8    0.31    1.35
  -4  12  -8    2.31    1.50
  -4  12  -8    0.44    1.11
  -3  12  -8    6.58    1.48
  -3  12  -8    2.65    1.51
  -3  12  -8    6.30    1.49
  -2  12  -8   -1.36    0.95
  -2  12  -8    0.01    1.21
  -1  12  -8    9.00    1.89
   1 -12   8    7.42    0.82
   0 -12   8    1.72    0.70
  -1 -12   8   15.20    1.12
  -2 -12   8   -0.52    0.72
  -3 -12   8    2.78    1.08
  -4 -12   8    0.76    1.04
  -5 -12   8   13.05    1.55
  -6 -12   8    0.30    1.40
  -8  12  -7   -0.61    1.74
  -7  12  -7    1.61    1.49
  -7  12  -7    2.68    1.92
  -7  12  -7    0.88    1.56
  -7  12  -7    1.44    1.61
  -6  12  -7   25.31    2.32
  -6  12  -7   28.38    2.10
  -6  12  -7   27.30    2.09
  -6  12  -7   30.14    2.31
  -5  12  -7    0.40    1.23
  -5  12  -7   -0.27    1.29
  -5  12  -7    0.70    1.21
  -5  12  -7   -0.38    1.34
  -4  12  -7   12.31    1.63
  -4  12  -7    9.62    1.30
  -4  12  -7    9.61    1.34
  -3  12  -7    3.36    1.36
  -3  12  -7    4.59    1.62
  -2  12  -7   37.51    2.15
  -2  12  -7   34.40    2.37
  -1  12  -7   -0.19    1.16
   1 -12   7    0.51    0.64
   0  12  -7   13.93    1.53
   0 -12   7   14.90    1.02
   1  12  -7    8.03    1.65
  -1 -12   7    7.44    0.88
  -2 -12   7   27.28    1.60
  -3 -12   7   -0.64    0.80
  -4 -12   7   11.65    1.38
  -5 -12   7   11.25    1.43
  -6 -12   7   16.04    1.74
  -7 -12   7   -0.88    1.31
  -8  12  -6    3.47    1.88
  -7  12  -6    2.44    1.61
  -7  12  -6    3.30    1.71
  -7  12  -6    3.80    1.55
  -7  12  -6    1.94    1.51
  -6  12  -6   -0.85    1.12
  -6  12  -6    2.67    1.44
  -6  12  -6    1.22    1.35
  -6  12  -6    1.29    1.31
  -5  12  -6    0.91    1.46
  -5  12  -6    2.43    1.33
  -5  12  -6    0.67    0.94
  -5  12  -6    1.96    1.25
  -4  12  -6    8.83    1.80
  -4  12  -6    7.54    1.17
  -4  12  -6    8.11    1.21
  -4  12  -6    6.72    1.59
  -3  12  -6    0.80    1.02
  -3  12  -6    1.87    1.29
  -2  12  -6    3.24    1.18
  -2  12  -6    4.20    1.48
  -1  12  -6    9.08    1.83
   1 -12   6    4.93    0.64
   0  12  -6    0.87    1.24
   0 -12   6    0.89    0.68
   1  12  -6   -1.38    0.90
  -1 -12   6    0.28    0.90
  -1 -12   6   -0.11    0.66
   2  12  -6    2.83    1.40
  -2 -12   6    4.05    1.26
  -2 -12   6    0.04    0.83
  -3 -12   6    2.79    1.03
  -3 -12   6    2.51    1.25
  -4 -12   6    8.22    1.49
  -4 -12   6    7.23    1.71
  -5 -12   6   -0.27    1.27
  -5 -12   6    1.84    1.21
  -6 -12   6    2.44    1.49
  -6 -12   6    3.03    1.41
  -7 -12   6   -2.30    1.21
  -7 -12   6   -1.00    1.22
  -8  12  -5    2.80    1.65
  -7  12  -5    2.07    1.40
  -7  12  -5    3.09    1.59
  -7  12  -5    4.60    1.80
  -7  12  -5    4.75    1.58
  -6  12  -5   28.25    2.14
  -6  12  -5   27.24    2.04
  -6  12  -5   26.26    2.23
  -6  12  -5   30.65    2.16
  -5  12  -5    6.47    1.60
  -5  12  -5    3.66    1.34
  -5  12  -5    4.68    1.64
  -5  12  -5    7.47    1.56
  -4  12  -5   12.96    1.38
  -4  12  -5   14.19    1.59
  -4  12  -5   14.36    1.47
  -4  12  -5   14.66    1.52
  -3  12  -5   11.19    1.92
  -3  12  -5    9.77    1.59
  -3  12  -5    8.58    1.62
  -2  12  -5   32.74    2.20
  -2  12  -5   36.22    2.07
  -2  12  -5   34.96    2.11
  -1  12  -5   -1.23    0.97
  -1  12  -5   -1.53    0.80
   1 -12   5   -0.70    0.57
   1 -12   5    1.39    0.74
   0  12  -5   55.45    2.46
   0  12  -5   55.84    2.67
   0 -12   5   53.15    1.93
   0 -12   5   51.84    1.87
   1  12  -5    7.14    1.11
  -1 -12   5    8.50    1.24
  -1 -12   5    7.39    0.85
   2  12  -5   24.79    1.70
  -2 -12   5   20.87    1.57
  -2 -12   5   24.13    1.48
   3  12  -5    0.84    1.12
  -3 -12   5   -0.46    0.90
  -3 -12   5    0.66    0.87
  -4 -12   5   34.47    2.11
  -4 -12   5   35.39    2.01
  -5 -12   5    3.47    1.33
  -5 -12   5    2.27    1.08
  -6 -12   5    8.16    1.61
  -6 -12   5    9.28    1.83
  -7 -12   5   -2.63    1.24
  -7 -12   5   -0.68    1.16
  -8 -12   5   20.20    2.26
  -8 -12   5   20.27    2.06
  -8  12  -4   -1.29    1.41
  -8  12  -4   -0.48    1.44
  -7  12  -4   13.20    1.61
  -7  12  -4   14.03    1.71
  -7  12  -4   13.47    1.63
  -7  12  -4   11.50    1.66
  -6  12  -4    1.80    1.18
  -6  12  -4    1.62    1.28
  -6  12  -4    1.16    1.28
  -6  12  -4    5.50    1.70
  -5  12  -4   -0.41    1.10
  -5  12  -4   -0.05    1.12
  -5  12  -4    1.49    1.11
  -5  12  -4   -0.62    0.98
  -4  12  -4    0.62    0.97
  -4  12  -4   -1.08    0.94
  -4  12  -4   -0.90    0.90
  -4  12  -4    0.06    1.28
  -3  12  -4   22.12    1.66
  -3  12  -4   19.05    1.77
  -3  12  -4   22.43    1.76
  -2  12  -4    7.93    1.33
  -2  12  -4    9.16    1.70
  -2  12  -4    8.38    1.55
  -1  12  -4    6.59    1.62
  -1  12  -4    7.47    1.47
  -1  12  -4    4.83    1.16
   1 -12   4    5.76    0.94
   0  12  -4    1.40    0.97
   0  12  -4    1.88    1.25
   0 -12   4    4.37    0.93
   1  12  -4    9.47    1.35
  -1 -12   4    9.26    1.06
   2  12  -4    3.46    1.34
  -2 -12   4    3.52    1.11
   3  12  -4   11.55    1.31
  -3 -12   4   10.27    1.33
  -4 -12   4    1.60    1.24
  -5 -12   4    1.07    1.10
  -5 -12   4    0.49    1.13
  -6 -12   4    6.88    1.41
  -6 -12   4    4.76    1.48
  -7 -12   4    5.44    1.45
  -7 -12   4    3.40    1.60
  -8 -12   4   -1.02    1.27
  -8 -12   4   -0.10    1.43
  -8  12  -3    0.39    1.34
  -8  12  -3    2.62    1.66
  -7  12  -3    4.78    1.58
  -7  12  -3    4.72    1.55
  -7  12  -3    4.42    1.48
  -6  12  -3   10.68    1.45
  -6  12  -3   10.08    1.41
  -6  12  -3   10.04    1.30
  -6  12  -3    9.09    1.34
  -5  12  -3    5.24    1.40
  -5  12  -3    2.18    1.21
  -5  12  -3    6.73    1.49
  -5  12  -3    5.35    1.53
  -4  12  -3   10.52    1.30
  -4  12  -3    9.29    1.21
  -4  12  -3   14.04    1.48
  -4  12  -3   11.57    1.29
  -3  12  -3    4.41    1.53
  -3  12  -3    5.60    1.31
  -3  12  -3    4.34    1.35
  -2  12  -3   20.92    1.57
  -2  12  -3   18.50    1.68
  -2  12  -3   21.60    1.59
  -1  12  -3    7.89    1.17
  -1  12  -3    7.81    1.56
  -1  12  -3    7.92    1.29
   1 -12   3    7.13    0.88
   0  12  -3   36.28    1.85
   0  12  -3   34.43    2.06
   0 -12   3   33.41    1.59
   1  12  -3    3.52    1.25
  -1 -12   3    3.81    1.06
   2  12  -3   16.75    1.45
  -2 -12   3   17.10    1.36
   3  12  -3   15.23    1.34
  -4 -12   3   49.89    2.38
  -5 -12   3   -1.24    0.92
  -6 -12   3    0.60    1.26
  -7 -12   3    2.44    1.24
  -7 -12   3    4.38    1.49
  -8 -12   3   19.12    2.10
  -8 -12   3   20.35    1.92
  -8  12  -2   -0.32    1.38
  -8  12  -2    0.36    1.35
  -7  12  -2   30.37    2.16
  -7  12  -2   30.21    2.32
  -7  12  -2   24.62    1.94
  -6  12  -2    4.77    1.42
  -6  12  -2    6.84    1.69
  -6  12  -2    3.13    1.32
  -6  12  -2    4.96    1.44
  -5  12  -2    8.05    1.23
  -5  12  -2    8.13    1.55
  -5  12  -2    9.51    1.59
  -5  12  -2    7.44    1.62
  -4  12  -2    3.51    1.15
  -4  12  -2    3.57    1.31
  -4  12  -2    3.29    1.17
  -3  12  -2   57.69    2.64
  -3  12  -2   52.84    2.59
  -2  12  -2    2.55    0.92
  -2  12  -2    1.69    1.08
   2 -12   2    3.27    0.66
  -1  12  -2   20.52    1.48
  -1  12  -2   18.74    1.55
   1 -12   2   19.26    1.11
   0  12  -2    2.67    0.90
   0  12  -2    1.65    1.09
   0 -12   2    2.81    0.76
   1  12  -2   52.07    2.41
  -1 -12   2   47.59    1.92
   2  12  -2    3.99    1.19
  -2 -12   2    2.44    1.00
   3  12  -2   30.48    1.77
  -3 -12   2   31.65    1.83
  -4 -12   2    9.42    1.33
  -5 -12   2   15.41    1.54
  -6 -12   2    0.88    1.21
  -7 -12   2   12.67    2.00
  -8 -12   2    4.19    1.66
  -8  12  -1   -0.36    1.37
  -8  12  -1    0.45    1.43
  -7  12  -1    0.29    1.12
  -7  12  -1   -1.46    1.15
  -6  12  -1    1.90    1.35
  -6  12  -1    1.16    1.31
  -6  12  -1    3.35    1.27
  -5  12  -1    9.42    1.36
  -5  12  -1   10.36    1.23
  -5  12  -1    9.73    1.77
  -4  12  -1   -0.35    1.10
  -4  12  -1    0.20    0.82
  -4  12  -1    1.39    1.16
  -3  12  -1    0.44    0.89
  -3  12  -1   -0.03    0.92
  -2  12  -1    6.99    1.04
  -2  12  -1    7.73    1.11
   2 -12   1    9.22    0.74
  -1  12  -1    5.78    1.38
  -1  12  -1    6.97    1.16
   1 -12   1    5.81    0.90
   0  12  -1    6.79    1.11
   0 -12   1    6.30    0.85
  -1 -12   1    2.29    0.85
  -2 -12   1    2.09    0.94
   3  12  -1    3.50    1.21
  -3 -12   1    4.03    1.12
  -4 -12   1    8.49    1.22
  -5 -12   1    2.44    1.23
  -6 -12   1   -0.50    1.00
  -7 -12   1   -2.39    1.18
  -8 -12   1    8.01    1.85
  -9 -12   1   -1.16    1.59
  -8  12   0    4.89    1.63
  -7  12   0   33.92    2.20
  -7  12   0   31.54    2.36
  -6  12   0   -1.24    1.12
  -6  12   0    2.11    1.29
  -6  12   0   -0.64    1.05
  -5  12   0   24.49    1.83
  -5  12   0   25.09    1.71
  -5  12   0   21.96    1.86
  -4  12   0    9.21    1.47
  -4  12   0    6.93    1.49
  -4  12   0    5.58    1.29
  -3  12   0   30.16    1.90
  -3  12   0   26.82    1.82
   3 -12   0   27.28    1.16
  -2  12   0   -1.08    0.98
  -2  12   0    1.10    0.82
   2 -12   0    0.02    0.70
  -1  12   0   33.71    1.83
  -1  12   0   35.97    2.05
   1 -12   0   37.65    1.49
   0  12   0    5.75    1.11
   0 -12   0    5.95    0.87
  -1 -12   0   37.41    1.73
  -2 -12   0   -0.26    0.81
  -3 -12   0   26.51    1.70
  -4 -12   0    5.59    1.33
  -5 -12   0   23.28    1.76
  -6 -12   0    1.11    1.25
  -7 -12   0   28.94    2.19
  -8 -12   0    2.47    1.63
  -9 -12   0    6.34    1.94
  -7  12   1   -0.24    1.17
  -6  12   1   -1.62    0.99
  -6  12   1    0.93    1.20
  -5  12   1    2.44    1.24
  -5  12   1    1.98    1.19
  -5  12   1   -0.07    1.07
  -4  12   1    8.04    1.09
  -4  12   1    8.79    1.28
  -4  12   1    8.96    1.32
   4 -12  -1    8.00    0.84
  -3  12   1    6.07    1.40
  -3  12   1    5.84    1.29
   3 -12  -1    5.64    0.85
  -2  12   1    2.19    1.10
   2 -12  -1    1.10    0.76
  -1  12   1    2.89    1.19
   1 -12  -1    1.85    0.81
   0 -12  -1    5.27    1.01
  -1 -12  -1    6.35    1.17
  -2 -12  -1    8.28    1.10
  -3 -12  -1    0.51    0.98
  -4 -12  -1    0.75    1.20
  -5 -12  -1    9.87    1.37
  -6 -12  -1    5.04    1.43
  -7 -12  -1    0.87    1.34
  -8 -12  -1   -0.43    1.34
  -9 -12  -1   -0.60    1.43
  -6  12   2    0.10    1.21
  -6  12   2    2.54    1.34
  -5  12   2   18.09    1.63
  -5  12   2   17.18    1.49
   5 -12  -2   16.04    1.10
  -4  12   2   11.80    1.17
  -4  12   2    9.65    1.31
   4 -12  -2   12.69    1.00
  -3  12   2   30.55    1.91
   3 -12  -2   28.24    1.35
  -2  12   2    1.42    1.14
   2 -12  -2    1.78    0.82
  -1  12   2   48.23    2.37
   1 -12  -2   48.86    1.88
   0 -12  -2    3.14    0.86
  -1 -12  -2   18.89    1.37
  -2 -12  -2    2.56    1.04
  -3 -12  -2   59.39    2.57
  -4 -12  -2    3.69    1.26
  -5 -12  -2    9.20    1.39
  -6 -12  -2    3.61    1.40
  -7 -12  -2   27.71    2.16
  -8 -12  -2    0.29    1.47
  -9 -12  -2    1.77    1.70
  -6  12   3    2.38    1.34
   6 -12  -3    1.33    0.94
  -5  12   3   -2.19    1.03
   5 -12  -3   -0.52    0.71
  -4  12   3   49.90    2.52
   4 -12  -3   50.82    1.93
  -3  12   3   15.21    1.46
  -3  12   3   13.67    1.20
   3 -12  -3   11.66    1.04
  -2  12   3   14.67    1.40
   2 -12  -3   15.85    1.14
   1 -12  -3    2.01    0.84
   0 -12  -3   33.92    1.67
  -1 -12  -3    8.11    1.06
  -2 -12  -3   20.92    1.54
  -3 -12  -3    6.64    1.40
  -4 -12  -3   11.71    1.45
  -5 -12  -3    4.46    1.42
  -6 -12  -3   10.98    1.57
  -7 -12  -3    3.63    1.64
  -8 -12  -3   -1.29    1.53
  -9 -12  -3    4.46    1.81
   8 -12  -4    0.28    1.03
  -7  12   4    2.67    1.66
   7 -12  -4    4.44    1.21
  -6  12   4    9.17    1.81
   6 -12  -4    6.96    1.26
  -5  12   4    0.84    1.19
   5 -12  -4    2.03    0.93
  -4  12   4    2.62    1.35
   4 -12  -4    4.67    1.04
  -3  12   4   11.92    1.30
   3 -12  -4   11.05    1.11
  -2  12   4    1.53    1.13
   2 -12  -4    2.93    0.98
   1 -12  -4    9.70    1.07
   0 -12  -4    1.65    0.94
  -1 -12  -4    5.27    1.26
  -2 -12  -4    7.29    1.11
  -3 -12  -4   23.88    1.80
  -4 -12  -4    0.28    1.17
  -5 -12  -4    0.63    1.17
  -6 -12  -4    5.26    1.58
  -7 -12  -4   14.51    1.88
  -8 -12  -4   -1.02    1.38
  -9 -12  -4   -1.88    1.64
   8 -12  -5   18.77    1.55
  -7  12   5    2.48    1.60
   7 -12  -5    1.63    1.09
  -6  12   5    8.00    1.79
   6 -12  -5    9.78    1.22
  -5  12   5    1.33    1.43
   5 -12  -5    1.88    1.11
  -4  12   5   37.68    2.23
   4 -12  -5   39.93    1.91
  -3  12   5    0.87    1.12
   3 -12  -5    1.84    0.97
  -2  12   5   20.61    1.61
   2 -12  -5   22.08    1.47
   1 -12  -5    8.73    1.11
   0 -12  -5   54.90    2.32
  -1 -12  -5    0.00    0.94
  -2 -12  -5   38.44    2.09
  -3 -12  -5    8.39    1.54
  -4 -12  -5   17.15    1.63
  -5 -12  -5    5.10    1.52
  -6 -12  -5   30.22    2.33
  -7 -12  -5   -0.19    1.52
  -8 -12  -5   -1.09    1.43
  -8  12   6    0.19    1.99
   8 -12  -6    1.11    1.29
  -7  12   6   -0.04    1.69
   7 -12  -6   -1.63    1.11
  -6  12   6   -0.66    1.47
   6 -12  -6    2.54    1.16
  -5  12   6    1.34    1.48
   5 -12  -6    1.80    1.07
  -4  12   6    7.96    1.63
   4 -12  -6    8.66    1.33
  -3  12   6    2.44    1.36
   3 -12  -6    5.02    1.14
  -2  12   6    3.70    1.36
   2 -12  -6    4.13    1.20
   1 -12  -6    2.32    1.09
   0 -12  -6    0.55    0.99
  -1 -12  -6    7.93    1.38
  -2 -12  -6    2.91    1.19
  -3 -12  -6    0.67    1.03
  -4 -12  -6    5.22    1.52
  -5 -12  -6    0.52    1.22
  -6 -12  -6    1.26    1.51
  -7 -12  -6    4.04    1.68
  -8 -12  -6    3.25    1.77
   7 -12  -7    0.04    1.16
   6 -12  -7   15.30    1.53
   5 -12  -7   12.27    1.36
   4 -12  -7   15.36    1.41
  -3  12   7   -1.22    1.12
   3 -12  -7    0.12    0.97
   2 -12  -7   28.39    1.79
   1 -12  -7    8.13    1.40
   0 -12  -7   17.91    1.56
  -1 -12  -7    0.50    1.03
  -2 -12  -7   42.25    2.26
  -3 -12  -7    4.64    1.37
  -4 -12  -7   12.53    1.53
  -5 -12  -7   -0.76    1.39
  -6 -12  -7   29.75    2.45
  -7 -12  -7    1.09    1.68
  -8 -12  -7   -0.41    1.70
   6 -12  -8    0.21    1.20
   5 -12  -8   17.48    1.60
   4 -12  -8   -0.12    1.15
   3 -12  -8    4.69    1.36
   2 -12  -8   -0.24    1.10
   1 -12  -8   17.33    1.54
   0 -12  -8    0.67    1.07
  -1 -12  -8    6.81    1.44
  -2 -12  -8    0.43    1.08
  -3 -12  -8    3.90    1.42
  -4 -12  -8    2.07    1.37
  -5 -12  -8    3.63    1.61
  -6 -12  -8    0.26    1.65
  -7 -12  -8   -0.60    1.52
   6 -12  -9    5.50    1.51
   5 -12  -9    5.10    1.52
   4 -12  -9   10.71    1.80
   3 -12  -9    4.83    1.47
   2 -12  -9   15.85    1.57
   1 -12  -9    5.09    1.44
   0 -12  -9    2.90    1.30
  -1 -12  -9    7.47    1.49
  -2 -12  -9   23.36    1.87
  -3 -12  -9    0.83    1.22
  -4 -12  -9   -0.01    1.11
  -5 -12  -9    4.23    1.68
  -6 -12  -9   16.71    2.51
  -7 -12  -9   -3.03    1.70
   5 -12 -10   21.74    1.86
   4 -12 -10    2.35    1.29
   3 -12 -10   13.99    1.67
   2 -12 -10    1.89    1.31
   1 -12 -10   19.18    1.80
   0 -12 -10   -0.02    1.24
  -1 -12 -10   16.69    1.72
  -2 -12 -10    0.69    1.22
  -3 -12 -10    6.72    1.75
  -4 -12 -10   -1.41    1.37
  -5 -12 -10    9.87    2.17
  -6 -12 -10    3.40    1.75
   4 -12 -11   -1.52    1.24
   3 -12 -11   11.54    1.95
   2 -12 -11    5.02    1.64
   1 -12 -11    0.54    1.31
   0 -12 -11    2.41    1.37
  -1 -12 -11    2.40    1.60
  -2 -12 -11    1.30    1.43
  -3 -12 -11    0.09    1.34
  -4 -12 -11   -0.72    1.32
  -5 -12 -11    0.24    1.65
   2 -12 -12    2.65    1.58
   1 -12 -12   11.48    1.70
   0 -12 -12    0.61    1.44
  -1 -12 -12   22.23    2.14
  -2 -12 -12    7.90    2.01
  -3 -12 -12   11.66    2.24
  -4 -12 -12   -0.46    1.62
  -1 -12 -13   -1.78    1.45
   1 -13  12    0.56    1.12
   0 -13  12   14.06    1.40
  -1 -13  12    1.04    1.08
  -3  13 -11   -2.24    1.45
   0 -13  11   -1.02    0.88
  -1 -13  11    0.04    0.90
  -2 -13  11   22.04    1.64
  -3 -13  11    1.08    1.10
  -4  13 -10   11.13    1.97
  -3  13 -10   -3.04    1.27
   0 -13  10   19.23    1.39
  -1 -13  10    1.14    0.90
  -2 -13  10   -0.33    0.89
  -3 -13  10   -1.79    1.03
  -4 -13  10   15.78    1.65
  -6  13  -9    1.82    1.81
  -5  13  -9    9.84    2.33
  -5  13  -9    8.89    2.07
  -4  13  -9   -0.66    1.62
  -4  13  -9   -1.00    1.42
  -4  13  -9   -0.67    1.29
  -3  13  -9    0.17    1.41
  -3  13  -9   -0.79    1.44
  -3  13  -9   -0.21    1.29
   0 -13   9    2.76    0.90
  -1 -13   9    0.77    0.86
  -2 -13   9    7.54    1.29
  -3 -13   9    7.34    1.42
  -4 -13   9    5.66    1.43
  -6  13  -8    2.89    1.86
  -6  13  -8    0.77    1.62
  -5  13  -8    4.17    1.76
  -5  13  -8    2.84    1.70
  -5  13  -8    5.14    1.72
  -5  13  -8    1.83    1.34
  -4  13  -8    2.88    1.68
  -4  13  -8    0.24    1.25
  -4  13  -8    4.49    1.64
  -3  13  -8   11.39    1.42
  -3  13  -8   13.64    1.54
  -3  13  -8   13.73    1.74
  -2  13  -8   -0.19    1.27
  -1  13  -8    1.39    1.48
   0  13  -8   10.60    2.01
   0 -13   8    8.72    0.98
  -1 -13   8   12.16    1.11
  -2 -13   8   -0.51    0.77
  -3 -13   8   -0.33    0.94
  -4 -13   8    7.85    1.52
  -5 -13   8   12.64    1.59
  -6  13  -7   -2.45    1.39
  -6  13  -7   -2.08    1.21
  -6  13  -7   -1.18    1.48
  -6  13  -7    0.39    1.27
  -5  13  -7   12.45    1.57
  -5  13  -7   12.97    2.31
  -5  13  -7   12.99    1.56
  -5  13  -7   10.24    1.56
  -4  13  -7   -0.81    0.99
  -4  13  -7   -1.18    1.18
  -4  13  -7   -0.87    1.23
  -4  13  -7   -2.28    1.11
  -3  13  -7   -1.05    1.44
  -3  13  -7    0.61    1.20
  -2  13  -7   -1.19    1.25
  -2  13  -7   -1.32    1.08
  -1  13  -7   17.39    1.80
   0  13  -7    3.71    1.56
   0 -13   7    1.96    0.77
   1  13  -7    1.22    1.33
  -1 -13   7    2.36    0.87
  -2 -13   7   -0.93    0.75
  -3 -13   7   15.56    1.48
  -4 -13   7    5.03    1.34
  -5 -13   7   -0.48    1.13
  -6 -13   7   -1.95    1.23
  -7  13  -6   14.05    1.81
  -7  13  -6   14.82    1.84
  -6  13  -6    3.24    1.40
  -6  13  -6    3.53    1.50
  -6  13  -6    4.76    1.78
  -6  13  -6    2.41    1.51
  -5  13  -6    1.51    1.34
  -5  13  -6    0.51    1.49
  -5  13  -6   -0.39    1.21
  -5  13  -6    1.13    1.29
  -4  13  -6    0.10    1.28
  -4  13  -6   -1.09    0.95
  -4  13  -6   -0.91    1.12
  -4  13  -6   -0.19    1.16
  -3  13  -6   47.02    2.69
  -3  13  -6   41.27    2.63
  -3  13  -6   41.39    2.35
  -2  13  -6    6.21    1.77
  -2  13  -6    5.81    1.45
  -2  13  -6    4.47    1.24
  -1  13  -6   -0.92    0.99
  -1  13  -6   -0.78    1.09
   0  13  -6    3.98    1.48
   0 -13   6    3.73    0.85
   1  13  -6   27.92    2.00
  -1 -13   6   29.19    1.56
  -1 -13   6   32.35    1.71
   2  13  -6    0.01    1.27
  -2 -13   6    1.13    0.88
  -2 -13   6    3.55    1.23
  -3 -13   6   -1.13    0.87
  -3 -13   6    0.88    1.19
  -4 -13   6   10.39    1.53
  -4 -13   6    8.65    1.25
  -5 -13   6   12.80    1.75
  -5 -13   6   12.82    1.55
  -6 -13   6   -0.85    1.35
  -6 -13   6   -2.21    1.12
  -8  13  -5    1.16    1.64
  -7  13  -5    3.23    1.67
  -7  13  -5    1.06    1.48
  -7  13  -5   -2.45    1.36
  -7  13  -5    0.65    1.52
  -6  13  -5    4.23    1.50
  -6  13  -5    3.38    1.57
  -6  13  -5    4.52    1.54
  -6  13  -5    4.69    1.73
  -5  13  -5   20.61    1.93
  -5  13  -5   16.22    1.70
  -5  13  -5   15.91    1.64
  -5  13  -5   16.45    1.85
  -4  13  -5   -1.20    1.08
  -4  13  -5   -1.19    1.14
  -4  13  -5   -1.46    1.08
  -4  13  -5   -1.36    1.12
  -3  13  -5   -0.14    1.07
  -3  13  -5   -0.61    1.22
  -3  13  -5    1.83    1.20
  -2  13  -5    3.16    1.17
  -2  13  -5    2.37    1.47
  -2  13  -5    2.88    1.25
  -1  13  -5   43.24    2.48
  -1  13  -5   41.57    2.27
   1 -13   5   43.60    1.63
   1 -13   5   41.92    1.53
   0  13  -5   -1.40    0.98
   0 -13   5   -0.66    0.69
   0 -13   5   -0.79    0.56
   1  13  -5    1.11    1.18
  -1 -13   5    0.99    0.76
  -1 -13   5    1.53    0.92
   2  13  -5    0.44    1.20
  -2 -13   5   -0.31    0.95
  -2 -13   5    1.02    0.83
  -3 -13   5   20.97    1.56
  -3 -13   5   22.32    1.73
  -4 -13   5    0.19    1.20
  -4 -13   5   -0.25    0.97
  -5 -13   5   -0.15    1.05
  -5 -13   5   -1.76    1.24
  -6 -13   5   -0.36    1.15
  -6 -13   5   -2.27    1.16
  -7 -13   5   11.23    1.66
  -7 -13   5   12.38    2.13
  -8  13  -4   -0.71    1.60
  -7  13  -4    7.69    1.86
  -7  13  -4    8.57    2.13
  -7  13  -4    7.95    1.93
  -7  13  -4    5.21    1.82
  -6  13  -4    8.76    1.82
  -6  13  -4   10.61    1.91
  -6  13  -4    9.31    2.00
  -6  13  -4    7.99    1.96
  -5  13  -4   -0.82    0.94
  -5  13  -4    0.04    1.13
  -5  13  -4   -1.06    1.02
  -5  13  -4    0.03    1.36
  -4  13  -4   -0.59    0.95
  -4  13  -4   -0.27    1.11
  -4  13  -4    0.45    1.11
  -4  13  -4   -0.87    1.03
  -3  13  -4   15.53    1.70
  -3  13  -4   16.07    1.53
  -3  13  -4   15.74    1.54
  -2  13  -4   12.68    1.41
  -2  13  -4   15.20    1.52
  -2  13  -4   12.72    1.50
  -1  13  -4    7.07    1.76
  -1  13  -4    5.84    1.33
   1 -13   4    7.27    1.03
   0  13  -4    0.27    1.11
   0  13  -4   -0.40    0.81
   0 -13   4   -0.31    0.78
   1  13  -4   23.97    1.81
  -1 -13   4   20.88    1.43
   2  13  -4    9.26    1.22
  -2 -13   4    9.54    1.18
  -3 -13   4    8.62    1.25
  -4 -13   4   -1.13    1.05
  -5 -13   4   15.59    1.64
  -5 -13   4   13.26    1.43
  -6 -13   4    2.05    1.20
  -6 -13   4    0.85    1.26
  -7 -13   4    6.68    1.55
  -7 -13   4    6.50    1.74
  -8  13  -3   -1.87    1.52
  -7  13  -3    0.90    1.47
  -7  13  -3    0.58    1.38
  -7  13  -3   -0.55    1.38
  -7  13  -3    0.70    1.57
  -6  13  -3    5.47    1.63
  -6  13  -3    1.26    1.39
  -6  13  -3    3.78    1.61
  -6  13  -3    4.13    1.56
  -5  13  -3    5.79    1.53
  -5  13  -3    7.33    1.75
  -5  13  -3    5.40    1.57
  -5  13  -3    8.26    1.59
  -4  13  -3    9.28    1.81
  -4  13  -3    5.82    1.37
  -4  13  -3    8.38    1.54
  -4  13  -3    9.51    1.73
  -3  13  -3   -0.29    0.98
  -3  13  -3    2.07    1.14
  -3  13  -3   -1.05    1.01
  -2  13  -3    8.58    1.33
  -2  13  -3    8.07    1.22
  -2  13  -3    9.10    1.23
  -1  13  -3   23.83    1.87
  -1  13  -3   23.99    1.70
   1 -13   3   24.99    1.32
   0  13  -3   16.19    1.58
   0  13  -3   15.27    1.34
   0 -13   3   16.26    1.21
   1  13  -3   -1.31    0.92
  -1 -13   3    1.05    0.89
   2  13  -3    6.33    1.48
  -2 -13   3    3.96    1.17
  -3 -13   3   24.73    1.73
  -4 -13   3   16.33    1.57
  -5 -13   3   -1.25    1.16
  -6 -13   3   -0.07    1.24
  -7 -13   3   15.57    1.75
  -7 -13   3   14.55    1.67
  -8  13  -2   -0.78    1.39
  -7  13  -2   -0.20    1.41
  -7  13  -2    0.78    1.41
  -7  13  -2    1.44    1.38
  -7  13  -2    0.99    1.48
  -6  13  -2   16.13    1.66
  -6  13  -2   15.40    1.70
  -6  13  -2   15.80    1.76
  -6  13  -2   16.07    1.70
  -5  13  -2    0.96    1.13
  -5  13  -2    0.53    1.14
  -5  13  -2    1.56    1.18
  -5  13  -2    2.16    1.39
  -4  13  -2   -0.53    0.93
  -4  13  -2    0.76    1.14
  -4  13  -2    0.55    1.08
  -3  13  -2    1.29    1.13
  -3  13  -2    1.49    0.97
  -2  13  -2   27.26    1.80
  -2  13  -2   28.67    1.90
  -1  13  -2    3.75    1.00
   1 -13   2    4.14    0.92
   0  13  -2    1.15    0.87
   0  13  -2   -0.07    1.05
   0 -13   2    0.24    0.86
   1  13  -2    6.39    1.43
  -1 -13   2    3.72    1.05
   2  13  -2   29.65    1.84
  -2 -13   2   31.56    1.74
  -3 -13   2    4.21    1.20
  -4 -13   2    0.40    1.07
  -5 -13   2    4.83    1.36
  -6 -13   2   11.11    1.84
  -7 -13   2    2.72    1.58
  -8 -13   2    0.97    1.64
  -8  13  -1    8.51    2.06
  -7  13  -1    2.80    1.58
  -7  13  -1    2.71    1.47
  -7  13  -1    3.86    1.55
  -7  13  -1    2.85    1.49
  -6  13  -1    5.65    1.78
  -6  13  -1    3.31    1.36
  -6  13  -1    5.15    1.47
  -5  13  -1    1.22    0.99
  -5  13  -1    0.81    1.08
  -5  13  -1    1.55    1.23
  -4  13  -1   24.08    1.69
  -4  13  -1   23.59    1.87
  -4  13  -1   23.19    1.83
  -3  13  -1    4.81    1.14
  -3  13  -1    3.21    1.20
  -2  13  -1   13.72    1.46
  -2  13  -1   12.45    1.31
   2 -13   1   12.10    0.91
  -1  13  -1    7.17    1.25
   1 -13   1    7.73    0.87
   0  13  -1   49.68    2.17
   0 -13   1   46.69    1.89
  -1 -13   1   -0.95    0.72
   2  13  -1    4.97    1.32
  -2 -13   1    6.51    1.22
  -3 -13   1    8.24    1.39
  -4 -13   1   32.71    1.97
  -5 -13   1    0.10    1.11
  -6 -13   1    1.31    1.28
  -7 -13   1    5.15    1.57
  -8 -13   1    9.26    1.99
  -7  13   0    1.18    1.42
  -7  13   0    0.08    1.29
  -7  13   0   -1.16    1.27
  -6  13   0   24.66    1.88
  -6  13   0   23.92    2.06
  -6  13   0   21.66    1.90
  -5  13   0    0.16    1.03
  -5  13   0   -2.54    1.06
  -5  13   0   -1.14    1.08
  -4  13   0   -2.06    0.92
  -4  13   0    1.17    1.07
  -4  13   0   -0.95    1.04
  -3  13   0   -0.32    0.74
  -3  13   0   -0.67    0.95
  -2  13   0   27.73    1.81
  -2  13   0   24.74    1.78
   2 -13   0   27.31    1.26
  -1  13   0    0.10    0.83
   1 -13   0    2.63    0.90
   0 -13   0   -0.50    0.81
  -1 -13   0    1.67    0.95
  -2 -13   0   28.28    1.65
  -3 -13   0   -0.31    0.90
  -4 -13   0   -0.22    0.96
  -5 -13   0   -0.83    1.00
  -6 -13   0   22.86    2.00
  -7 -13   0   -0.96    1.24
  -8 -13   0    0.92    1.49
  -7  13   1    5.66    1.81
  -7  13   1    3.58    1.74
  -6  13   1    1.33    1.40
  -6  13   1    2.10    1.43
  -5  13   1   -2.46    1.01
  -5  13   1   -0.78    1.10
  -4  13   1   30.86    2.08
  -4  13   1   35.08    1.93
  -3  13   1    7.31    1.57
   3 -13  -1    6.72    0.85
  -2  13   1    8.62    1.58
   2 -13  -1    6.61    0.99
   1 -13  -1   -0.44    0.75
   0 -13  -1   48.29    1.99
  -1 -13  -1    9.12    1.33
  -2 -13  -1   13.97    1.40
  -3 -13  -1    2.90    1.17
  -4 -13  -1   26.87    1.90
  -5 -13  -1    2.26    1.26
  -6 -13  -1    7.90    1.69
  -7 -13  -1    1.74    1.58
  -8 -13  -1    9.66    2.06
  -7  13   2    4.13    1.89
  -6  13   2   11.03    1.95
  -5  13   2    7.74    1.82
  -5  13   2    9.29    1.65
  -4  13   2    0.73    0.97
  -4  13   2    1.62    1.27
   4 -13  -2    0.18    0.75
  -3  13   2    5.08    1.41
   3 -13  -2    4.67    0.95
  -2  13   2   30.31    1.93
   2 -13  -2   28.46    1.46
   1 -13  -2    4.84    1.07
   0 -13  -2    0.03    0.82
  -1 -13  -2    3.45    1.12
  -2 -13  -2   24.76    1.68
  -3 -13  -2   -0.04    1.05
  -4 -13  -2   -0.08    0.94
  -5 -13  -2    1.38    1.22
  -6 -13  -2   15.76    1.75
  -7 -13  -2   -0.09    1.41
  -8 -13  -2   -0.05    1.57
  -7  13   3   13.28    1.74
  -6  13   3   -2.12    1.24
  -5  13   3   -0.72    1.34
   5 -13  -3    0.35    0.89
  -4  13   3   13.63    1.51
   4 -13  -3   15.77    1.21
  -3  13   3   23.49    1.76
   3 -13  -3   23.48    1.37
  -2  13   3    4.30    1.36
   2 -13  -3    4.02    1.00
   1 -13  -3   -1.14    0.79
   0 -13  -3   15.38    1.31
  -1 -13  -3   20.81    1.44
  -2 -13  -3   10.12    1.32
  -3 -13  -3   -0.72    0.93
  -4 -13  -3    8.64    1.57
  -5 -13  -3    7.19    1.64
  -6 -13  -3    5.00    1.63
  -7 -13  -3   -1.42    1.31
  -8 -13  -3    4.60    1.93
  -7  13   4    6.38    1.92
  -6  13   4   -0.33    1.44
   6 -13  -4    1.41    0.99
  -5  13   4   16.55    1.64
   5 -13  -4   14.94    1.28
  -4  13   4    0.24    1.20
   4 -13  -4   -0.10    0.88
  -3  13   4    9.97    1.75
   3 -13  -4    8.89    1.07
  -2  13   4    8.12    1.25
   2 -13  -4    7.85    1.21
   1 -13  -4   21.69    1.41
   0 -13  -4   -1.41    0.78
  -1 -13  -4    6.80    1.37
  -2 -13  -4   14.41    1.41
  -3 -13  -4   17.14    1.65
  -4 -13  -4   -0.22    1.05
  -5 -13  -4   -0.83    1.15
  -6 -13  -4    8.86    1.78
  -7 -13  -4    9.37    2.06
  -7  13   5   12.84    1.78
   7 -13  -5   10.20    1.34
  -6  13   5    0.84    1.55
   6 -13  -5   -0.83    1.10
  -5  13   5    0.08    1.33
   5 -13  -5    0.84    1.08
  -4  13   5    1.49    1.51
   4 -13  -5    0.24    0.96
  -3  13   5   29.01    1.97
   3 -13  -5   24.53    1.56
  -2  13   5    0.47    1.29
   2 -13  -5    1.28    1.01
   1 -13  -5    1.07    1.00
   0 -13  -5   -0.90    0.82
  -1 -13  -5   43.29    2.18
  -2 -13  -5    0.84    1.00
  -3 -13  -5    2.10    1.18
  -4 -13  -5   -1.48    1.19
  -5 -13  -5   19.26    1.92
  -6 -13  -5    5.82    1.85
  -7 -13  -5    0.25    1.65
  -7  13   6    2.08    1.77
   7 -13  -6    2.52    1.28
  -6  13   6   -2.81    1.45
   6 -13  -6   -0.59    1.08
  -5  13   6   12.71    1.73
   5 -13  -6   10.37    1.27
  -4  13   6   10.30    1.87
   4 -13  -6    8.31    1.21
  -3  13   6   -0.02    1.18
   3 -13  -6    0.45    1.00
   2 -13  -6    1.96    1.03
   1 -13  -6   28.39    1.78
   0 -13  -6    4.35    1.26
  -1 -13  -6    1.18    1.03
  -2 -13  -6    5.27    1.35
  -3 -13  -6   41.92    2.38
  -4 -13  -6   -1.66    1.21
  -5 -13  -6   -0.65    1.25
  -6 -13  -6    2.78    1.53
  -7 -13  -6   15.49    2.47
   6 -13  -7    0.44    1.10
   5 -13  -7   -0.44    1.06
   4 -13  -7    7.86    1.50
   3 -13  -7   20.06    1.61
   2 -13  -7    0.34    1.03
   1 -13  -7    2.48    1.20
   0 -13  -7    3.55    1.18
  -1 -13  -7   19.66    1.64
  -2 -13  -7   -0.06    1.02
  -3 -13  -7    0.20    1.14
  -4 -13  -7   -0.16    1.27
  -5 -13  -7   13.63    1.85
  -6 -13  -7   -1.74    1.63
  -7 -13  -7   -1.03    1.64
   6 -13  -8   -1.44    1.25
   5 -13  -8   14.43    1.57
   4 -13  -8   10.67    1.48
   3 -13  -8   -0.40    1.12
   2 -13  -8   -0.34    1.03
   1 -13  -8   14.67    1.51
   0 -13  -8   11.00    1.67
  -1 -13  -8    4.07    1.29
  -2 -13  -8   -1.42    1.05
  -3 -13  -8   12.50    1.58
  -4 -13  -8    4.48    1.58
  -5 -13  -8    2.05    1.77
  -6 -13  -8    0.15    1.65
   5 -13  -9    1.30    1.30
   4 -13  -9    4.97    1.65
   3 -13  -9    7.98    1.70
   2 -13  -9    6.94    1.59
   1 -13  -9    2.21    1.20
   0 -13  -9    3.89    1.38
  -1 -13  -9    8.11    1.60
  -2 -13  -9    8.48    1.75
  -3 -13  -9    0.37    1.31
  -4 -13  -9    0.47    1.36
  -5 -13  -9    9.43    2.21
   4 -13 -10   15.64    1.83
   3 -13 -10    1.05    1.30
   2 -13 -10   -1.91    1.28
   1 -13 -10    2.64    1.55
   0 -13 -10   20.03    1.90
  -1 -13 -10    4.34    1.55
  -2 -13 -10   -0.64    1.25
  -3 -13 -10    0.25    1.30
  -4 -13 -10    8.61    1.89
  -5 -13 -10    4.91    1.92
   2 -13 -11   24.13    2.06
   1 -13 -11   -0.66    1.36
   0 -13 -11   -0.57    1.29
  -1 -13 -11    1.47    1.38
  -2 -13 -11   27.44    2.15
  -3 -13 -11   -2.26    1.25
   0 -14  11    0.22    1.07
  -1 -14  11   10.29    1.21
   0 -14  10    7.34    1.06
  -1 -14  10    1.69    1.06
  -2 -14  10   -0.82    0.98
  -5  14  -9    3.12    1.79
  -4  14  -9   -1.95    1.36
  -3  14  -9    7.03    1.92
  -3  14  -9    9.02    2.25
  -3  14  -9    4.39    1.76
   0 -14   9   -0.11    0.81
  -1 -14   9    6.57    1.18
  -2 -14   9    0.01    1.07
  -3 -14   9   15.74    1.51
  -5  14  -8    1.95    1.75
  -4  14  -8   15.16    1.78
  -4  14  -8   16.26    1.84
  -4  14  -8   13.86    2.00
  -4  14  -8   20.31    2.20
  -3  14  -8   -1.01    1.32
  -3  14  -8    0.85    1.42
  -3  14  -8   -1.63    1.34
  -2  14  -8    3.67    1.83
  -1  14  -8    1.27    1.84
   0  14  -8   23.55    2.08
   0 -14   8   20.02    1.38
  -1 -14   8   -0.75    0.76
  -2 -14   8    8.16    1.16
  -3 -14   8    1.21    1.02
  -4 -14   8   10.22    1.50
  -5  14  -7   -0.10    1.48
  -5  14  -7   -0.50    1.26
  -5  14  -7   -2.30    1.38
  -5  14  -7   -1.06    1.47
  -4  14  -7   -0.21    1.50
  -4  14  -7   -0.93    1.40
  -4  14  -7   -0.98    1.25
  -4  14  -7   -1.49    1.18
  -3  14  -7   -1.23    1.41
  -3  14  -7   -2.14    1.16
  -3  14  -7   -0.76    1.27
  -2  14  -7    0.26    1.44
  -2  14  -7    0.84    1.30
  -1  14  -7    6.12    1.47
  -1  14  -7    4.67    1.67
   0  14  -7    0.24    1.30
   0 -14   7   -0.30    0.70
   1  14  -7   -0.89    1.44
  -1 -14   7    0.50    0.82
  -2 -14   7    3.57    1.14
  -3 -14   7    3.21    1.14
  -4 -14   7    0.22    1.06
  -5 -14   7   -0.94    1.19
  -6  14  -6   10.98    2.20
  -6  14  -6    3.83    1.78
  -5  14  -6   -1.71    1.05
  -5  14  -6    1.38    1.43
  -5  14  -6    1.56    1.65
  -5  14  -6   -1.31    1.14
  -4  14  -6   27.20    2.03
  -4  14  -6   25.91    2.24
  -4  14  -6   28.95    2.10
  -4  14  -6   25.47    2.28
  -3  14  -6    1.46    1.58
  -3  14  -6    2.37    1.40
  -3  14  -6   -0.04    1.18
  -2  14  -6   13.01    1.59
  -2  14  -6   12.38    1.71
  -2  14  -6   15.19    1.60
  -1  14  -6    5.20    1.84
  -1  14  -6    2.94    1.24
   0  14  -6   18.19    1.84
   0 -14   6   16.95    1.14
   1  14  -6    0.05    1.12
  -1 -14   6   -1.25    0.70
  -1 -14   6    0.19    0.99
   2  14  -6   26.01    2.00
  -2 -14   6   21.31    1.56
  -2 -14   6   23.71    1.77
  -3 -14   6    2.95    1.25
  -3 -14   6    2.03    1.52
  -4 -14   6   13.74    1.50
  -4 -14   6   15.32    1.79
  -5 -14   6   -0.82    1.30
  -5 -14   6    0.16    1.17
  -6  14  -5   -2.85    1.24
  -6  14  -5    0.67    1.48
  -6  14  -5   -0.26    1.38
  -6  14  -5    1.42    1.48
  -5  14  -5    1.81    1.43
  -5  14  -5    1.38    1.39
  -5  14  -5    1.88    1.32
  -5  14  -5    1.25    1.37
  -4  14  -5    2.58    1.41
  -4  14  -5    0.65    1.24
  -4  14  -5    2.84    1.40
  -4  14  -5    0.41    1.34
  -3  14  -5    0.51    1.27
  -3  14  -5    0.24    1.10
  -3  14  -5    0.71    1.26
  -2  14  -5    1.65    1.53
  -2  14  -5    2.94    1.27
  -2  14  -5    1.97    1.27
  -1  14  -5    6.02    1.71
  -1  14  -5    4.40    1.41
   0  14  -5    1.38    1.31
   0 -14   5    3.81    0.93
   0 -14   5    3.59    1.01
   1  14  -5    1.35    1.37
  -1 -14   5   -0.06    0.82
  -1 -14   5    0.36    0.94
   2  14  -5    0.01    1.17
  -2 -14   5    0.64    1.05
  -2 -14   5    1.12    0.89
  -3 -14   5    1.79    1.12
  -3 -14   5    0.97    1.22
  -4 -14   5    1.97    1.19
  -4 -14   5   -0.97    1.20
  -5 -14   5    3.68    1.48
  -5 -14   5    1.34    1.10
  -6 -14   5    2.16    1.50
  -6 -14   5    3.09    1.43
  -7  14  -4   -0.30    1.57
  -6  14  -4    3.66    1.66
  -6  14  -4    4.67    1.70
  -6  14  -4    4.03    1.97
  -6  14  -4    5.68    1.77
  -5  14  -4    1.31    1.33
  -5  14  -4    0.70    1.39
  -5  14  -4    2.80    1.49
  -5  14  -4   -0.38    1.14
  -4  14  -4   13.32    1.45
  -4  14  -4   12.30    1.64
  -4  14  -4   12.26    1.61
  -4  14  -4   12.28    1.53
  -3  14  -4   -0.04    1.32
  -3  14  -4   -1.36    1.04
  -3  14  -4   -1.71    0.94
  -2  14  -4   19.26    1.71
  -2  14  -4   17.09    1.60
  -2  14  -4   18.76    1.88
  -1  14  -4   -1.35    1.12
  -1  14  -4    0.54    1.14
   0  14  -4   15.75    1.65
   0 -14   4   16.21    1.25
   1  14  -4   -2.71    1.00
  -1 -14   4    1.16    1.02
   2  14  -4   26.59    1.89
  -2 -14   4   28.55    1.79
  -3 -14   4    0.14    1.09
  -4 -14   4    0.77    1.24
  -5 -14   4   -0.93    0.95
  -5 -14   4   -0.45    1.22
  -6 -14   4   22.07    2.03
  -6 -14   4   22.23    1.87
  -7  14  -3   -2.92    1.40
  -7  14  -3   -0.80    1.52
  -6  14  -3    0.59    1.36
  -6  14  -3    0.84    1.41
  -6  14  -3   -1.74    1.24
  -6  14  -3   -2.42    1.25
  -5  14  -3   16.48    1.81
  -5  14  -3   20.03    1.73
  -5  14  -3   15.96    1.73
  -5  14  -3   15.72    1.71
  -4  14  -3    0.30    1.07
  -4  14  -3   -0.57    1.17
  -4  14  -3    0.45    1.24
  -4  14  -3   -0.41    1.09
  -3  14  -3    1.25    1.09
  -3  14  -3   -0.38    1.19
  -3  14  -3    1.37    1.24
  -2  14  -3    1.32    1.22
  -2  14  -3    3.02    1.13
  -2  14  -3   -0.42    1.11
  -1  14  -3   23.11    1.88
  -1  14  -3   24.05    1.74
   1 -14   3   27.83    1.40
   0  14  -3   -0.57    1.07
   0 -14   3    0.81    0.89
   1  14  -3    9.24    1.31
  -1 -14   3    8.46    1.18
   2  14  -3    0.03    1.22
  -2 -14   3   -0.43    0.89
  -3 -14   3   14.95    1.49
  -4 -14   3   -0.07    1.07
  -5 -14   3    6.61    1.59
  -6 -14   3    2.26    1.47
  -7  14  -2   -0.03    1.59
  -7  14  -2    2.52    1.59
  -6  14  -2    1.90    1.46
  -6  14  -2    0.30    1.41
  -6  14  -2    0.93    1.23
  -6  14  -2    1.29    1.56
  -5  14  -2   -0.98    1.05
  -5  14  -2    0.69    1.19
  -5  14  -2   -0.75    1.11
  -5  14  -2   -1.14    1.17
  -4  14  -2    0.98    1.09
  -4  14  -2    1.85    1.28
  -4  14  -2    1.58    1.10
  -4  14  -2    4.24    1.50
  -3  14  -2   -1.45    0.89
  -3  14  -2    0.16    0.94
  -3  14  -2   -0.43    1.15
  -2  14  -2   10.93    1.81
  -2  14  -2    9.47    1.79
  -2  14  -2    8.10    1.23
  -1  14  -2    0.46    1.23
  -1  14  -2    0.67    0.94
   1 -14   2   -0.16    0.82
   0  14  -2    2.02    1.35
   0 -14   2    3.90    1.04
   1  14  -2    0.12    1.12
  -1 -14   2   -1.07    0.81
   2  14  -2   11.32    1.28
  -2 -14   2   12.92    1.27
  -3 -14   2   -0.40    1.17
  -4 -14   2   -0.55    1.09
  -5 -14   2   -1.14    1.08
  -6 -14   2   13.74    1.65
  -7  14  -1    0.74    1.65
  -7  14  -1    0.36    1.48
  -6  14  -1    0.66    1.29
  -6  14  -1   -1.36    1.36
  -6  14  -1    0.91    1.39
  -5  14  -1   31.61    2.27
  -5  14  -1   35.80    2.19
  -5  14  -1   37.03    2.41
  -4  14  -1   -1.61    1.05
  -4  14  -1   -0.98    0.94
  -4  14  -1   -0.42    1.15
  -3  14  -1    4.00    1.45
  -3  14  -1    5.20    1.42
  -2  14  -1    1.58    1.09
  -2  14  -1    2.73    1.39
  -1  14  -1   44.52    2.29
   1 -14   1   43.15    1.74
   0 -14   1    0.45    0.83
  -1 -14   1   19.33    1.36
   2  14  -1    3.73    1.35
  -2 -14   1    2.55    1.04
  -3 -14   1   32.62    1.87
  -4 -14   1   -0.60    0.94
  -5 -14   1   23.24    1.95
  -6 -14   1    1.10    1.32
  -7 -14   1    6.64    1.74
  -7  14   0   -0.15    1.43
  -6  14   0    3.16    1.59
  -6  14   0   -0.67    1.42
  -6  14   0    2.46    1.41
  -5  14   0    0.61    1.34
  -5  14   0    2.32    1.30
  -5  14   0    2.18    1.36
  -4  14   0    2.20    1.31
  -4  14   0    1.30    1.33
  -4  14   0   -0.88    1.07
  -3  14   0    1.27    1.06
  -3  14   0    0.65    1.22
  -2  14   0   -1.02    0.87
  -2  14   0   -0.99    1.05
   2 -14   0    0.07    0.73
   1 -14   0    2.24    0.87
   0 -14   0   -0.24    0.87
  -1 -14   0    4.09    1.09
  -2 -14   0    0.87    0.95
  -3 -14   0    1.91    1.03
  -4 -14   0    0.90    1.10
  -5 -14   0    2.19    1.35
  -6 -14   0    0.24    1.33
  -7 -14   0   -0.79    1.33
  -7  14   1    8.10    2.06
  -6  14   1   -0.53    1.54
  -6  14   1   -0.98    1.31
  -5  14   1   23.35    1.82
  -5  14   1   20.84    1.93
  -4  14   1   -1.12    0.97
  -4  14   1    1.74    1.33
  -3  14   1   34.30    2.22
  -2  14   1    2.82    1.41
   2 -14  -1    1.45    0.84
   1 -14  -1   20.94    1.32
   0 -14  -1    1.28    0.99
  -1 -14  -1   45.21    2.09
  -2 -14  -1    3.39    1.14
  -3 -14  -1    4.28    1.27
  -4 -14  -1   -1.43    0.98
  -5 -14  -1   33.25    2.22
  -6 -14  -1    0.05    1.27
  -7 -14  -1    1.13    1.52
  -7  14   2   -1.98    1.58
  -6  14   2   13.70    1.75
  -5  14   2   -1.47    1.23
  -4  14   2    1.29    1.36
  -3  14   2   -0.03    1.09
   3 -14  -2   -0.34    0.79
  -2  14   2   10.64    1.42
   2 -14  -2   12.34    1.12
   1 -14  -2   -0.37    0.81
   0 -14  -2    4.08    1.08
  -1 -14  -2    1.90    1.05
  -2 -14  -2    9.93    1.55
  -3 -14  -2   -0.91    0.88
  -4 -14  -2    1.91    1.19
  -5 -14  -2   -0.29    1.17
  -6 -14  -2   -0.12    1.38
  -7 -14  -2    0.06    1.48
  -7  14   3    1.72    1.80
  -6  14   3    3.17    1.74
  -5  14   3    9.02    1.93
  -4  14   3   -1.60    1.10
   4 -14  -3   -1.55    0.85
  -3  14   3   12.40    1.51
   3 -14  -3   14.79    1.22
  -2  14   3   -0.23    1.23
   2 -14  -3    0.68    0.86
   1 -14  -3    8.83    1.10
   0 -14  -3   -0.77    0.79
  -1 -14  -3   26.21    1.71
  -2 -14  -3    0.06    1.04
  -3 -14  -3    0.36    1.10
  -4 -14  -3   -0.40    1.20
  -5 -14  -3   17.90    1.81
  -6 -14  -3    1.56    1.41
  -7 -14  -3   -0.92    1.41
  -7  14   4   -1.86    1.72
  -6  14   4   25.96    2.23
  -5  14   4   -1.84    1.35
   5 -14  -4   -0.25    1.03
  -4  14   4    6.01    1.68
   4 -14  -4    3.85    1.17
  -3  14   4   -1.27    1.22
   3 -14  -4    1.15    1.01
  -2  14   4   30.04    2.06
   2 -14  -4   30.27    1.73
   1 -14  -4   -1.12    0.78
   0 -14  -4   16.40    1.43
  -1 -14  -4    0.78    0.97
  -2 -14  -4   17.63    1.64
  -3 -14  -4   -0.38    1.09
  -4 -14  -4   14.75    1.73
  -5 -14  -4    0.86    1.37
  -6 -14  -4    7.12    1.85
  -7  14   5   -1.16    1.88
  -6  14   5    3.91    1.83
   6 -14  -5    0.56    1.19
  -5  14   5    3.16    1.64
   5 -14  -5   -1.41    1.10
  -4  14   5    5.00    1.62
   4 -14  -5    0.62    1.08
  -3  14   5    0.38    1.23
   3 -14  -5    0.66    1.07
   2 -14  -5    1.78    1.04
   1 -14  -5   -0.41    0.99
   0 -14  -5    2.78    1.15
  -1 -14  -5    8.48    1.44
  -2 -14  -5    1.49    1.22
  -3 -14  -5   -1.62    1.20
  -4 -14  -5    1.86    1.24
  -5 -14  -5    2.44    1.54
  -6 -14  -5    1.67    1.50
  -6  14   6   16.47    2.61
   6 -14  -6   10.95    1.36
  -5  14   6   -0.29    1.53
   5 -14  -6    0.32    1.15
  -4  14   6   14.62    1.73
   4 -14  -6   14.91    1.54
  -3  14   6    2.05    1.50
   3 -14  -6    6.35    1.37
   2 -14  -6   27.46    1.78
   1 -14  -6   -0.19    0.92
   0 -14  -6   16.34    1.48
  -1 -14  -6    4.55    1.36
  -2 -14  -6   14.84    1.54
  -3 -14  -6    1.62    1.32
  -4 -14  -6   30.31    2.26
  -5 -14  -6   -2.14    1.49
  -6 -14  -6   11.28    2.23
   6 -14  -7   -1.28    1.32
   5 -14  -7    1.96    1.30
   4 -14  -7   -1.65    1.05
   3 -14  -7    2.67    1.28
   2 -14  -7    3.29    1.26
   1 -14  -7   -0.13    1.09
   0 -14  -7   -2.05    0.90
  -1 -14  -7    3.48    1.27
  -2 -14  -7   -1.33    1.11
  -3 -14  -7    0.29    1.22
  -4 -14  -7   -0.09    1.53
  -5 -14  -7   -1.24    1.33
   5 -14  -8    1.65    1.44
   4 -14  -8   12.27    1.61
   3 -14  -8    0.85    1.23
   2 -14  -8   10.30    1.82
   1 -14  -8   -0.06    1.19
   0 -14  -8   20.16    1.78
  -1 -14  -8    0.05    1.15
  -2 -14  -8    6.72    1.54
  -3 -14  -8   -1.67    1.06
  -4 -14  -8   19.57    2.03
  -5 -14  -8    0.68    1.55
   4 -14  -9    0.41    1.40
   2 -14  -9   -2.88    1.04
   1 -14  -9    5.07    1.51
   0 -14  -9   -0.80    1.15
  -1 -14  -9   10.87    1.55
  -2 -14  -9   -3.04    1.19
  -3 -14  -9    6.80    1.64
  -4 -14  -9    1.82    1.73
   2 -14 -10   -1.06    1.29
   1 -14 -10   -0.47    1.26
   0 -14 -10    7.70    1.77
  -1 -14 -10    1.68    1.42
  -2 -14 -10   -0.55    1.33
  -1 -15  10    4.10    1.18
  -4  15  -9   -0.09    1.72
  -3  15  -9    0.78    1.55
  -1 -15   9   -0.25    0.91
  -2 -15   9   12.44    1.35
  -4  15  -8   -0.96    1.45
  -4  15  -8   -1.32    1.56
  -3  15  -8   15.78    2.04
  -3  15  -8   13.61    2.42
  -2  15  -8   -0.46    1.51
  -2  15  -8   -0.78    1.66
  -1  15  -8   -0.37    1.72
   0  15  -8   -2.27    1.65
  -1 -15   8   17.02    1.33
  -2 -15   8   -0.35    0.94
  -3 -15   8   -0.32    1.14
  -4  15  -7    1.55    1.49
  -4  15  -7    1.22    1.38
  -3  15  -7   -1.48    1.41
  -3  15  -7   -0.26    1.41
  -3  15  -7    0.91    1.84
  -2  15  -7    0.45    1.49
  -2  15  -7    1.16    1.53
  -1  15  -7    6.48    1.86
   0  15  -7   -3.33    1.28
   1  15  -7   -1.86    1.51
  -1 -15   7    0.06    0.94
  -2 -15   7    2.60    1.07
  -3 -15   7    3.03    1.25
  -4 -15   7    0.71    1.27
  -5  15  -6   -2.00    1.37
  -5  15  -6   -0.73    1.42
  -4  15  -6   -0.40    1.37
  -4  15  -6   -0.70    1.29
  -4  15  -6    0.94    1.70
  -4  15  -6   -2.29    1.35
  -3  15  -6   28.30    2.18
  -3  15  -6   26.74    2.34
  -3  15  -6   27.56    2.25
  -2  15  -6   -0.34    1.46
  -2  15  -6   -0.62    1.20
  -1  15  -6    1.43    1.62
   0  15  -6    0.94    1.42
   0 -15   6   -0.53    0.82
   1  15  -6   34.13    2.30
  -1 -15   6   30.92    1.82
  -1 -15   6   32.44    1.71
   2  15  -6   -2.55    1.18
  -2 -15   6    0.32    1.01
  -2 -15   6    2.35    1.38
  -3 -15   6   -0.60    1.10
  -3 -15   6   -2.20    1.28
  -4 -15   6   -2.57    1.05
  -4 -15   6   -0.87    1.39
  -5  15  -5    3.43    1.52
  -5  15  -5    3.63    1.74
  -5  15  -5    4.66    1.80
  -5  15  -5    3.21    1.66
  -4  15  -5    0.51    1.50
  -4  15  -5    0.45    1.20
  -4  15  -5    0.85    1.31
  -4  15  -5    0.28    1.31
  -3  15  -5    0.63    1.36
  -3  15  -5    0.03    1.53
  -3  15  -5    1.09    1.36
  -2  15  -5   -0.98    1.28
  -2  15  -5   -0.27    1.14
  -1  15  -5    5.10    1.60
   0  15  -5    3.87    1.59
   0 -15   5    2.02    1.01
   0 -15   5    1.05    0.87
   1  15  -5   -1.23    1.26
  -1 -15   5    0.22    1.06
  -1 -15   5    0.16    0.82
   2  15  -5   -1.01    1.44
  -2 -15   5   -1.62    0.99
  -2 -15   5    0.05    0.99
  -3 -15   5    1.93    1.27
  -3 -15   5    1.31    1.07
  -4 -15   5    3.78    1.45
  -4 -15   5    2.36    1.34
  -5 -15   5    0.22    1.17
  -5 -15   5   -1.35    1.30
  -5  15  -4   -1.62    1.30
  -5  15  -4    0.30    1.43
  -5  15  -4   -0.51    1.24
  -5  15  -4    0.28    1.36
  -4  15  -4   -0.28    1.57
  -4  15  -4    0.84    1.40
  -4  15  -4   -0.81    1.21
  -4  15  -4    0.11    1.20
  -3  15  -4   16.21    1.85
  -3  15  -4   17.09    1.74
  -3  15  -4   15.50    1.65
  -2  15  -4   -1.46    1.25
  -2  15  -4    0.45    1.21
  -1  15  -4   -0.37    1.18
   0  15  -4   -1.20    1.15
   0 -15   4    0.71    1.07
   1  15  -4   27.30    1.99
  -1 -15   4   26.74    1.68
   2  15  -4    3.40    1.49
  -2 -15   4    2.77    1.32
  -3 -15   4    1.84    1.31
  -4 -15   4   -2.43    1.23
  -5 -15   4   14.96    1.73
  -5 -15   4   18.91    1.72
  -6  15  -3    5.56    1.83
  -6  15  -3    5.23    1.89
  -5  15  -3   -0.32    1.30
  -5  15  -3    1.29    1.52
  -5  15  -3    1.34    1.49
  -5  15  -3    0.58    1.56
  -4  15  -3   15.97    1.75
  -4  15  -3   15.85    1.65
  -4  15  -3   19.00    1.82
  -4  15  -3   17.71    1.77
  -3  15  -3   -0.50    1.15
  -3  15  -3   -3.02    0.98
  -3  15  -3   -0.48    1.03
  -2  15  -3    5.29    1.37
  -2  15  -3    4.86    1.64
  -2  15  -3    4.74    1.55
  -1  15  -3    2.56    1.45
   0  15  -3   16.85    1.71
   0 -15   3   20.04    1.39
   1  15  -3    0.16    1.37
  -1 -15   3   -2.25    0.90
   2  15  -3    0.77    1.39
  -2 -15   3    1.06    1.15
  -3 -15   3    0.26    1.24
  -4 -15   3   14.06    1.56
  -5 -15   3   -1.55    1.18
  -6  15  -2    2.38    1.56
  -6  15  -2   -0.40    1.39
  -6  15  -2   -0.51    1.45
  -5  15  -2    0.73    1.54
  -5  15  -2   -1.14    1.27
  -5  15  -2   -0.25    1.18
  -5  15  -2   -2.20    1.27
  -4  15  -2   -0.29    1.09
  -4  15  -2   -0.02    1.34
  -4  15  -2   -0.71    1.04
  -4  15  -2    0.57    1.31
  -3  15  -2    9.97    1.88
  -3  15  -2    6.73    1.79
  -3  15  -2    7.85    1.68
  -2  15  -2    4.20    1.51
  -2  15  -2    2.77    1.26
  -2  15  -2    4.79    1.58
  -1  15  -2    0.94    0.99
  -1  15  -2    1.05    1.41
   0  15  -2   -0.34    1.23
   0 -15   2   -0.36    0.80
   1  15  -2   13.62    1.59
  -1 -15   2   12.88    1.24
   2  15  -2    9.92    1.36
  -2 -15   2    6.76    1.50
  -3 -15   2    3.90    1.29
  -4 -15   2   -1.28    1.07
  -5 -15   2    6.45    1.55
  -7  15  -1    0.19    1.64
  -6  15  -1    1.21    1.39
  -6  15  -1   -0.21    1.70
  -6  15  -1    2.11    1.55
  -6  15  -1   -0.07    1.48
  -5  15  -1   -1.88    1.35
  -5  15  -1   -1.50    1.28
  -5  15  -1    0.75    1.29
  -4  15  -1   30.18    2.22
  -4  15  -1   32.78    2.08
  -4  15  -1   26.70    2.08
  -3  15  -1    0.71    1.11
  -3  15  -1    0.52    1.26
  -2  15  -1   -0.27    1.30
  -2  15  -1    0.11    1.09
  -1  15  -1   -0.01    1.09
   1 -15   1   -0.16    0.85
   0 -15   1   39.28    1.85
   1  15  -1   -0.10    1.12
  -1 -15   1    0.45    0.94
   2  15  -1   -2.13    1.11
  -2 -15   1   -0.88    1.01
  -3 -15   1    1.01    1.10
  -4 -15   1   25.38    1.95
  -5 -15   1    0.38    1.27
  -6 -15   1    0.16    1.21
  -7  15   0   -2.60    1.67
  -6  15   0    2.70    1.58
  -6  15   0    1.42    1.61
  -5  15   0    2.22    1.44
  -5  15   0    1.76    1.63
  -4  15   0    2.16    1.34
  -4  15   0    2.16    1.38
  -3  15   0   -0.23    1.37
  -2  15   0    3.83    1.60
   1 -15   0    0.49    0.93
   0 -15   0    0.52    0.94
  -1 -15   0    1.80    0.95
  -2 -15   0    4.38    1.18
  -3 -15   0    0.78    1.22
  -4 -15   0    2.39    1.25
  -5 -15   0    1.99    1.40
  -6 -15   0   -0.27    1.39
  -6  15   1   -2.30    1.43
  -5  15   1    0.24    1.63
  -4  15   1   22.58    1.78
  -4  15   1   26.39    2.06
  -3  15   1    0.51    1.34
  -2  15   1   -0.55    1.23
   2 -15  -1   -0.02    0.78
   1 -15  -1   -1.67    0.88
   0 -15  -1   36.01    1.84
  -1 -15  -1    0.84    1.10
  -2 -15  -1    0.85    0.91
  -3 -15  -1    0.16    1.14
  -4 -15  -1   25.80    1.99
  -5 -15  -1    0.77    1.26
  -6 -15  -1    0.46    1.38
  -6  15   2    3.40    1.90
  -5  15   2    9.30    2.04
  -4  15   2   -2.44    1.12
  -3  15   2    2.92    1.65
   2 -15  -2    8.44    1.08
   1 -15  -2   11.06    1.17
   0 -15  -2   -0.59    1.01
  -1 -15  -2    0.50    1.09
  -2 -15  -2    2.00    1.39
  -3 -15  -2    9.29    1.61
  -4 -15  -2   -0.52    1.21
  -5 -15  -2   -1.98    1.15
  -6 -15  -2   -1.26    1.22
  -6  15   3    1.94    1.80
  -5  15   3    0.75    1.54
  -4  15   3   12.59    1.63
  -3  15   3   -0.66    1.32
   3 -15  -3    0.69    1.01
   2 -15  -3    0.05    0.87
   1 -15  -3   -0.41    0.94
   0 -15  -3   17.86    1.45
  -1 -15  -3    1.51    1.17
  -2 -15  -3    3.43    1.42
  -3 -15  -3   -1.03    1.07
  -4 -15  -3   14.93    1.72
  -5 -15  -3    3.62    1.67
  -6  15   4   -1.17    1.63
  -5  15   4   19.79    1.97
  -4  15   4   -1.54    1.49
   4 -15  -4   -1.85    0.92
  -3  15   4    0.20    1.52
   3 -15  -4    0.21    1.04
   2 -15  -4    2.60    1.19
   1 -15  -4   28.48    1.75
   0 -15  -4   -0.78    0.92
  -1 -15  -4    0.21    1.08
  -2 -15  -4   -0.93    1.16
  -3 -15  -4   15.91    1.69
  -4 -15  -4   -0.57    1.30
  -5 -15  -4   -1.01    1.30
  -6  15   5    1.21    1.91
  -5  15   5    3.03    1.88
   5 -15  -5    1.24    1.18
  -4  15   5    1.71    1.71
   4 -15  -5    4.89    1.28
  -3  15   5    1.15    1.55
   3 -15  -5    1.83    1.16
   2 -15  -5   -1.57    1.06
   1 -15  -5    0.03    1.01
   0 -15  -5    1.82    1.26
  -1 -15  -5    2.74    1.26
  -2 -15  -5    0.67    1.24
  -3 -15  -5    1.20    1.33
  -4 -15  -5    2.39    1.48
  -5 -15  -5    0.99    1.43
  -5  15   6   23.25    2.12
   5 -15  -6   22.18    1.72
  -4  15   6   -1.05    1.66
   4 -15  -6   -1.00    1.14
  -3  15   6   -0.86    1.64
   3 -15  -6   -0.42    1.09
   2 -15  -6    1.03    1.26
   1 -15  -6   31.51    1.93
   0 -15  -6   -2.03    1.05
  -1 -15  -6   -0.30    1.12
  -2 -15  -6   -0.54    1.12
  -3 -15  -6   30.61    2.23
  -4 -15  -6    0.77    1.51
   4 -15  -7   -2.82    1.29
   3 -15  -7    4.39    1.44
   2 -15  -7    1.04    1.29
   1 -15  -7    0.06    1.13
   0 -15  -7   -0.99    1.08
  -2 -15  -7    1.59    1.35
  -3 -15  -7   -0.28    1.35
   3 -15  -8   -1.81    1.19
   2 -15  -8   -0.16    1.28
   1 -15  -8   18.52    1.79
   0 -15  -8   -1.46    1.15
  -1 -15  -8    1.93    1.40
  -2 -15  -8   -2.77    1.13
   1 -15  -9   -0.06    1.34
   0 -15  -9   -0.06    1.31
  -1 -16   9    0.80    1.20
  -3  16  -8    0.57    1.52
   0  16  -8    5.78    2.08
  -1 -16   8    2.81    1.09
  -2 -16   8    1.27    1.19
  -3  16  -7    0.70    1.52
  -1  16  -7   -2.33    1.62
   0  16  -7    5.30    1.85
   1  16  -7   -1.71    1.89
  -1 -16   7    0.19    1.06
  -2 -16   7    7.60    1.50
  -4  16  -6    0.71    1.61
  -3  16  -6   -1.23    1.45
  -3  16  -6   -0.10    1.36
  -2  16  -6   -1.37    1.44
  -2  16  -6    0.86    1.64
  -1  16  -6   -0.55    1.51
   0  16  -6    4.10    1.88
   1  16  -6   -0.38    1.46
  -1 -16   6   -0.43    0.94
  -1 -16   6   -2.85    1.06
  -2 -16   6    2.68    1.35
  -2 -16   6    5.17    1.28
  -3 -16   6   -1.34    1.39
  -3 -16   6   -0.40    1.13
  -4  16  -5    1.68    1.44
  -3  16  -5   -1.63    1.39
  -3  16  -5   -3.47    1.24
  -3  16  -5   -0.76    1.52
  -2  16  -5   11.85    1.67
  -2  16  -5   10.12    1.58
  -1  16  -5    0.75    1.54
   0  16  -5   12.32    1.62
   1  16  -5   -0.38    1.60
  -1 -16   5    1.81    1.03
  -1 -16   5    0.88    1.14
  -2 -16   5    6.79    1.50
  -2 -16   5    6.76    1.38
  -3 -16   5    1.13    1.17
  -3 -16   5    0.48    1.31
  -4  16  -4    1.04    1.59
  -4  16  -4    1.52    1.64
  -4  16  -4    2.48    1.51
  -4  16  -4    1.27    1.31
  -3  16  -4    7.98    1.64
  -3  16  -4    5.27    1.80
  -3  16  -4    8.59    2.25
  -2  16  -4    3.81    1.30
  -2  16  -4    4.59    1.92
  -1  16  -4    0.60    1.56
   0  16  -4    4.33    1.76
   1  16  -4    3.91    1.64
  -1 -16   4    3.89    1.41
  -2 -16   4    5.65    1.46
  -3 -16   4    4.40    1.57
  -4 -16   4    1.94    1.23
  -4 -16   4    0.52    1.51
  -5  16  -3    4.05    1.90
  -5  16  -3    3.47    1.53
  -4  16  -3    1.39    1.50
  -4  16  -3    4.35    1.60
  -4  16  -3    6.67    2.08
  -4  16  -3    3.23    1.84
  -3  16  -3   -1.54    1.28
  -3  16  -3   -0.66    1.19
  -3  16  -3   -1.77    1.20
  -2  16  -3    2.15    1.42
  -2  16  -3    5.32    1.44
  -1  16  -3    5.03    1.59
   0  16  -3   10.63    1.54
   0 -16   3   11.06    1.29
   1  16  -3    0.35    1.48
  -1 -16   3    0.44    0.99
  -2 -16   3    1.15    1.20
  -3 -16   3    4.90    1.49
  -4 -16   3    5.45    1.55
  -5  16  -2    0.60    1.55
  -5  16  -2   -0.60    1.23
  -4  16  -2   -1.01    1.18
  -4  16  -2   -0.44    1.50
  -4  16  -2    0.53    1.46
  -4  16  -2   -1.22    1.30
  -3  16  -2    9.98    1.79
  -3  16  -2   14.54    2.56
  -2  16  -2    2.24    1.59
  -2  16  -2   -0.72    1.23
  -1  16  -2    2.55    1.53
   0  16  -2   -0.44    1.38
   0 -16   2    1.18    1.01
   1  16  -2   11.06    1.92
  -1 -16   2    9.96    1.50
  -2 -16   2    3.71    1.35
  -3 -16   2    6.21    1.42
  -4 -16   2   -0.22    1.24
  -6  16  -1    0.50    1.66
  -5  16  -1    9.91    2.01
  -4  16  -1   -0.22    1.56
  -4  16  -1   -0.40    1.21
  -4  16  -1    0.37    1.39
  -3  16  -1    1.22    1.51
  -3  16  -1   -2.21    1.26
  -2  16  -1    2.24    1.21
   0  16  -1    0.03    1.28
   0 -16   1    1.77    1.01
   1  16  -1    4.98    1.65
  -1 -16   1    3.84    1.28
  -2 -16   1   -0.75    0.99
  -3 -16   1    3.42    1.41
  -4 -16   1    1.47    1.46
  -5  16   0    0.95    1.45
  -4  16   0    0.96    1.52
  -4  16   0    0.23    1.49
  -3  16   0   12.74    1.71
   1 -16   0   14.21    1.33
   0 -16   0    3.87    1.16
  -1 -16   0   12.31    1.34
  -2 -16   0    0.58    0.99
  -3 -16   0   14.89    1.59
  -4 -16   0    0.91    1.18
  -4  16   1    3.10    1.80
  -3  16   1    7.69    1.96
   1 -16  -1    2.87    1.18
   0 -16  -1    0.24    1.08
  -1 -16  -1    9.81    1.48
  -2 -16  -1   -0.34    0.98
  -3 -16  -1    2.55    1.34
  -4 -16  -1   -0.80    1.14
  -4  16   2   -1.31    1.43
  -3  16   2   10.43    2.20
   2 -16  -2    2.63    1.13
   1 -16  -2    8.40    1.17
   0 -16  -2   -1.02    1.05
  -1 -16  -2    4.45    1.38
  -2 -16  -2    1.88    1.30
  -3 -16  -2   10.22    1.47
  -4 -16  -2   -1.33    1.17
  -4  16   3    4.88    1.85
  -3  16   3    1.88    1.77
   2 -16  -3   -0.14    1.08
   1 -16  -3   -0.38    1.00
   0 -16  -3   10.12    1.35
  -1 -16  -3    4.12    1.41
  -2 -16  -3    2.11    1.31
  -3 -16  -3    2.26    1.29
  -4 -16  -3    3.46    1.49
  -4  16   4    3.33    1.85
  -3  16   4    1.68    1.68
   3 -16  -4    3.81    1.26
   2 -16  -4    6.08    1.33
   1 -16  -4    2.02    1.17
   0 -16  -4    2.43    1.19
  -1 -16  -4    1.30    1.34
  -2 -16  -4    4.72    1.66
  -3 -16  -4    5.72    1.80
  -4  16   5   11.99    2.27
   4 -16  -5    8.33    1.58
   3 -16  -5    1.87    1.27
   2 -16  -5    9.10    1.37
   1 -16  -5   -0.66    1.11
   0 -16  -5   11.60    1.43
  -1 -16  -5    1.80    1.28
  -2 -16  -5   11.42    1.62
  -3 -16  -5   -0.12    1.33
  -4  16   6    3.56    1.93
   4 -16  -6    7.77    1.64
   3 -16  -6   -3.06    1.21
   2 -16  -6    1.39    1.24
   1 -16  -6   -0.50    1.13
   0 -16  -6    7.42    1.61
  -1 -16  -6   -1.07    1.19
  -2 -16  -6    2.70    1.51
   2 -16  -7    8.91    1.71
   1 -16  -7   -0.92    1.19
   0 -16  -7    8.20    1.79
  -1 -16  -7   -1.26    1.28
  -3  17  -6    1.43    1.51
   0  17  -6   -0.40    1.80
   1  17  -6   -1.56    1.46
  -3  17  -5   -2.15    1.47
  -1  17  -5   15.50    1.99
   0  17  -5   -0.40    1.60
   1  17  -5    0.39    1.57
  -1 -17   5   -1.43    1.00
  -1 -17   5    0.43    1.21
  -2 -17   5    0.49    1.13
  -2 -17   5    0.24    1.25
  -3  17  -4   -0.33    1.44
  -1  17  -4    1.44    1.74
   0  17  -4   -2.78    1.38
   1  17  -4   -2.20    1.37
  -1 -17   4   -1.24    1.16
  -1 -17   4    0.29    1.09
  -2 -17   4    7.43    1.63
  -2 -17   4    7.75    1.55
  -4  17  -3    0.56    1.47
  -3  17  -3   -2.10    1.29
  -2  17  -3   -1.53    1.36
  -1  17  -3   11.60    1.67
   0  17  -3    0.48    1.66
   1  17  -3    0.13    1.51
  -1 -17   3    0.36    1.18
  -2 -17   3    0.52    1.24
  -3 -17   3    5.74    1.53
  -4  17  -2   -1.39    1.45
  -4  17  -2    2.60    1.62
  -3  17  -2   -2.02    1.15
  -1  17  -2   -3.15    1.38
   0  17  -2    0.30    1.47
   1  17  -2   -0.18    1.36
  -1 -17   2   -0.61    1.19
  -2 -17   2   16.14    1.58
  -3 -17   2   -0.30    1.27
  -5  17  -1   -2.83    1.62
  -4  17  -1   -2.77    1.37
  -3  17  -1   -1.99    1.70
  -3  17  -1    0.69    1.47
  -2  17  -1   -2.01    1.47
  -1  17  -1    9.66    2.19
   0  17  -1   -1.53    1.42
   0 -17   1   -0.49    1.05
   1  17  -1   -2.49    1.40
  -1 -17   1   -0.77    1.02
  -2 -17   1   -1.71    1.13
  -3 -17   1    2.45    1.46
  -4  17   0    3.06    1.70
  -3  17   0    0.77    1.59
   0 -17   0   -1.59    0.91
  -1 -17   0    0.87    1.09
  -2 -17   0   15.63    1.59
  -3 -17   0   -1.83    1.16
  -3  17   1   -0.52    1.58
   1 -17  -1    0.72    1.25
   0 -17  -1    0.00    1.17
  -1 -17  -1    3.56    1.35
  -2 -17  -1   -0.78    1.16
  -3 -17  -1    0.26    1.34
   1 -17  -2   -0.25    1.13
   0 -17  -2   -2.13    1.03
  -1 -17  -2    0.57    1.29
  -2 -17  -2   19.87    1.79
   2 -17  -3    0.34    1.08
   1 -17  -3    2.71    1.34
   0 -17  -3   -0.97    1.19
  -1 -17  -3   11.19    1.52
  -2 -17  -3   -1.04    1.32
   2 -17  -4    6.67    1.51
   1 -17  -4    1.21    1.23
   0 -17  -4   -1.75    1.22
  -1 -17  -4   -2.34    1.19
   3 -17  -5   13.57    1.61
   2 -17  -5   -1.52    1.24
   1 -17  -5   -1.57    1.22
   0 -17  -5   -1.84    1.15
   1  18  -4    1.92    2.06
   1  18  -3    5.29    2.15
  -1 -18   3    0.94    1.32
   0  18  -2   -1.40    1.51
   1  18  -2    7.41    2.16
  -1 -18   2    6.10    1.49
   0  18  -1   -1.40    1.60
   1  18  -1    6.19    1.98
  -1 -18   1    3.70    1.43
  -3  18   0    1.50    1.85
   0 -18   0    1.74    1.19
   1  18   0    4.54    1.95
  -1 -18   0    1.71    1.29
   0 -18  -1   -0.28    1.18
  -1 -18  -1    0.51    1.31
   1 -18  -2    8.17    1.54
   0 -18  -2   -0.30    1.26
   1 -18  -3    2.18    1.48
   0   0   0    0.00    0.00
;
_shelx_res_checksum     50248
_shelx_res_file
;
TITL GB in P2(1)/n
CELL 0.71073   9.1584  14.0752  13.8556  90.000  90.106  90.000
ZERR    4.00   0.0017   0.0025   0.0025   0.000   0.003   0.000
LATT 1
SYMM 0.5-X, 0.5+Y, 0.5-Z
SFAC C  H  O  In N
UNIT 60  84  8  8  4
OMIT -3 55
L.S. 20
ACTA 50
BOND $H
FMAP 2
PLAN 5
SIZE 0.025 0.025 0.20
TEMP -85
WGHT    0.033900    1.223200
FVAR       0.09398
MOLE 1
IN1   4    0.121356    0.571104    0.436398    11.00000    0.03374    0.05040 =
         0.01978    0.00502    0.00038   -0.00910
IN2   4    0.114276    0.396649    1.019339    11.00000    0.02838    0.03699 =
         0.02328   -0.00206    0.00004    0.00222
O1    3    0.062264    0.525317    0.580869    11.00000    0.03488    0.05809 =
         0.01524    0.00085   -0.00008   -0.01384
O2    3    0.075445    0.531600    0.925408    11.00000    0.02812    0.04714 =
         0.01487    0.00160    0.00215    0.00536
N1    5    0.063495    0.278888    1.148754    11.00000    0.03859    0.04029 =
         0.04000    0.00258    0.00372    0.00064
C1    1    0.018374    0.705427    0.425947    11.00000    0.08006    0.05766 =
         0.08079    0.01794   -0.00455   -0.00509
AFIX 137
H1A   2    0.057977    0.747965    0.475495    11.00000   -1.50000
H1B   2   -0.086982    0.697953    0.435586    11.00000   -1.50000
H1C   2    0.036470    0.732526    0.361924    11.00000   -1.50000
AFIX   0
C2    1    0.310762    0.492026    0.397943    11.00000    0.04276    0.10269 =
         0.04377   -0.01436    0.00426   -0.00052
AFIX 137
H2A   2    0.315302    0.485581    0.327586    11.00000   -1.50000
H2B   2    0.306050    0.428838    0.427477    11.00000   -1.50000
H2C   2    0.398096    0.525270    0.421069    11.00000   -1.50000
AFIX   0
C3    1    0.043061    0.301833    0.906847    11.00000    0.07792    0.05374 =
         0.03687   -0.01785    0.00182   -0.00247
AFIX 137
H3A   2    0.123440    0.290958    0.861582    11.00000   -1.50000
H3B   2   -0.039724    0.330179    0.872406    11.00000   -1.50000
H3C   2    0.013039    0.241187    0.935331    11.00000   -1.50000
AFIX   0
C4    1    0.305337    0.455291    1.084623    11.00000    0.03444    0.05106 =
         0.05071    0.01138   -0.01064   -0.00674
AFIX 137
H4A   2    0.306729    0.524203    1.074561    11.00000   -1.50000
H4B   2    0.392335    0.426933    1.055301    11.00000   -1.50000
H4C   2    0.304674    0.441663    1.153982    11.00000   -1.50000
AFIX   0
C5    1    0.138296    0.541649    0.664978    11.00000    0.03467    0.03223 =
         0.01395    0.00068   -0.00135   -0.00117
C6    1    0.069285    0.525867    0.753043    11.00000    0.02153    0.03972 =
         0.02193    0.00009   -0.00069   -0.00370
AFIX  43
H6    2   -0.028204    0.502853    0.754401    11.00000   -1.20000
AFIX   0
C7    1    0.143479    0.543894    0.839525    11.00000    0.03060    0.02980 =
         0.01885    0.00118    0.00099    0.00617
C8    1    0.287187    0.575373    0.836061    11.00000    0.02832    0.04756 =
         0.01818   -0.00065   -0.00398   -0.00256
AFIX  43
H8    2    0.339501    0.586975    0.894146    11.00000   -1.20000
AFIX   0
C9    1    0.353648    0.589723    0.747937    11.00000    0.02453    0.05796 =
         0.02868    0.00439   -0.00103   -0.00723
AFIX  43
H9    2    0.451772    0.611533    0.746198    11.00000   -1.20000
AFIX   0
C10   1    0.280796    0.573108    0.662229    11.00000    0.03126    0.04603 =
         0.01614   -0.00143    0.00333   -0.00656
AFIX  43
H10   2    0.328230    0.583218    0.602183    11.00000   -1.20000
AFIX   0
C11   1   -0.062665    0.231102    1.147138    11.00000    0.04918    0.03991 =
         0.05023    0.00142   -0.00157   -0.00275
AFIX  43
H11   2   -0.124991    0.238029    1.092707    11.00000   -1.20000
AFIX   0
C12   1   -0.106204    0.171896    1.221602    11.00000    0.04858    0.04734 =
         0.07579    0.00933    0.00858   -0.01039
AFIX  43
H12   2   -0.196002    0.138328    1.217595    11.00000   -1.20000
AFIX   0
C13   1   -0.019202    0.162442    1.300197    11.00000    0.06540    0.06471 =
         0.06903    0.02412    0.01335    0.00089
AFIX  43
H13   2   -0.047583    0.122274    1.351971    11.00000   -1.20000
AFIX   0
C14   1    0.109896    0.211225    1.304394    11.00000    0.07291    0.06943 =
         0.04185    0.01950   -0.00419    0.01125
AFIX  43
H14   2    0.172273    0.206135    1.359008    11.00000   -1.20000
AFIX   0
C15   1    0.146699    0.267730    1.227435    11.00000    0.04992    0.04782 =
         0.04598    0.00823    0.00236    0.00111
AFIX  43
H15   2    0.236870    0.300990    1.230208    11.00000   -1.20000
AFIX   0
HKLF 4
REM  GB in P2(1)/n
REM R1 =  0.0347 for    2885 Fo > 4sig(Fo)  and  0.0641 for all    3967 data
REM    185 parameters refined using      0 restraints
END
WGHT      0.0339      1.2234
REM Highest difference peak  1.016,  deepest hole -0.722,  1-sigma level  0.132
Q1    1   0.1774  0.3401  1.0122  11.00000  0.05    1.02
Q2    1   0.1955  0.6163  0.4322  11.00000  0.05    0.88
Q3    1   0.1291  0.4988  0.4414  11.00000  0.05    0.88
Q4    1   0.1899  0.5173  0.4291  11.00000  0.05    0.85
Q5    1   0.1896  0.4365  1.0154  11.00000  0.05    0.84
;
_shelxl_version_number       20.13
