# Supplementary material for: catena-Poly[bis­[dimeth­yl(pyridine-κN)indium(III)]-μ4-benzene-1,3-diolato-bis­[di­methyl­indium(III)]-μ4-benzene-1,3-diolato]
Source: Acta Crystallogr Sect E Struct Rep Online. 2013 Oct 26;69(Pt 11):m622. doi: 10.1107/S1600536813028985 (PMC3884271; doi:10.1107/S1600536813028985)
Supplement: Supplementary file 2 [file e-69-0m622-Isup2.hkl]

#
# h,k,l, Fc-squared, Fo-squared, sigma(Fo-squared), status flag
#
data_I
_shelx_title ' GB in P2(1)/n'
_shelx_refln_list_code          4
_shelx_F_calc_maximum      332.18
_exptl_crystal_F_000       928.00
_reflns_d_resolution_high  0.7700

loop_
 _space_group_symop_operation_xyz
 'x, y, z'
 '-x+1/2, y+1/2, -z+1/2'
 '-x, -y, -z'
 'x-1/2, -y-1/2, z-1/2'

_cell_length_a     9.1584
_cell_length_b    14.0752
_cell_length_c    13.8556
_cell_angle_alpha  90.000
_cell_angle_beta   90.106
_cell_angle_gamma  90.000

_shelx_F_squared_multiplier     1.000

loop_
 _refln_index_h
 _refln_index_k
 _refln_index_l
 _refln_F_squared_calc
 _refln_F_squared_meas
 _refln_F_squared_sigma
 _refln_observed_status
   2   0   0       8012.88       7957.85       150.90 o
   4   0   0      85906.80      86388.47      1090.65 o
   6   0   0       4185.49       4494.65       110.47 o
   8   0   0      10912.54      10276.19       357.79 o
  10   0   0       1042.39       1209.23       156.25 o
   1   1   0      76192.95      75687.12      1076.57 o
   2   1   0       2099.88       2250.80        30.84 o
   3   1   0       9005.29       8514.06       112.83 o
   4   1   0         15.12         48.99        30.00 o
   5   1   0      47494.86      47551.60       381.04 o
   6   1   0        317.27        311.74        36.57 o
   7   1   0       3768.26       3635.65       110.46 o
   8   1   0        246.37        223.52        76.56 o
   9   1   0       4543.26       4820.13       175.31 o
  10   1   0         48.78       -127.10       103.60 o
  11   1   0        382.66        307.05       280.79 o
   0   2   0      42198.70      43183.90       500.96 o
   1   2   0        468.65        451.31        22.46 o
   2   2   0       4630.54       4928.95        59.77 o
   3   2   0       1342.62       1509.46        31.06 o
   4   2   0      15936.27      15270.51       151.72 o
   5   2   0        142.23        206.32        26.90 o
   6   2   0        348.02        405.71        42.07 o
   7   2   0        527.98        554.02        62.65 o
   8   2   0       1631.90       1712.25        86.31 o
   9   2   0        211.62        177.41        81.12 o
  10   2   0        139.59         22.76        89.20 o
  11   2   0        325.07        239.62       108.73 o
   1   3   0       1836.65       1748.56        40.16 o
   2   3   0       3720.78       3531.37        54.46 o
   3   3   0        238.31        232.61        28.14 o
   4   3   0         55.97        161.83        43.81 o
   5   3   0        495.21        594.79        52.30 o
   6   3   0        149.30        165.16        44.07 o
   7   3   0          8.40        -68.31        45.54 o
   8   3   0        677.31        866.90        82.88 o
   9   3   0        282.02        105.54       110.39 o
  10   3   0         25.62        -41.96        82.84 o
  11   3   0         75.15        -90.51        98.47 o
   0   4   0       1795.51       1540.98        48.11 o
   1   4   0      17706.30      17262.19       143.60 o
   2   4   0        317.33        361.30        21.42 o
   3   4   0       8818.49       9085.61       153.17 o
   4   4   0      10705.21       9465.57       126.05 o
   5   4   0        406.72        464.68        46.66 o
   6   4   0        575.62        605.38        58.42 o
   7   4   0        326.11        430.04        59.49 o
   8   4   0       5928.74       5796.09       199.66 o
   9   4   0        616.49        743.20        87.47 o
  10   4   0       1246.59       1404.99       119.77 o
  11   4   0          0.84         35.00       106.96 o
   1   5   0      10892.98      10015.61       119.05 o
   2   5   0      21077.58      20468.95       203.47 o
   3   5   0      15791.03      15324.90       153.42 o
   4   5   0        778.92        825.12        30.59 o
   5   5   0      18580.49      18818.90       244.94 o
   6   5   0       4440.90       4406.79       104.26 o
   7   5   0       2742.08       2707.93        87.62 o
   8   5   0         25.78         -3.58        50.76 o
   9   5   0       6917.29       7255.56       181.49 o
  10   5   0        426.40        559.72       110.59 o
  11   5   0          0.24       -149.91        99.94 o
   0   6   0      47518.47      45189.66       808.14 o
   1   6   0      13066.22      12515.92       128.11 o
   2   6   0        322.77        435.06        45.60 o
   3   6   0      15782.39      15198.05       191.49 o
   4   6   0      26798.91      25862.84       272.90 o
   5   6   0       2737.18       2841.17        75.96 o
   6   6   0        683.67        773.04        65.78 o
   7   6   0       4995.66       5418.91       121.94 o
   8   6   0       7360.87       7537.33       202.80 o
   9   6   0        457.86        518.30       113.48 o
  10   6   0        487.04        581.24       140.96 o
  11   6   0        732.15        856.24       137.15 o
   1   7   0      10558.23      10403.17       105.15 o
   2   7   0      30932.71      30748.52       276.10 o
   3   7   0       3298.43       2992.90        51.17 o
   4   7   0        616.92        640.67        38.06 o
   5   7   0       4902.77       4811.22        95.03 o
   6   7   0       4739.28       4934.63       215.13 o
   7   7   0       2667.07       2592.78        88.99 o
   8   7   0        313.90        380.47        65.68 o
   9   7   0       1212.68       1305.63        89.06 o
  10   7   0        776.23        936.91       138.13 o
   0   8   0       4484.94       4150.65        95.57 o
   1   8   0       1713.21       1628.79        41.11 o
   2   8   0        243.56        216.47        30.64 o
   3   8   0       6860.25       6668.27        93.97 o
   4   8   0        918.37        839.39        42.81 o
   5   8   0          4.79        -34.64        37.06 o
   6   8   0        202.80        204.38        57.62 o
   7   8   0        623.19        837.47        67.80 o
   8   8   0        704.71        765.58        77.96 o
   9   8   0          6.98        -70.10        63.83 o
  10   8   0         28.21       -108.16        88.73 o
   1   9   0       1348.58       1304.94        45.99 o
   2   9   0        421.18        582.01        62.92 o
   3   9   0          3.13         12.36        33.45 o
   4   9   0         74.65         26.63        38.76 o
   5   9   0        521.09        553.84        51.05 o
   6   9   0        798.13        801.44       102.52 o
   7   9   0        277.99        379.67        65.67 o
   8   9   0          7.74         -6.61        68.01 o
   9   9   0        583.36        676.75        94.08 o
   0  10   0       3382.54       3231.03       108.98 o
   1  10   0       4248.90       4110.60        91.04 o
   2  10   0        368.84        331.65        46.72 o
   3  10   0       1508.83       1499.27        60.06 o
   4  10   0       1844.46       1743.66        57.37 o
   5  10   0       1420.02       1385.76        61.69 o
   6  10   0        829.98        990.97        91.52 o
   7  10   0       1476.68       1218.27       119.26 o
   8  10   0        634.19        667.44       134.60 o
   9  10   0        193.15         60.14       119.04 o
   1  11   0        786.20        837.82        83.67 o
   2  11   0      10679.54      10417.57       164.41 o
   3  11   0        191.96        242.31        46.53 o
   4  11   0        340.76        464.18        63.70 o
   5  11   0       1411.02       1361.75        86.12 o
   6  11   0       6586.69       6943.23       191.27 o
   7  11   0          3.50        -15.17        74.43 o
   8  11   0        222.05        265.15       109.12 o
   9  11   0        852.41        842.57       251.92 o
   0  12   0        542.81        665.25        77.53 o
   1  12   0       4310.20       4128.56        98.51 o
   2  12   0         43.16         -1.22        45.87 o
   3  12   0       3032.41       3121.49        87.67 o
   4  12   0        549.75        792.43        83.47 o
   5  12   0       2703.27       2696.73       101.17 o
   6  12   0         50.28         26.71        83.35 o
   7  12   0       3257.05       3577.08       146.83 o
   8  12   0        424.13        416.66       137.00 o
   1  13   0        148.18        161.36        74.05 o
   2  13   0       3010.14       3075.53        89.01 o
   3  13   0         32.95        -47.74        55.45 o
   4  13   0         65.94        -64.37        64.72 o
   5  13   0          6.80        -88.41        58.94 o
   6  13   0       2465.51       2641.04       110.73 o
   7  13   0         96.39        -29.27        73.59 o
   8  13   0          1.80        104.17       168.70 o
   0  14   0        171.40        -27.17        98.50 o
   1  14   0        178.64        358.27       104.73 o
   2  14   0         72.28        -27.62        49.59 o
   3  14   0        171.93        148.48        71.55 o
   4  14   0        237.24         89.41        67.09 o
   5  14   0        250.64        206.84        75.68 o
   6  14   0         87.98        139.42        98.87 o
   7  14   0         36.61        -54.53       110.27 o
   1  15   0        156.43        128.85        75.24 o
   2  15   0        224.45        472.66       107.52 o
   3  15   0         94.88         34.45       103.16 o
   4  15   0        274.37        253.74        86.28 o
   5  15   0        201.91        226.36        96.77 o
   6  15   0        147.72        137.50        99.15 o
   0  16   0        281.49        438.18       131.34 o
   1  16   0       1386.04       1509.85       107.56 o
   2  16   0         96.71         65.67       112.09 o
   3  16   0       1486.67       1582.39       131.84 o
   4  16   0         48.68         81.00        89.47 o
   5  16   0        101.32        107.56       164.17 o
   1  17   0         11.26         98.50       123.41 o
   2  17   0       1793.91       1769.69       180.03 o
   3  17   0         87.51        -83.02       147.19 o
   4  17   0        200.13        346.46       192.48 o
   0  18   0        139.33        197.01       134.74 o
   1  18   0        445.93        321.19       160.21 o
 -11   0   1       1222.91       1154.88       174.36 o
  -9   0   1        393.48        216.26       120.02 o
  -7   0   1       3228.14       3457.85       194.74 o
  -5   0   1       7480.66       7576.46       118.78 o
  -3   0   1        256.76        201.06        24.88 o
  -1   0   1       1027.93       1119.94        31.56 o
   1   0   1        851.25       1040.26        30.01 o
   3   0   1        140.67        163.31        27.44 o
   5   0   1        115.24        181.07        33.21 o
   7   0   1         48.88         -2.91        55.17 o
   9   0   1          9.78        -84.92       103.03 o
  11   0   1         42.84       -177.76       122.28 o
 -11   1   1       1044.52       1299.35       126.81 o
 -10   1   1       2221.71       2037.39       134.06 o
  -9   1   1        691.83        791.27       109.91 o
  -8   1   1        267.31        143.34        78.35 o
  -7   1   1       3566.66       3491.70       137.53 o
  -6   1   1       3855.29       3557.75        70.60 o
  -5   1   1        563.94        606.14        35.08 o
  -4   1   1         62.59        153.82        30.47 o
  -3   1   1      16254.60      15435.83       249.21 o
  -2   1   1       2375.10       2170.43        35.67 o
  -1   1   1       4930.51       5012.12        54.81 o
   0   1   1          3.85         29.97         7.59 o
   1   1   1      33300.88      34612.02       329.19 o
   2   1   1        606.39        573.70        24.01 o
   3   1   1      18177.48      17329.05       249.45 o
   4   1   1        167.90        343.48        40.45 o
   5   1   1       4088.56       4392.78        59.23 o
   6   1   1        248.87        257.09        34.21 o
   7   1   1       5051.17       5176.62       140.37 o
   8   1   1          9.65        -10.02        69.31 o
   9   1   1        146.91        201.74        86.98 o
  10   1   1         97.49          6.40       132.47 o
  11   1   1       1459.47       1385.10       124.86 o
 -11   2   1        901.48        993.56       138.02 o
 -10   2   1       4970.11       5107.46       194.59 o
  -9   2   1          0.09          1.06        86.05 o
  -8   2   1        601.77        760.40       142.66 o
  -7   2   1        666.43        808.77        61.34 o
  -6   2   1      22797.30      22471.51       326.76 o
  -5   2   1         34.18        115.28        32.46 o
  -4   2   1       1505.39       1564.22        48.05 o
  -3   2   1        310.98        311.18        27.69 o
  -2   2   1     110342.73     108585.95      1010.54 o
  -1   2   1       6601.52       6647.05        77.81 o
   0   2   1         76.50        161.10        13.33 o
   1   2   1        606.37        630.29        31.99 o
   2   2   1      50097.87      50096.73       500.98 o
   3   2   1       1593.83       1764.96        63.03 o
   4   2   1       4505.50       4435.47        66.85 o
   5   2   1       1762.24       1649.18        36.47 o
   6   2   1      21317.10      20506.03       305.81 o
   7   2   1          0.12         63.92        48.63 o
   8   2   1       3289.64       3375.63       113.76 o
   9   2   1         52.50         54.84        92.84 o
  10   2   1       3398.00       3747.84       167.66 o
  11   2   1          9.32       -132.74        88.49 o
 -11   3   1       2646.64       3031.13       168.57 o
 -10   3   1          0.34        -19.37        88.77 o
  -9   3   1       2156.61       2097.82       126.81 o
  -8   3   1        956.94        950.08        90.58 o
  -7   3   1      14267.16      14281.66       195.72 o
  -6   3   1          0.81         -9.81        33.32 o
  -5   3   1      13739.90      13009.04       182.44 o
  -4   3   1       2171.00       1985.85        51.45 o
  -3   3   1      16252.32      14627.86       142.29 o
  -2   3   1       7233.82       7165.90        78.65 o
  -1   3   1      67853.20      66428.24       589.27 o
   0   3   1      13242.49      13293.04       132.02 o
   1   3   1      23625.71      23855.21       357.87 o
   2   3   1       3054.43       3268.74        44.73 o
   3   3   1      67469.12      65581.27       660.74 o
   4   3   1       7924.78       7903.65       126.32 o
   5   3   1       9704.92       9700.13       126.69 o
   6   3   1        551.25        657.43        50.30 o
   7   3   1      17136.78      17207.00       243.57 o
   8   3   1        956.47       1013.24        73.13 o
   9   3   1        361.28        398.48        94.39 o
  10   3   1        212.55        115.04        93.42 o
  11   3   1       4877.28       5321.41       238.90 o
 -11   4   1          0.31        -55.70       125.11 o
 -10   4   1       3114.86       3514.90       164.45 o
  -9   4   1       1237.01       1236.27       106.81 o
  -8   4   1         21.63        -32.55        46.36 o
  -7   4   1          6.32        -32.37        38.45 o
  -6   4   1      15819.80      14874.64       220.79 o
  -5   4   1       2808.17       2674.62        78.28 o
  -4   4   1        131.90        148.70        49.52 o
  -3   4   1         63.62         92.53        26.04 o
  -2   4   1      27574.36      24888.84       296.98 o
  -1   4   1       2101.76       2115.27        39.73 o
   0   4   1      10460.75      10927.07       134.49 o
   1   4   1       5533.38       5297.02       130.94 o
   2   4   1      30268.61      29920.61       373.89 o
   3   4   1       6911.20       6666.08       104.96 o
   4   4   1       1369.69       1308.29        48.58 o
   5   4   1       4100.10       4095.89        88.95 o
   6   4   1      14977.59      14773.31       212.41 o
   7   4   1       1321.61       1271.84        80.90 o
   8   4   1       1573.24       1447.90        85.38 o
   9   4   1       1578.42       1552.47        92.56 o
  10   4   1       2754.28       3000.90       155.04 o
  11   4   1          7.83        168.38       103.49 o
 -11   5   1        181.95        137.37       110.97 o
 -10   5   1        954.82       1080.62       119.93 o
  -9   5   1       2226.66       2220.63       126.71 o
  -8   5   1         87.08        -35.13        44.20 o
  -7   5   1        205.71        183.59        53.88 o
  -6   5   1       1546.81       1382.86        64.25 o
  -5   5   1       1286.48       1194.85        72.99 o
  -4   5   1       2326.57       2343.39        69.26 o
  -3   5   1        522.91        531.65        32.10 o
  -2   5   1       8072.08       7764.84        87.13 o
  -1   5   1       4603.97       4145.93        56.50 o
   0   5   1       4526.89       4405.44        58.91 o
   1   5   1       4465.52       4451.64        64.22 o
   2   5   1       4685.01       4681.43       205.40 o
   3   5   1       5260.21       4842.16        65.44 o
   4   5   1       1563.42       1446.96        44.98 o
   5   5   1       2065.43       2134.02        76.90 o
   6   5   1         42.58         31.27        40.54 o
   7   5   1       1272.28       1248.84        57.39 o
   8   5   1       1124.70       1052.06        69.47 o
   9   5   1         16.59        -82.41        62.21 o
  10   5   1         49.04        -16.04        87.28 o
  11   5   1        270.72        123.51       107.56 o
 -11   6   1        211.49        103.03       190.22 o
 -10   6   1          5.20         -6.48        91.84 o
  -9   6   1         73.07        141.61        86.50 o
  -8   6   1       2502.15       2403.09        83.22 o
  -7   6   1       1446.68       1586.41        72.84 o
  -6   6   1        649.75        767.34        66.06 o
  -5   6   1        441.77        505.74        47.98 o
  -4   6   1        484.35        448.94        32.07 o
  -3   6   1       7903.31       7681.71       116.12 o
  -2   6   1        235.74        378.21        41.20 o
  -1   6   1        700.45        770.21        32.98 o
   0   6   1        156.64        261.49        29.16 o
   1   6   1        511.97        505.82        43.08 o
   2   6   1       1241.77       1269.32        67.70 o
   3   6   1       2395.45       2630.41        72.22 o
   4   6   1        183.79        162.07        30.13 o
   5   6   1         87.71         52.94        33.33 o
   6   6   1        601.49        634.92        59.34 o
   7   6   1        217.42        268.60        56.29 o
   8   6   1         67.30         22.34        52.16 o
   9   6   1         21.22         34.05        70.11 o
  10   6   1        100.62        -84.52        89.04 o
  11   6   1         10.52        -11.36       104.19 o
 -10   7   1         57.95       -125.92       142.66 o
  -9   7   1         18.74        -84.16        56.11 o
  -8   7   1       2266.35       2392.10        93.17 o
  -7   7   1       5085.23       5253.46       124.01 o
  -6   7   1        104.33        116.41        47.69 o
  -5   7   1       1543.20       1557.38        67.54 o
  -4   7   1       3306.49       3208.19        62.28 o
  -3   7   1       8564.29       7921.34       100.74 o
  -2   7   1       2539.19       2485.77        49.45 o
  -1   7   1       8075.96       7848.17        95.00 o
   0   7   1       4647.46       4604.76        68.97 o
   1   7   1       2671.87       2456.42        55.31 o
   2   7   1       4720.27       4878.65        98.60 o
   3   7   1       7756.70       7590.04       131.20 o
   4   7   1       3112.44       2901.54        63.72 o
   5   7   1        817.42        856.85        44.54 o
   6   7   1        302.59        370.80        47.97 o
   7   7   1       4451.61       4546.34       112.74 o
   8   7   1       1003.28       1078.83        72.73 o
   9   7   1         33.55       -132.39        88.26 o
  10   7   1        212.65         59.12        77.69 o
 -10   8   1        988.04       1302.90       123.96 o
  -9   8   1       1550.08       1669.95        88.82 o
  -8   8   1       1357.43       1415.15        79.57 o
  -7   8   1       1891.56       1968.77        81.87 o
  -6   8   1       6305.66       6400.30       146.92 o
  -5   8   1       4035.95       4052.37        98.61 o
  -4   8   1        655.00        708.72        89.34 o
  -3   8   1       9447.00       8895.10       105.61 o
  -2   8   1      23394.52      22565.16       217.90 o
  -1   8   1       9741.66       9352.79       109.05 o
   0   8   1        166.45        150.46        33.91 o
   1   8   1       9779.66       8928.62       116.84 o
   2   8   1      16247.98      14521.44       224.75 o
   3   8   1       3074.63       2951.78        74.08 o
   4   8   1       2236.82       2105.63        56.33 o
   5   8   1       5628.27       5844.62       120.58 o
   6   8   1       3994.49       3852.11        87.17 o
   7   8   1        541.84        548.07        65.21 o
   8   8   1        761.29        952.24        79.10 o
   9   8   1       2006.87       2232.42        97.16 o
  10   8   1       1061.63       1193.70       105.09 o
 -10   9   1         73.91         69.07       132.47 o
  -9   9   1        284.68        214.14        89.63 o
  -8   9   1       4451.73       4429.63       158.34 o
  -7   9   1       2323.46       2443.33       100.99 o
  -6   9   1        384.43        491.59        68.76 o
  -5   9   1       2180.30       2038.91        85.47 o
  -4   9   1      11206.57      10892.63       205.41 o
  -3   9   1       3604.92       3522.65        69.49 o
  -2   9   1        133.35        118.89        56.95 o
  -1   9   1      13302.40      12940.17       160.09 o
   0   9   1      15759.06      15400.57       226.43 o
   1   9   1        470.04        528.40        47.39 o
   2   9   1        131.86        121.50        36.27 o
   3   9   1       9007.78       8582.92       134.68 o
   4   9   1      13047.00      12839.52       182.09 o
   5   9   1        416.59        456.27        70.76 o
   6   9   1        890.26        998.19        55.14 o
   7   9   1       2596.43       2638.70       198.15 o
   8   9   1       2895.71       2953.51       128.18 o
   9   9   1        107.54        167.17       114.40 o
  10   9   1        479.36        304.57       183.42 o
  -9  10   1       1019.89       1135.28       156.82 o
  -8  10   1         35.06        -37.67        76.11 o
  -7  10   1        379.34        417.72        85.65 o
  -6  10   1       1848.30       1824.26        92.99 o
  -5  10   1       2466.45       2574.13        86.78 o
  -4  10   1       1474.43       1375.54        55.51 o
  -3  10   1       1944.10       1771.58        60.08 o
  -2  10   1       3620.47       3451.18        84.98 o
  -1  10   1       5898.49       5923.47        99.65 o
   0  10   1       2232.79       2250.54        75.06 o
   1  10   1       3846.36       3605.85        84.56 o
   2  10   1        392.00        437.32        45.21 o
   3  10   1       4694.35       4356.73       108.64 o
   4  10   1        865.96        948.58        67.14 o
   5  10   1       3181.47       3064.68       114.86 o
   6  10   1        726.11        843.98        93.64 o
   7  10   1        843.13        871.66       102.25 o
   8  10   1        173.74        178.29        92.31 o
   9  10   1       1298.76       1498.98       248.53 o
  -9  11   1        393.47         46.42       177.76 o
  -8  11   1        265.97        220.79       164.17 o
  -7  11   1         10.01        -13.59       123.41 o
  -6  11   1        230.80        203.38        80.26 o
  -5  11   1       1304.75       1409.67        62.43 o
  -4  11   1        907.91        898.48        53.64 o
  -3  11   1       1083.07       1062.28        51.45 o
  -2  11   1        715.59        753.28        76.87 o
  -1  11   1        935.29        907.59        53.17 o
   0  11   1        805.47        734.30        66.59 o
   1  11   1        616.72        741.29        57.72 o
   2  11   1        199.42        208.61        48.37 o
   3  11   1        225.29        192.97        59.82 o
   4  11   1        443.27        464.52        64.40 o
   5  11   1         49.86         17.77        77.73 o
   6  11   1        104.93        108.24        69.94 o
   7  11   1         16.29         -8.76        85.47 o
   8  11   1        534.32        668.23       112.39 o
   9  11   1          0.85         22.41       122.08 o
  -8  12   1        573.68        906.92       209.46 o
  -7  12   1         43.90       -148.37       121.72 o
  -6  12   1         39.59        -54.21        68.72 o
  -5  12   1        213.19        185.12        66.59 o
  -4  12   1        987.47        946.18        55.81 o
  -3  12   1        464.26        591.02        56.79 o
  -2  12   1        171.34        194.92        58.95 o
  -1  12   1        274.01        257.92        59.56 o
   0  12   1        600.39        698.01        63.53 o
   1  12   1        540.69        705.45        62.97 o
   2  12   1        973.81        950.05        54.05 o
   3  12   1         15.64         34.42        60.65 o
   4  12   1         97.61         51.79        58.46 o
   5  12   1       1042.61       1121.02        79.01 o
   6  12   1        376.39        329.93        87.11 o
   7  12   1         11.65        -16.31        77.94 o
   8  12   1         61.03        -14.00        90.11 o
  -8  13   1        843.98       1048.45       225.32 o
  -7  13   1        484.08        545.80       110.96 o
  -6  13   1        186.81        177.56        89.24 o
  -5  13   1          6.22       -114.92        76.62 o
  -4  13   1       3410.19       3744.91       130.11 o
  -3  13   1        718.96        817.25        74.54 o
  -2  13   1        626.01        760.27        69.34 o
  -1  13   1          0.19        -79.28        58.81 o
   0  13   1       5330.61       5447.82       131.19 o
   1  13   1        791.80        901.30        71.23 o
   2  13   1       1437.60       1454.04        68.03 o
   3  13   1        379.56        429.68        76.43 o
   4  13   1       2724.07       2769.73       102.86 o
   5  13   1        173.85        160.95        63.61 o
   6  13   1        477.66        638.11        87.64 o
   7  13   1        475.06        316.52        77.57 o
   8  13   1        762.42       1032.76       164.93 o
  -7  14   1        666.85        828.73       150.51 o
  -6  14   1         68.48        -13.51        90.12 o
  -5  14   1       2327.67       2554.94       124.03 o
  -4  14   1         61.77        -19.28        87.79 o
  -3  14   1       3807.65       3774.64       161.93 o
  -2  14   1        333.17        281.05        61.46 o
  -1  14   1       2310.61       2286.12       107.25 o
   0  14   1         48.06         93.81        72.01 o
   1  14   1       4753.53       4998.35       130.75 o
   2  14   1        318.12        287.66        77.60 o
   3  14   1        468.75        512.41        89.75 o
   4  14   1          6.78        -86.71        57.81 o
   5  14   1       3783.84       3904.83       130.25 o
   6  14   1         77.70          7.72        75.00 o
   7  14   1        272.82         83.78       101.00 o
  -6  15   1         66.54       -109.54       139.27 o
  -5  15   1          1.57         36.08       113.43 o
  -4  15   1       2513.42       2796.29       125.48 o
  -3  15   1         58.91         88.83        96.27 o
  -2  15   1          3.95        -83.91        55.94 o
  -1  15   1          2.06        -55.21        66.92 o
   0  15   1       4347.72       4269.35       185.12 o
   1  15   1         21.82         21.35        64.81 o
   2  15   1         91.62         33.63        69.67 o
   3  15   1        149.41         52.51        76.15 o
   4  15   1       3225.55       3287.02       170.94 o
   5  15   1         27.64        -50.26        80.08 o
   6  15   1        168.88         80.85        75.29 o
  -4  16   1        327.34        249.09       128.38 o
  -3  16   1        740.08        621.59       241.73 o
  -2  16   1         62.10        -84.92       112.09 o
  -1  16   1        432.73        428.36        86.94 o
   0  16   1        115.42         83.88        72.37 o
   1  16   1        916.51       1110.73       167.57 o
   2  16   1         93.12         92.22       146.06 o
   3  16   1        210.77         49.20       147.99 o
   4  16   1         72.70        -33.52        73.38 o
   5  16   1        728.02       1122.05       227.58 o
  -3  17   1        310.72        115.90       168.14 o
  -2  17   1        113.46       -191.91       127.94 o
  -1  17   1         58.49        -88.84        86.06 o
   0  17   1         23.01        -69.62        77.52 o
   1  17   1        514.23        731.45       345.33 o
   2  17   1         48.56       -149.74       103.10 o
   3  17   1          1.42        -28.50        96.89 o
   4  17   1          0.10       -232.67       155.12 o
  -1  18   1        370.09        539.99       140.96 o
   0  18   1        112.00        -85.53       107.52 o
   1  18   1        130.81         57.74       148.32 o
 -10   0   2        393.95        314.76       135.87 o
  -8   0   2       8782.12       9091.87       341.94 o
  -6   0   2          6.98        -30.88        82.65 o
  -4   0   2      36114.77      33519.37       923.91 o
  -2   0   2       3500.04       3615.07       109.83 o
   0   0   2      42469.61      51312.60       710.54 o
   2   0   2      20676.78      22571.93       533.28 o
   4   0   2      31641.38      30724.17       474.32 o
   6   0   2       9966.37      10061.06       328.35 o
   8   0   2       7260.51       7897.36       306.84 o
  10   0   2       3820.26       4017.18       242.30 o
 -11   1   2        603.00        472.51       126.90 o
 -10   1   2          6.60        -28.69        88.44 o
  -9   1   2       3417.36       3589.25       229.28 o
  -8   1   2       1486.05       1452.52       107.31 o
  -7   1   2       4564.40       4522.09       126.57 o
  -6   1   2         15.35        -24.28        32.88 o
  -5   1   2       9474.45       8907.02       121.09 o
  -4   1   2       8591.32       8343.83       146.81 o
  -3   1   2      26183.14      24259.44       287.58 o
  -2   1   2         21.19         42.51        33.45 o
  -1   1   2      23794.21      25366.24       300.19 o
   0   1   2      13417.73      15099.00       142.16 o
   1   1   2      68815.00      76563.55       957.26 o
   2   1   2       1493.20       1631.80        35.05 o
   3   1   2       4265.25       4385.76        64.34 o
   4   1   2       1122.09       1141.50        42.55 o
   5   1   2      30638.06      30014.87       302.51 o
   6   1   2       1624.63       1633.69        53.87 o
   7   1   2        397.84        541.39        70.47 o
   8   1   2          2.31         27.95        65.93 o
   9   1   2       7840.04       8139.06       231.34 o
  10   1   2        237.32        266.84        96.17 o
  11   1   2         14.16       -119.64        79.76 o
 -11   2   2        708.06       1042.80       143.23 o
 -10   2   2          0.67       -114.66        77.15 o
  -9   2   2       1611.05       1848.70       122.48 o
  -8   2   2       1780.54       1845.64       163.04 o
  -7   2   2       4692.96       4849.54       114.57 o
  -6   2   2        304.87        357.96        52.61 o
  -5   2   2       2511.48       2297.08        57.35 o
  -4   2   2       9023.71       8490.72       182.64 o
  -3   2   2      10308.80       9560.83       211.71 o
  -2   2   2       1007.29        935.29        31.25 o
  -1   2   2       1834.61       1799.25        28.18 o
   0   2   2      22973.23      24374.61       191.32 o
   1   2   2      29740.48      31329.26       322.25 o
   2   2   2       2444.70       2323.31        65.11 o
   3   2   2        337.94        460.08        31.66 o
   4   2   2      11757.83      11455.40       136.28 o
   5   2   2       8797.77       8705.55       105.09 o
   6   2   2       3575.68       3572.09        78.51 o
   7   2   2         20.46        -38.44        52.45 o
   8   2   2       1025.80        941.61        70.88 o
   9   2   2       1203.02       1341.97       107.36 o
  10   2   2        694.13        802.41       122.85 o
  11   2   2         99.82         82.18        95.47 o
 -11   3   2         85.90        -39.95       102.44 o
 -10   3   2        188.54        124.10        96.19 o
  -9   3   2        367.14        473.79        97.00 o
  -8   3   2       5368.85       5716.57       512.34 o
  -7   3   2        266.21        296.42        58.12 o
  -6   3   2        337.63        446.35        53.93 o
  -5   3   2       2198.01       2172.90        55.49 o
  -4   3   2      20447.46      19955.20       212.47 o
  -3   3   2        405.99        433.51        33.18 o
  -2   3   2       2917.86       3109.67        48.47 o
  -1   3   2      14688.74      15023.23       150.56 o
   0   3   2      16826.14      17471.15       169.09 o
   1   3   2        832.79        981.51        25.38 o
   2   3   2        375.73        399.07        21.36 o
   3   3   2       2374.88       2365.09        54.22 o
   4   3   2       8343.73       7951.10       122.94 o
   5   3   2          8.41        -44.08        43.80 o
   6   3   2       1710.61       1758.62        58.48 o
   7   3   2        717.24        785.25        66.78 o
   8   3   2       1471.96       1529.97       118.15 o
   9   3   2        248.80        151.59        84.84 o
  10   3   2        600.82        786.28       114.90 o
  11   3   2          0.47        -98.38        88.02 o
 -11   4   2        173.45        227.38       131.34 o
 -10   4   2        771.18       1069.96       177.76 o
  -9   4   2       1646.36       1872.85       124.41 o
  -8   4   2       2710.64       2640.36        95.04 o
  -7   4   2        744.59        773.81        64.83 o
  -6   4   2       1672.19       1577.88        68.17 o
  -5   4   2       6774.75       6286.00       115.02 o
  -4   4   2      13095.04      12657.47       165.71 o
  -3   4   2       3513.74       3407.07        70.77 o
  -2   4   2        500.85        445.24        22.00 o
  -1   4   2       2309.37       2074.58        36.46 o
   0   4   2      18017.48      17525.54       184.40 o
   1   4   2       9872.35       9890.83       216.37 o
   2   4   2          5.36        -35.92        25.74 o
   3   4   2       6442.07       6180.11        76.68 o
   4   4   2      17419.64      16684.16       189.39 o
   5   4   2       4260.70       4124.06        80.76 o
   6   4   2        900.19        931.14        49.69 o
   7   4   2       1318.97       1302.32        68.08 o
   8   4   2       3339.68       3482.95       120.67 o
   9   4   2        624.40        546.52        80.78 o
  10   4   2        424.58        288.90       107.51 o
  11   4   2        108.48        -64.46       165.87 o
 -11   5   2        133.35          3.47       106.71 o
 -10   5   2        651.09        761.86       122.98 o
  -9   5   2       3473.89       3764.84       161.32 o
  -8   5   2        120.81         70.63        55.73 o
  -7   5   2       2585.95       2610.30        87.79 o
  -6   5   2       2221.57       2232.93        76.82 o
  -5   5   2       9847.42       9480.64       154.90 o
  -4   5   2       2194.63       2168.54        55.69 o
  -3   5   2      22316.12      22005.10       265.29 o
  -2   5   2      16306.03      16288.88       172.61 o
  -1   5   2      12345.69      11800.47       130.90 o
   0   5   2      13031.11      12933.88       130.05 o
   1   5   2      24756.34      24568.13       234.64 o
   2   5   2       9016.13       8767.13       184.09 o
   3   5   2       7740.48       7672.74       169.63 o
   4   5   2       3953.26       3830.26        66.91 o
   5   5   2      13816.46      12975.82       154.45 o
   6   5   2       1569.59       1566.32        57.46 o
   7   5   2        598.60        677.14        57.47 o
   8   5   2       1064.36       1017.20        80.50 o
   9   5   2       4401.79       4287.58       138.50 o
  10   5   2        454.78        496.43       113.03 o
  11   5   2         61.99        -50.54       102.24 o
 -11   6   2        357.70        360.05       207.20 o
 -10   6   2        198.68        283.96       109.11 o
  -9   6   2        291.22        202.61       164.74 o
  -8   6   2       4869.75       5149.09       129.17 o
  -7   6   2       1670.19       1753.65        76.35 o
  -6   6   2         21.22        -27.20        52.39 o
  -5   6   2       2341.08       2216.97        73.08 o
  -4   6   2      15532.47      14538.02       277.28 o
  -3   6   2       5812.63       5502.27        71.88 o
  -2   6   2        758.07        734.49        37.58 o
  -1   6   2       8755.13       8474.65       106.89 o
   0   6   2      24308.75      23164.37       244.64 o
   1   6   2       3147.43       3097.46        62.56 o
   2   6   2       8543.88       7918.56       349.30 o
   3   6   2      11645.45      11047.44       186.44 o
   4   6   2      15040.24      14726.30       234.30 o
   5   6   2        633.90        726.78        52.95 o
   6   6   2       3614.67       3741.38        87.91 o
   7   6   2       4501.40       4564.96       130.07 o
   8   6   2       4231.18       4272.54       115.30 o
   9   6   2        162.37        120.63        72.94 o
  10   6   2       1721.08       1691.51       108.20 o
  11   6   2        915.94       1100.05       207.77 o
 -10   7   2        373.82        277.53       106.10 o
  -9   7   2        231.02        202.39        68.76 o
  -8   7   2       1173.20       1152.74        79.29 o
  -7   7   2       3219.28       3232.72       253.75 o
  -6   7   2       1680.46       1595.24        80.88 o
  -5   7   2        227.43        316.22        45.59 o
  -4   7   2       1460.36       1333.69        53.18 o
  -3   7   2       9578.05       9293.55       121.89 o
  -2   7   2       4264.29       4406.32        66.76 o
  -1   7   2       1363.63       1388.41        45.37 o
   0   7   2       1367.43       1383.53        52.72 o
   1   7   2      11245.63      10772.17       124.60 o
   2   7   2      11095.92      11075.50       299.68 o
   3   7   2        154.57        315.99        45.97 o
   4   7   2         74.01         64.32        43.08 o
   5   7   2       6935.89       6636.29       108.81 o
   6   7   2       4260.73       4157.92        83.21 o
   7   7   2         44.29         68.17        67.57 o
   8   7   2        398.95        419.05        68.02 o
   9   7   2       2417.97       2446.03       112.94 o
  10   7   2        911.22       1063.05       100.39 o
 -10   8   2        948.06        962.40       170.97 o
  -9   8   2        206.50        163.07        74.20 o
  -8   8   2        125.56         15.89        56.48 o
  -7   8   2       1804.44       1812.26        92.67 o
  -6   8   2       3018.27       3002.46       127.09 o
  -5   8   2        301.64        457.14        57.53 o
  -4   8   2        107.40        149.69        38.69 o
  -3   8   2       5980.68       5906.53        88.47 o
  -2   8   2       6915.59       6676.58        98.90 o
  -1   8   2          0.05          5.30        26.55 o
   0   8   2         59.97         -3.80        48.27 o
   1   8   2       8084.52       7820.90       135.02 o
   2   8   2       7460.56       7009.56       126.77 o
   3   8   2        615.01        737.18        55.76 o
   4   8   2         36.05        -53.01        41.49 o
   5   8   2       2324.03       2194.84        61.93 o
   6   8   2        816.16        892.02        48.43 o
   7   8   2        726.14        813.43        60.55 o
   8   8   2          0.91        -68.28        52.00 o
   9   8   2        605.42        742.40        98.21 o
  10   8   2        109.84         40.58       191.65 o
 -10   9   2        139.40        140.40       125.68 o
  -9   9   2       1160.37       1252.96       100.15 o
  -8   9   2        698.52        892.40       143.26 o
  -7   9   2        624.42        793.52        89.14 o
  -6   9   2        107.01        168.48        70.36 o
  -5   9   2       3154.02       3018.21        96.12 o
  -4   9   2       2086.67       2170.57        83.19 o
  -3   9   2       1352.99       1382.33        51.82 o
  -2   9   2        285.11        302.29        39.18 o
  -1   9   2       5400.55       5510.65        94.28 o
   0   9   2       2206.37       2047.86        71.35 o
   1   9   2         87.64        188.66        39.77 o
   2   9   2         59.92         15.25        32.27 o
   3   9   2       5480.00       5270.61       138.53 o
   4   9   2       1175.54       1110.04        65.95 o
   5   9   2        256.25        342.53        74.19 o
   6   9   2          0.39        -65.23        43.49 o
   7   9   2        793.51        904.46        87.20 o
   8   9   2        543.81        724.92        89.31 o
   9   9   2         67.34         -0.88       102.00 o
  10   9   2         10.65        -98.50       159.65 o
  -9  10   2        522.15        714.49        97.47 o
  -8  10   2        584.70        723.35       157.42 o
  -7  10   2        406.49        495.38        87.22 o
  -6  10   2       1616.91       1668.53        90.91 o
  -5  10   2       2402.82       2487.45       147.87 o
  -4  10   2       3190.36       3166.56        87.01 o
  -3  10   2        640.00        755.29        50.75 o
  -2  10   2       2812.47       2716.17        77.41 o
  -1  10   2       4251.33       4288.40        86.11 o
   0  10   2       5086.49       4889.13       120.12 o
   1  10   2        107.16        155.68        45.11 o
   2  10   2        394.47        494.01        49.10 o
   3  10   2       5233.08       5164.72       186.68 o
   4  10   2       2065.74       1945.41        79.81 o
   5  10   2         24.15        -85.44        57.09 o
   6  10   2          5.44          5.16        55.75 o
   7  10   2       2501.75       2602.03       120.61 o
   8  10   2       1162.53       1271.43       112.34 o
   9  10   2         40.00         58.36       110.86 o
  -9  11   2        894.79       1024.27       157.23 o
  -8  11   2         22.14          0.00       157.38 o
  -7  11   2         81.86        164.08       140.96 o
  -6  11   2       3357.05       3608.99       176.81 o
  -5  11   2       2381.09       2507.75        84.82 o
  -4  11   2        474.90        465.24        60.07 o
  -3  11   2       1870.02       1861.05        71.10 o
  -2  11   2       7247.96       7055.12       131.75 o
  -1  11   2       1953.26       1960.77        63.18 o
   0  11   2       1088.86        923.66        62.07 o
   1  11   2       3239.10       3218.67        84.19 o
   2  11   2       8162.96       7943.54       188.76 o
   3  11   2       1259.05       1196.74        77.77 o
   4  11   2       1414.30       1304.06        70.50 o
   5  11   2        928.85       1023.20        77.95 o
   6  11   2       3550.88       3503.65       116.61 o
   7  11   2        404.32        440.88        78.55 o
   8  11   2        986.86       1144.13       123.41 o
   9  11   2        386.25        457.46       223.05 o
  -8  12   2        376.18        474.41       187.95 o
  -7  12   2       1147.29       1434.55       226.45 o
  -6  12   2        129.64        127.68        81.65 o
  -5  12   2       1830.56       1877.79        78.60 o
  -4  12   2       1218.67       1288.76        88.58 o
  -3  12   2       3265.35       3390.40        94.33 o
  -2  12   2        228.04        269.42        56.88 o
  -1  12   2       5436.15       5549.94       119.06 o
   0  12   2        289.07        301.33        49.85 o
   1  12   2       2268.72       2191.32        76.04 o
   2  12   2        225.70        309.70        49.37 o
   3  12   2       6238.39       6428.69       199.12 o
   4  12   2        313.18        397.44        68.92 o
   5  12   2        911.82        965.12        73.53 o
   6  12   2        463.70        532.24        72.90 o
   7  12   2       3032.44       3188.67       134.83 o
   8  12   2         59.55         12.25        91.34 o
  -8  13   2        128.63        109.83       185.69 o
  -7  13   2        482.56        380.66       137.25 o
  -6  13   2        866.98       1253.67       151.52 o
  -5  13   2        638.26        845.07       126.40 o
  -4  13   2         81.71         73.21        54.39 o
  -3  13   2        438.39        525.60        74.57 o
  -2  13   2       3242.57       3383.23        96.97 o
  -1  13   2        525.14        559.24        75.16 o
   0  13   2         82.75         39.66        50.30 o
   1  13   2        394.65        435.35        65.60 o
   2  13   2       3290.32       3038.12       116.78 o
   3  13   2        108.94        104.20        68.24 o
   4  13   2        121.34         14.96        57.23 o
   5  13   2        173.19        145.23        60.87 o
   6  13   2       1941.77       1793.53        86.73 o
   7  13   2        202.79         66.11        71.74 o
   8  13   2        162.47        -49.50       117.83 o
  -7  14   2         19.93       -224.18       178.89 o
  -6  14   2       1477.52       1553.57       135.93 o
  -5  14   2         61.76       -137.83        91.89 o
  -4  14   2         39.41         30.41       104.17 o
  -3  14   2         18.36        -29.81        63.55 o
  -2  14   2       1208.38       1354.31        71.28 o
  -1  14   2         28.80        -56.26        57.74 o
   0  14   2        324.45        398.50        74.17 o
   1  14   2         91.04         75.54        55.33 o
   2  14   2        879.73       1068.19        86.98 o
   3  14   2         31.45        -77.41        53.72 o
   4  14   2        228.03        225.98        61.14 o
   5  14   2        110.06        -57.89        57.44 o
   6  14   2        192.52         95.39        70.64 o
   7  14   2         83.36         94.08       101.37 o
  -6  15   2        415.40        384.96       215.13 o
  -5  15   2        846.28        876.88       161.34 o
  -4  15   2         15.94       -131.40        87.60 o
  -3  15   2        378.47        393.10       115.07 o
  -2  15   2        946.02        976.58        89.27 o
  -1  15   2       1359.84       1402.77        84.95 o
   0  15   2         17.09        -48.60        63.26 o
   1  15   2         86.04         92.45        73.62 o
   2  15   2        402.43        381.41        80.33 o
   3  15   2        748.19        976.97        97.99 o
   4  15   2         63.55        -25.74        59.77 o
   5  15   2         34.15        -95.91        63.94 o
   6  15   2        133.62         -5.79        78.58 o
  -4  16   2         13.59        -82.23       106.07 o
  -3  16   2        648.94        899.82       238.90 o
  -2  16   2        308.84        353.50        98.11 o
  -1  16   2        852.24       1075.35        94.15 o
   0  16   2         24.06         -5.18        72.90 o
   1  16   2        349.76        405.69       116.03 o
   2  16   2        215.49        116.22       101.77 o
   3  16   2       1091.58       1256.58       145.13 o
   4  16   2         29.00        -84.75        65.88 o
   5  16   2        142.43         -7.82       109.09 o
  -3  17   2          0.14        -33.97       143.79 o
  -2  17   2       1670.32       1827.43       178.89 o
  -1  17   2          0.05        -39.86        79.47 o
   0  17   2          1.10       -127.81       137.57 o
   1  17   2          8.28       -138.96       210.60 o
   2  17   2       1826.48       2249.76       202.67 o
   3  17   2         15.32       -195.31       130.21 o
   4  17   2        161.60         55.99       225.88 o
  -1  18   2        648.63        824.71       108.63 o
   0  18   2        122.98        -90.62       109.54 o
 -11   0   3       2677.65       3203.10       246.83 o
  -9   0   3       5181.43       5391.72       272.87 o
  -7   0   3       4007.97       3688.83       203.80 o
  -5   0   3      24106.60      22637.01       382.68 o
  -3   0   3       5489.99       5179.44       153.42 o
  -1   0   3      45780.98      50302.94      1496.82 o
   1   0   3      14775.43      17308.19       214.80 o
   3   0   3      21522.07      22152.91       346.26 o
   5   0   3       1733.58       1781.54        80.43 o
   7   0   3       8804.68       8714.83       326.08 o
   9   0   3        254.94        212.86       124.55 o
  11   0   3       1448.44       1450.40       187.95 o
 -11   1   3        548.80        745.16       132.55 o
 -10   1   3       4450.97       4617.32       191.74 o
  -9   1   3        325.98        399.85        98.39 o
  -8   1   3         18.01        -82.87        67.93 o
  -7   1   3       1697.56       1668.88        83.52 o
  -6   1   3      19536.12      18987.47       300.98 o
  -5   1   3       2314.55       2294.58        67.98 o
  -4   1   3       1619.75       1673.02        55.50 o
  -3   1   3       5201.37       4632.95       112.76 o
  -2   1   3      11227.85      10815.92       153.40 o
  -1   1   3      25604.29      27168.99       644.06 o
   0   1   3       4410.18       4987.76        59.80 o
   1   1   3        143.26        372.88        29.17 o
   2   1   3      10777.35      10872.86       117.02 o
   3   1   3      11013.30      11554.40       233.70 o
   4   1   3       5188.60       5037.81        90.88 o
   5   1   3       1520.88       1472.33        53.02 o
   6   1   3       7250.10       7020.21       150.67 o
   7   1   3       5789.69       5807.64       183.52 o
   8   1   3       1834.91       1823.52        92.73 o
   9   1   3         14.27        -26.41        75.05 o
  10   1   3        802.48       1005.56       132.41 o
  11   1   3       1013.72       1197.77       129.74 o
 -11   2   3        514.05        534.08       182.86 o
 -10   2   3       1300.77       1402.17       124.45 o
  -9   2   3        358.63        467.09       102.47 o
  -8   2   3          4.79        -84.13       131.34 o
  -7   2   3       2245.82       2445.88        97.24 o
  -6   2   3       7803.34       7984.01       162.13 o
  -5   2   3       7521.89       7108.49       177.34 o
  -4   2   3        251.59        363.17        45.89 o
  -3   2   3       3052.19       2789.50        53.54 o
  -2   2   3      27349.96      26787.79       285.74 o
  -1   2   3      21398.66      22026.15       546.49 o
   0   2   3       2402.89       2436.53        43.65 o
   1   2   3       6491.89       6794.23       142.34 o
   2   2   3      23492.63      23788.02       232.27 o
   3   2   3       1233.36       1084.67        36.10 o
   4   2   3       5163.17       4943.37        79.34 o
   5   2   3       2892.75       2906.25        70.48 o
   6   2   3      12040.91      12103.29       249.55 o
   7   2   3        560.97        693.40        76.65 o
   8   2   3       3447.64       3388.44       119.94 o
   9   2   3        369.14        317.37        88.25 o
  10   2   3       2752.16       2620.77       146.64 o
  11   2   3        369.59        452.08       120.08 o
 -11   3   3        934.05       1049.60       177.76 o
 -10   3   3          0.27        -92.35        84.05 o
  -9   3   3       1514.33       1413.88       111.23 o
  -8   3   3        211.92        149.20        83.99 o
  -7   3   3       3703.54       3554.72        99.27 o
  -6   3   3         48.79         56.07        44.65 o
  -5   3   3       8926.95       8398.17       120.35 o
  -4   3   3       2011.64       1922.38        53.46 o
  -3   3   3       5060.21       4936.83        79.17 o
  -2   3   3          6.36          9.28        22.59 o
  -1   3   3      20917.49      20881.13       273.62 o
   0   3   3        738.50        781.29        24.41 o
   1   3   3      10713.42      11640.38       140.49 o
   2   3   3        274.55        429.41        24.34 o
   3   3   3      35207.03      33942.57       477.61 o
   4   3   3       3669.58       3513.71        68.67 o
   5   3   3       1184.02       1153.26        54.58 o
   6   3   3       1284.98       1178.11        59.55 o
   7   3   3       9589.20       9675.90       239.72 o
   8   3   3       1101.87       1124.91        83.36 o
   9   3   3         18.19        -78.20        60.77 o
  10   3   3        350.12        248.74       127.38 o
  11   3   3       2384.04       2468.41       149.27 o
 -11   4   3        140.90         86.18       188.52 o
 -10   4   3        894.79        951.61       140.96 o
  -9   4   3       1639.24       1590.81       118.23 o
  -8   4   3       1026.32       1149.49        72.52 o
  -7   4   3        779.21        816.02        64.83 o
  -6   4   3       5213.09       5035.73       122.90 o
  -5   4   3       6057.00       5907.62       114.22 o
  -4   4   3       4843.24       4618.85        82.59 o
  -3   4   3       2239.99       2338.43        64.73 o
  -2   4   3      17742.78      17330.71       161.57 o
  -1   4   3      27804.25      28002.10       249.85 o
   0   4   3       3751.23       3509.22        62.64 o
   1   4   3       1757.94       1922.76        58.17 o
   2   4   3      20992.49      21149.61       191.79 o
   3   4   3      17087.27      16987.02       165.67 o
   4   4   3      14290.92      14172.47       167.19 o
   5   4   3       1827.44       1848.93        63.96 o
   6   4   3       4164.85       3891.07        95.11 o
   7   4   3       2395.50       2384.25        84.90 o
   8   4   3       4937.49       4782.37       139.84 o
   9   4   3        462.20        580.92       127.01 o
  10   4   3        724.34        876.39       122.79 o
  11   4   3        211.97        166.72       122.28 o
 -11   5   3         61.60        232.11       189.08 o
 -10   5   3       2176.92       2154.79       262.68 o
  -9   5   3       1452.31       1479.42       116.41 o
  -8   5   3        156.31         51.70        53.88 o
  -7   5   3       1133.82       1142.30        67.30 o
  -6   5   3       7760.06       7361.67       178.95 o
  -5   5   3       2295.75       2205.26        72.26 o
  -4   5   3       2545.76       2406.24        87.60 o
  -3   5   3       4176.59       4255.24        96.97 o
  -2   5   3      24742.24      23676.64       246.00 o
  -1   5   3       3780.38       3601.24        75.71 o
   0   5   3      13064.99      13096.95       134.52 o
   1   5   3       1339.37       1246.69        31.17 o
   2   5   3      11259.31      11612.52       149.80 o
   3   5   3       8400.13       7954.79        92.58 o
   4   5   3       8935.13       8366.81       115.69 o
   5   5   3        587.44        703.87        46.33 o
   6   5   3       1012.59       1016.26        55.91 o
   7   5   3       1440.37       1357.19        58.82 o
   8   5   3       3740.75       3701.61       152.57 o
   9   5   3        402.70        229.65        72.58 o
  10   5   3         91.14         58.84        88.95 o
  11   5   3        203.56        188.65       109.12 o
 -11   6   3        807.88        585.37       213.99 o
 -10   6   3         77.66        184.52        99.83 o
  -9   6   3       1870.23       2022.27        95.69 o
  -8   6   3       3829.44       3939.25       115.16 o
  -7   6   3       2711.45       2534.79        89.40 o
  -6   6   3       1180.60       1061.81        64.37 o
  -5   6   3       5823.50       5751.83       124.38 o
  -4   6   3       7603.92       7415.27       130.34 o
  -3   6   3       4230.11       4031.92        70.83 o
  -2   6   3       5095.31       4896.20        72.12 o
  -1   6   3      10270.44       9911.37       123.02 o
   0   6   3       4590.17       4320.74        74.44 o
   1   6   3       3404.44       3279.15        75.43 o
   2   6   3       8685.44       8829.53       139.77 o
   3   6   3      15572.15      14886.19       279.27 o
   4   6   3        340.78        400.19        51.69 o
   5   6   3        191.41        217.49        61.47 o
   6   6   3        969.47        952.77        53.83 o
   7   6   3       3722.75       3664.42        89.92 o
   8   6   3        371.40        352.67        65.27 o
   9   6   3          3.89        -10.13        65.58 o
  10   6   3        215.62        242.28        89.96 o
  11   6   3        442.92        279.86       300.04 o
 -10   7   3        769.52        780.90       367.98 o
  -9   7   3        108.11         36.91        66.19 o
  -8   7   3        349.44        486.98        73.53 o
  -7   7   3       4732.09       4807.19       121.35 o
  -6   7   3       2908.98       3105.66        92.90 o
  -5   7   3        112.16        130.07        56.44 o
  -4   7   3       1761.34       1919.04        77.14 o
  -3   7   3      11632.24      11473.19       142.64 o
  -2   7   3      10978.95      10426.47       136.06 o
  -1   7   3        946.23        953.55        32.92 o
   0   7   3       1495.84       1427.78        45.07 o
   1   7   3      10849.53      10509.28       130.45 o
   2   7   3      10122.71       9919.12       154.40 o
   3   7   3       2638.46       2514.29        75.31 o
   4   7   3         39.25         51.51        42.99 o
   5   7   3       1594.23       1612.17        52.01 o
   6   7   3       3107.02       3194.34        74.30 o
   7   7   3       1492.63       1487.63        65.30 o
   8   7   3         45.73         99.56        58.17 o
   9   7   3        372.89        425.10        97.79 o
  10   7   3        836.16       1083.31       114.00 o
 -10   8   3        763.08        946.55       168.70 o
  -9   8   3         71.04        -35.47        74.28 o
  -8   8   3        682.62        711.25        88.38 o
  -7   8   3       1787.99       1872.11        91.77 o
  -6   8   3       4117.99       4151.52       217.33 o
  -5   8   3         89.31        221.20        56.91 o
  -4   8   3         28.65         40.88        45.87 o
  -3   8   3       6509.22       6312.06       101.88 o
  -2   8   3       8762.65       8544.84       142.67 o
  -1   8   3          1.88         13.47        32.98 o
   0   8   3       2422.47       2337.95        61.51 o
   1   8   3       9233.51       8473.21       204.44 o
   2   8   3       4642.47       4444.11       103.45 o
   3   8   3         22.58         32.90        38.64 o
   4   8   3        317.38        318.17        54.57 o
   5   8   3       6611.06       6424.88       149.51 o
   6   8   3       4298.49       4222.85       108.54 o
   7   8   3         31.12        -41.50        44.91 o
   8   8   3        536.46        742.99        78.37 o
   9   8   3       2041.70       2141.55       253.62 o
  10   8   3        802.99        570.90       134.50 o
 -10   9   3         61.82         91.71       133.60 o
  -9   9   3        529.16        784.97       103.32 o
  -8   9   3        683.05        834.66        83.05 o
  -7   9   3        691.82        695.39        77.21 o
  -6   9   3          3.63        -92.41        84.92 o
  -5   9   3       3624.06       3715.60       138.95 o
  -4   9   3       2612.34       2742.10       121.20 o
  -3   9   3       1086.61       1050.40        47.62 o
  -2   9   3         12.49          2.95        39.13 o
  -1   9   3       8640.46       7978.90       135.06 o
   0   9   3       7719.44       7647.55       149.04 o
   1   9   3         77.32         70.66        40.19 o
   2   9   3        491.78        558.73        40.17 o
   3   9   3       3059.60       2845.35        91.10 o
   4   9   3       6773.50       6896.79       130.42 o
   5   9   3         47.70        -42.68        46.10 o
   6   9   3        932.45        982.05        66.77 o
   7   9   3       1324.02       1386.42        96.52 o
   8   9   3       2532.46       2549.02       108.88 o
   9   9   3         54.63        -11.44       154.55 o
  10   9   3        580.11        591.03       209.46 o
  -9  10   3        697.69        752.62       116.28 o
  -8  10   3        990.37       1067.90       109.10 o
  -7  10   3         25.38        -94.03        62.68 o
  -6  10   3        287.66        320.39        80.92 o
  -5  10   3       2891.54       2991.05       108.96 o
  -4  10   3       2640.85       2764.15        83.51 o
  -3  10   3        897.51        993.62        48.97 o
  -2  10   3        723.35        780.56        62.89 o
  -1  10   3       4011.92       4119.40        86.25 o
   0  10   3       5389.56       5390.04       110.25 o
   1  10   3       2536.97       2388.88       101.01 o
   2  10   3        160.58         88.56        40.51 o
   3  10   3       3596.65       3321.18       101.30 o
   4  10   3       3669.61       3732.90        97.44 o
   5  10   3       2654.74       2414.15       108.21 o
   6  10   3         71.96        -19.32        54.15 o
   7  10   3        839.87        934.05        95.47 o
   8  10   3        522.98        649.59       108.26 o
   9  10   3       1146.57       1411.87       159.33 o
  -9  11   3        689.71        900.50       202.67 o
  -8  11   3         38.75       -108.07        72.05 o
  -7  11   3       1566.08       1512.80        91.52 o
  -6  11   3        410.90        534.22       228.15 o
  -5  11   3       1805.13       1836.85        88.39 o
  -4  11   3        834.40        901.10        65.03 o
  -3  11   3       4324.56       4485.56        94.78 o
  -2  11   3        654.57        776.16        71.25 o
  -1  11   3       1588.59       1525.91        59.31 o
   0  11   3       1700.29       1638.43        67.38 o
   1  11   3       5556.59       5132.31       100.90 o
   2  11   3        490.66        550.14        50.10 o
   3  11   3        513.65        566.03        71.34 o
   4  11   3       1496.93       1411.73        77.39 o
   5  11   3       2983.95       2898.02        97.66 o
   6  11   3         54.28          0.01        61.74 o
   7  11   3          0.10       -101.98        67.98 o
   8  11   3        902.15       1194.38       117.71 o
   9  11   3        606.16       1051.85       242.30 o
  -8  12   3       2037.36       2242.84       160.44 o
  -7  12   3        357.04        376.04       109.83 o
  -6  12   3        287.09        159.47        74.36 o
  -5  12   3          0.24        -83.80        55.86 o
  -4  12   3       5327.21       5696.43       145.87 o
  -3  12   3       1498.15       1555.82        83.51 o
  -2  12   3       1925.13       1824.96        74.72 o
  -1  12   3        259.98        345.22        65.95 o
   0  12   3       3947.47       3898.11       100.00 o
   1  12   3        824.30        872.60        57.16 o
   2  12   3       2381.08       2333.52        90.16 o
   3  12   3        497.57        615.41        78.72 o
   4  12   3       1249.83       1294.22        68.83 o
   5  12   3        451.73        552.72        70.67 o
   6  12   3       1097.98       1149.29        71.14 o
   7  12   3        337.39        498.01        88.27 o
   8  12   3        169.94         58.03       107.62 o
  -7  13   3       1445.82       1644.44       112.36 o
  -6  13   3          3.17       -123.98       116.05 o
  -5  13   3         73.78        -50.63        70.73 o
  -4  13   3       1683.23       1741.54        91.62 o
  -3  13   3       2610.26       2700.04       103.80 o
  -2  13   3        382.76        521.94        68.55 o
  -1  13   3         23.11        -54.95        80.45 o
   0  13   3       1853.77       1786.89        75.94 o
   1  13   3       2716.79       2662.74        87.14 o
   2  13   3        982.94       1019.15        72.01 o
   3  13   3         68.00         -8.40        65.07 o
   4  13   3        850.34        942.60        80.07 o
   5  13   3        630.85        783.13        81.57 o
   6  13   3        439.39        439.55        78.75 o
   7  13   3         77.17         -0.13        71.59 o
   8  13   3        224.23        111.02       366.28 o
  -7  14   3        263.34        194.74       203.80 o
  -6  14   3        166.62        303.07       127.14 o
  -5  14   3        752.49        879.61       138.95 o
  -4  14   3          7.38        -96.71        64.47 o
  -3  14   3       1530.17       1613.53        90.63 o
  -2  14   3         29.94          4.19        56.99 o
  -1  14   3        948.82        999.52        77.63 o
   0  14   3         49.00        -20.34        58.56 o
   1  14   3       2822.35       2924.21       112.44 o
   2  14   3        212.72        109.00        76.81 o
   3  14   3        161.96         73.66        65.10 o
   4  14   3          4.62        -14.42        58.16 o
   5  14   3       1920.53       1966.01        88.94 o
   6  14   3         97.58        -36.23        84.58 o
   7  14   3         16.87       -141.23        94.16 o
  -6  15   3          0.55        219.65       203.80 o
  -5  15   3        140.52        -62.52       130.21 o
  -4  15   3       1309.54       1516.93       127.61 o
  -3  15   3        101.78         17.41        76.26 o
  -2  15   3        130.84         63.39        70.29 o
  -1  15   3         50.50       -109.89        79.28 o
   0  15   3       2113.76       2099.37       103.33 o
   1  15   3        224.22        224.06       103.10 o
   2  15   3        519.47        523.74        84.00 o
   3  15   3          1.08        -89.34        59.56 o
   4  15   3       1775.41       1895.84        88.07 o
   5  15   3        164.71        137.08        75.58 o
   6  15   3        480.83        611.26       148.86 o
  -4  16   3        615.45        590.17       134.52 o
  -3  16   3        416.68        406.27       170.97 o
  -2  16   3        103.60         53.33        90.89 o
  -1  16   3         89.50         12.69        71.94 o
   0  16   3        973.73       1203.74        90.33 o
   1  16   3        502.33        516.27       119.44 o
   2  16   3        443.02        374.09       116.46 o
   3  16   3        107.34        -51.91        86.83 o
   4  16   3        359.68        418.03        84.11 o
   5  16   3        422.63        422.18       134.92 o
  -3  17   3        854.32        649.90       173.23 o
  -2  17   3         66.11         47.98        92.21 o
  -1  17   3         74.33        121.13        87.80 o
   0  17   3          3.67        -41.28       109.51 o
   1  17   3       1196.75       1288.42       127.27 o
   2  17   3         11.32       -145.08       107.25 o
   3  17   3          0.84       -219.09       146.06 o
 -10   0   4          0.40        -67.93       121.15 o
  -8   0   4       2909.99       2912.12       199.27 o
  -6   0   4         97.40        202.64        63.46 o
  -4   0   4      14340.42      14531.35       314.20 o
  -2   0   4       4169.11       4158.46       109.26 o
   0   0   4       4486.45       4773.92       107.66 o
   2   0   4      11296.74      12656.20       215.74 o
   4   0   4      14490.12      15747.85       364.01 o
   6   0   4       4049.15       4198.34       198.14 o
   8   0   4       4866.34       4831.26       254.75 o
  10   0   4       1941.65       1898.76       183.42 o
 -11   1   4         37.86        -68.91       164.74 o
 -10   1   4          2.25       -117.70       128.51 o
  -9   1   4        407.46        355.95       101.09 o
  -8   1   4       3435.07       3353.96       156.81 o
  -7   1   4       1054.56       1009.33        84.98 o
  -6   1   4       2020.90       1970.10        68.47 o
  -5   1   4          0.94         28.57        29.35 o
  -4   1   4       7350.17       6638.04       109.77 o
  -3   1   4      14271.65      13910.68       175.75 o
  -2   1   4       5181.71       5433.14        86.17 o
  -1   1   4         25.00         86.55        23.28 o
   0   1   4      13462.35      14735.06       169.97 o
   1   1   4      16228.54      19042.38       198.41 o
   2   1   4      10362.79      11603.03       156.01 o
   3   1   4          5.23         72.72        41.67 o
   4   1   4       5196.62       5404.07        96.01 o
   5   1   4       7208.34       7433.72       140.92 o
   6   1   4       4383.98       4249.67       161.34 o
   7   1   4       1335.07       1303.85       102.88 o
   8   1   4       1401.36       1401.83       112.23 o
   9   1   4       3692.72       3780.08       162.81 o
  10   1   4       1283.42       1288.06       115.79 o
  11   1   4        162.35         86.71       103.75 o
 -11   2   4       2065.21       2168.82       154.47 o
 -10   2   4        301.59        216.94       107.36 o
  -9   2   4       2513.82       2677.81       141.05 o
  -8   2   4        324.91        259.54       216.26 o
  -7   2   4      11807.22      11642.44       472.28 o
  -6   2   4       1208.53       1145.61        69.59 o
  -5   2   4       5140.92       4834.22        95.63 o
  -4   2   4         56.37         75.40        30.33 o
  -3   2   4      36799.01      34973.74       423.77 o
  -2   2   4        440.79        476.67        34.41 o
  -1   2   4        643.96        826.03        49.03 o
   0   2   4        116.64        164.50        27.16 o
   1   2   4      50857.38      54744.89       698.48 o
   2   2   4      17784.21      19006.11       190.99 o
   3   2   4        391.71        626.22        35.03 o
   4   2   4        386.63        488.44        40.39 o
   5   2   4      22591.94      21857.63       307.33 o
   6   2   4       5348.96       5274.22       129.57 o
   7   2   4        740.35        853.83        95.83 o
   8   2   4         26.26        -30.31        60.91 o
   9   2   4       4393.66       3893.53       165.44 o
  10   2   4        378.73        343.18       100.08 o
  11   2   4        602.30        813.65       135.70 o
 -11   3   4         51.17       -253.06       168.70 o
 -10   3   4         64.83         15.65        93.96 o
  -9   3   4        683.07        745.97       202.67 o
  -8   3   4       8386.93       8519.69       194.99 o
  -7   3   4         56.57         63.87        52.93 o
  -6   3   4       1816.51       1835.47        79.68 o
  -5   3   4       4638.66       4399.87        93.51 o
  -4   3   4      36171.17      33055.34       565.29 o
  -3   3   4          8.52         41.45        44.25 o
  -2   3   4      12450.39      12953.87       160.58 o
  -1   3   4       1069.09       1127.70        33.77 o
   0   3   4      52376.74      55027.50       506.30 o
   1   3   4        176.18        209.49        27.91 o
   2   3   4      22318.41      22757.85       230.74 o
   3   3   4       2676.43       2668.33        63.71 o
   4   3   4      16569.09      15949.39       183.30 o
   5   3   4        103.24        187.60        40.99 o
   6   3   4      11489.47      11185.54       173.70 o
   7   3   4       1709.82       1790.07       178.33 o
   8   3   4       3050.07       2882.59       113.44 o
   9   3   4         46.18        -63.77        66.90 o
  10   3   4       2164.38       2202.76       137.26 o
  11   3   4        197.72        -12.32        96.05 o
 -11   4   4        968.93       1034.87       237.77 o
 -10   4   4        574.28        756.53       127.62 o
  -9   4   4       1757.14       1661.19       122.58 o
  -8   4   4        721.18        943.82        93.97 o
  -7   4   4       5608.60       5504.32       144.54 o
  -6   4   4       1828.32       1798.67        73.12 o
  -5   4   4       7481.86       7597.79       190.55 o
  -4   4   4       6784.89       6263.82        99.21 o
  -3   4   4      20823.73      20137.37       214.71 o
  -2   4   4       2830.89       3016.21        50.78 o
  -1   4   4       6037.51       6336.57        90.52 o
   0   4   4      22701.65      23557.17       213.65 o
   1   4   4      33969.48      35266.75       345.20 o
   2   4   4         31.53         53.55        29.66 o
   3   4   4       1257.57       1277.60        39.17 o
   4   4   4       7879.07       7585.42       109.77 o
   5   4   4      11416.29      11070.49       238.44 o
   6   4   4         66.93         56.31        47.75 o
   7   4   4        127.03         -6.26        62.04 o
   8   4   4       1631.23       1519.64        91.06 o
   9   4   4       2909.63       2934.21       119.98 o
  10   4   4        147.69        201.02       101.72 o
  11   4   4          1.84         42.46       103.65 o
 -11   5   4         10.58         35.10       183.42 o
 -10   5   4         44.72        -54.27        94.27 o
  -9   5   4       1419.30       1546.63       115.58 o
  -8   5   4        852.66        926.23        80.63 o
  -7   5   4        265.65        368.40        61.04 o
  -6   5   4          0.55         24.12        48.70 o
  -5   5   4       3761.87       3720.22        93.54 o
  -4   5   4       5774.61       5690.74       119.79 o
  -3   5   4        960.66        947.47        34.02 o
  -2   5   4       1125.96       1176.97        39.58 o
  -1   5   4      10141.27      10636.49       188.41 o
   0   5   4       8367.65       8353.25       108.37 o
   1   5   4       8282.17       8209.85       107.76 o
   2   5   4         53.04         63.41        24.02 o
   3   5   4       2621.84       2516.37        46.89 o
   4   5   4       8038.39       7610.13       111.43 o
   5   5   4       7778.03       7727.41       119.78 o
   6   5   4        184.14        253.76        52.65 o
   7   5   4         54.35         53.54        45.51 o
   8   5   4       2586.85       2466.69       108.06 o
   9   5   4       2932.99       2880.62       120.28 o
  10   5   4         59.47        -69.31        91.54 o
  11   5   4          5.39       -169.84       113.22 o
 -10   6   4         26.74        200.11       103.47 o
  -9   6   4         23.71        -86.51        69.98 o
  -8   6   4       1413.65       1355.98        79.46 o
  -7   6   4        215.57        159.39        60.47 o
  -6   6   4       1258.36       1184.59        65.55 o
  -5   6   4          6.77        -25.59        38.54 o
  -4   6   4       4297.37       4070.52        92.61 o
  -3   6   4       2538.80       2564.95        57.90 o
  -2   6   4       4078.00       3923.99        53.86 o
  -1   6   4       1387.68       1287.43        37.26 o
   0   6   4       4442.33       4339.89        66.85 o
   1   6   4       1436.75       1370.93        43.22 o
   2   6   4       5482.66       5261.21        81.61 o
   3   6   4       3669.06       3491.15        55.32 o
   4   6   4       4636.38       4445.60        82.00 o
   5   6   4         12.58        -60.94        40.63 o
   6   6   4       1969.08       1969.57        66.11 o
   7   6   4       2294.41       2236.45        75.58 o
   8   6   4        811.30        761.60        80.35 o
   9   6   4         21.63        -60.16        69.54 o
  10   6   4        686.34        761.97       103.07 o
 -10   7   4         68.29         83.99       101.33 o
  -9   7   4        141.62         25.33        70.17 o
  -8   7   4       1759.98       1732.66        87.35 o
  -7   7   4       1513.95       1685.87       105.24 o
  -6   7   4       1208.04       1293.09        69.73 o
  -5   7   4        810.65        914.50        64.58 o
  -4   7   4       4481.32       4362.61        86.35 o
  -3   7   4       8415.18       8355.46       118.04 o
  -2   7   4       6714.19       6624.24       101.87 o
  -1   7   4       4988.04       4627.94        71.58 o
   0   7   4       1145.23       1118.35        35.42 o
   1   7   4       5574.11       5279.83        97.17 o
   2   7   4       9301.07       9301.30       150.59 o
   3   7   4       4723.94       4794.69       105.81 o
   4   7   4         89.96        166.38        40.99 o
   5   7   4       1174.16       1192.61        53.59 o
   6   7   4       5621.65       5688.53       102.38 o
   7   7   4       1631.87       1701.88        68.11 o
   8   7   4          2.87        -24.63        55.82 o
   9   7   4       1000.74        925.42        89.66 o
  10   7   4       1174.00       1183.76       177.20 o
 -10   8   4       1371.70       1459.45       167.57 o
  -9   8   4        859.92        930.14       108.10 o
  -8   8   4         61.30         15.28        68.57 o
  -7   8   4       3055.64       3177.91       117.38 o
  -6   8   4       3987.59       4156.30       125.34 o
  -5   8   4        129.68        153.05        57.02 o
  -4   8   4        302.64        434.95        82.25 o
  -3   8   4       3654.83       3644.30        71.22 o
  -2   8   4      10677.77      10610.89       162.55 o
  -1   8   4        135.71        192.53        36.81 o
   0   8   4       3012.31       2840.88        67.05 o
   1   8   4       9662.43       8893.58       112.33 o
   2   8   4       9819.86       9062.64       220.24 o
   3   8   4         22.82         91.19        39.41 o
   4   8   4       1662.75       1656.96        88.09 o
   5   8   4       3753.05       3729.96        83.02 o
   6   8   4       2287.14       2207.78        81.95 o
   7   8   4        642.69        738.28        81.49 o
   8   8   4        769.87        994.66       109.92 o
   9   8   4        929.79       1053.28       262.11 o
  10   8   4        378.13        449.41       160.78 o
  -9   9   4       2108.96       2521.59       124.42 o
  -8   9   4       1637.28       1665.22       100.87 o
  -7   9   4        805.62       1008.17        82.50 o
  -6   9   4        173.49        205.27        65.12 o
  -5   9   4       8875.32       9240.87       296.12 o
  -4   9   4       4991.92       5027.34        99.91 o
  -3   9   4        196.34        333.97        46.89 o
  -2   9   4        131.13        248.73        55.02 o
  -1   9   4      13010.30      12727.10       185.87 o
   0   9   4       6272.50       6032.13       129.31 o
   1   9   4        107.03        146.64        31.60 o
   2   9   4        915.99        872.03        41.62 o
   3   9   4       9299.06       8929.56       191.13 o
   4   9   4       2673.39       2561.53        79.74 o
   5   9   4        160.29         97.14        49.09 o
   6   9   4       1396.36       1458.79        73.00 o
   7   9   4       4295.63       4174.68       143.24 o
   8   9   4        922.28       1171.97       114.91 o
   9   9   4        172.29         65.07       123.10 o
  10   9   4        245.35        142.66       186.82 o
  -9  10   4        626.63        801.33       110.33 o
  -8  10   4        704.89        874.60       100.37 o
  -7  10   4        120.01         19.86        67.25 o
  -6  10   4       2588.15       2783.48       132.53 o
  -5  10   4       2738.21       2885.34       108.29 o
  -4  10   4       4285.21       4344.43       124.89 o
  -3  10   4       1003.27        913.30        51.89 o
  -2  10   4       3346.11       3495.35        93.44 o
  -1  10   4       1997.34       2056.32        74.49 o
   0  10   4       5657.75       5519.94       129.03 o
   1  10   4       1733.19       1596.86        50.59 o
   2  10   4       2681.79       2639.10        82.19 o
   3  10   4       2286.81       2196.60        86.61 o
   4  10   4       3930.45       3729.09        98.89 o
   5  10   4        423.28        589.43        74.77 o
   6  10   4        436.16        468.74        73.82 o
   7  10   4        691.32        768.96        91.54 o
   8  10   4       1544.78       1467.81       113.46 o
   9  10   4        157.63        230.98       184.55 o
  -9  11   4        496.72        477.36       104.30 o
  -8  11   4          0.10       -165.57       138.18 o
  -7  11   4         22.06        -96.03        70.31 o
  -6  11   4        418.66        507.68        79.86 o
  -5  11   4        903.43        889.95        76.81 o
  -4  11   4        273.18        251.13        69.13 o
  -3  11   4         98.99         40.95        53.36 o
  -2  11   4       1794.19       1862.33        73.70 o
  -1  11   4       1350.51       1351.95        63.90 o
   0  11   4        935.23        890.16        56.84 o
   1  11   4        446.56        543.77        53.90 o
   2  11   4       1836.18       1732.73        78.21 o
   3  11   4       1119.42       1029.11        69.39 o
   4  11   4        724.09        894.69        81.27 o
   5  11   4        493.90        633.46        81.91 o
   6  11   4        849.39        997.71        82.13 o
   7  11   4        154.36        146.09        72.42 o
   8  11   4        916.58       1036.14       122.44 o
   9  11   4        204.55        303.44       206.07 o
  -8  12   4        127.26        -27.70        79.05 o
  -7  12   4        409.86        471.54        81.88 o
  -6  12   4        595.40        798.00        82.26 o
  -5  12   4        197.07        131.09        60.76 o
  -4  12   4        279.25        377.32       100.94 o
  -3  12   4       1281.03       1270.84        70.88 o
  -2  12   4        330.91        322.90        63.36 o
  -1  12   4       1104.60       1073.36        74.46 o
   0  12   4        272.73        298.27        76.95 o
   1  12   4        550.29        669.86        61.87 o
   2  12   4        747.57        909.03        77.41 o
   3  12   4       2436.72       2490.91        98.79 o
   4  12   4         53.62        -28.61        51.84 o
   5  12   4        100.15         20.55        55.20 o
   6  12   4        271.50        328.81       102.85 o
   7  12   4       1577.41       1512.26        85.59 o
   8  12   4          0.20       -105.73        92.13 o
  -7  13   4        638.77        740.93       112.23 o
  -6  13   4        168.83        121.60        67.34 o
  -5  13   4       1625.94       1702.99        83.40 o
  -4  13   4         22.79        -38.35        66.57 o
  -3  13   4        876.94       1020.43        83.47 o
  -2  13   4        834.17        993.04        68.74 o
  -1  13   4       2428.51       2489.31        99.41 o
   0  13   4         15.44        -59.16        47.75 o
   1  13   4        599.82        774.63        73.65 o
   2  13   4       1563.05       1564.17        82.51 o
   3  13   4       1822.40       1826.90        90.59 o
   4  13   4         96.01        -35.86        52.90 o
   5  13   4          2.23        -64.32        55.43 o
   6  13   4        862.93       1039.22        95.63 o
   7  13   4        792.43        891.30        98.72 o
  -7  14   4          5.12       -210.60       194.74 o
  -6  14   4       2587.84       2641.43       133.15 o
  -5  14   4          3.04        -93.31        62.60 o
  -4  14   4        364.82        392.04       150.18 o
  -3  14   4         60.11          9.39        71.70 o
  -2  14   4       3148.99       3277.61       105.04 o
  -1  14   4          4.67       -104.42       108.56 o
   0  14   4       1699.82       1830.03        92.56 o
   1  14   4        105.93          2.93        70.56 o
   2  14   4       2072.60       2055.30        96.13 o
   3  14   4          4.81        -91.15        60.77 o
   4  14   4       1462.89       1472.67        80.17 o
   5  14   4        107.50        110.58        67.24 o
   6  14   4        428.31        580.76        90.13 o
   7  14   4        157.06        -33.97       177.76 o
  -6  15   4         41.87       -132.47       184.55 o
  -5  15   4       1843.37       2036.31       153.59 o
  -4  15   4          2.26       -112.16        74.77 o
  -3  15   4        175.22         82.59        81.29 o
  -2  15   4        262.08        327.60        86.07 o
  -1  15   4       2955.70       3116.01       117.20 o
   0  15   4         14.07        -48.08        67.53 o
   1  15   4          5.77         -7.61        90.20 o
   2  15   4        138.05        -72.70        78.77 o
   3  15   4       1705.45       1831.45        97.81 o
   4  15   4         65.15        -17.81        66.66 o
   5  15   4         37.09        -60.47        66.91 o
  -4  16   4        239.79        209.04        95.97 o
  -3  16   4        356.58        381.68        96.04 o
  -2  16   4        488.55        667.20       111.32 o
  -1  16   4        404.82        357.82        89.36 o
   0  16   4        356.36        361.91       111.62 o
   1  16   4        226.92        110.57       115.09 o
   2  16   4        422.50        488.49       102.26 o
   3  16   4        743.08        799.03       103.94 o
   4  16   4        211.93        178.18        84.66 o
  -2  17   4        745.89        826.18       102.04 o
  -1  17   4          1.40        -48.56        80.73 o
   0  17   4         13.89       -155.23       103.49 o
   1  17   4         32.41        -91.12       213.99 o
   3  17   4          0.07        -37.36       163.04 o
 -11   0   5       1986.77       2350.53       225.32 o
  -9   0   5       9502.18       9860.66       389.49 o
  -7   0   5       3106.03       2787.57       181.16 o
  -5   0   5      45473.41      41994.23       655.70 o
  -3   0   5         19.44        238.52        58.99 o
  -1   0   5      85541.80      93672.33      1309.39 o
   1   0   5       2730.53       3039.30        68.14 o
   3   0   5      40685.63      42821.87      1479.84 o
   5   0   5          2.27        124.70        62.84 o
   7   0   5      16692.16      16519.35       487.99 o
   9   0   5        369.06        276.27       134.74 o
 -11   1   5         17.94        -55.48       148.32 o
 -10   1   5       5383.81       5856.99       219.76 o
  -9   1   5         48.94        -55.95        76.46 o
  -8   1   5       2697.33       2427.90       131.29 o
  -7   1   5        188.76         74.05        55.73 o
  -6   1   5      25661.11      24099.09       302.51 o
  -5   1   5        379.35        460.40        50.20 o
  -4   1   5      12449.32      11612.20       333.71 o
  -3   1   5       1057.29       1037.74        48.29 o
  -2   1   5      36822.06      38023.25       405.16 o
  -1   1   5       3293.64       3422.04        67.36 o
   0   1   5      26258.48      29938.51       439.45 o
   1   1   5        184.69        366.87        30.21 o
   2   1   5      21388.30      23634.88       236.05 o
   3   1   5        190.26        249.60        39.63 o
   4   1   5      11087.28      11146.36       153.67 o
   5   1   5        191.93        296.55        79.77 o
   6   1   5      13296.43      13331.87       277.69 o
   7   1   5       1066.81       1032.30        95.37 o
   8   1   5       3323.04       3152.41       151.68 o
   9   1   5        134.33       -115.51        77.05 o
  10   1   5       1250.38       1202.21       130.09 o
 -11   2   5        388.44        417.80       176.63 o
 -10   2   5         93.49        -89.16        91.92 o
  -9   2   5       1853.35       1778.66       124.13 o
  -8   2   5        177.99         24.10        77.46 o
  -7   2   5        947.62        925.54        70.01 o
  -6   2   5       1375.69       1232.74        71.37 o
  -5   2   5       9538.47       9230.54       232.39 o
  -4   2   5          3.05        -15.91        27.95 o
  -3   2   5        350.06        353.99        41.84 o
  -2   2   5       2697.46       2826.90        68.83 o
  -1   2   5      22242.24      22986.20       465.76 o
   0   2   5       1107.03       1102.48        39.06 o
   1   2   5        338.92        417.89        29.99 o
   2   2   5       9217.71      10510.08       125.14 o
   3   2   5       4266.73       4120.48        96.04 o
   4   2   5        475.35        482.27        38.79 o
   5   2   5        348.78        546.27        63.11 o
   6   2   5       2800.28       3043.99       181.16 o
   7   2   5       3147.70       3083.20       198.71 o
   8   2   5       1881.67       1794.61       124.26 o
   9   2   5          9.84        -76.60        87.60 o
  10   2   5        289.58        185.20       105.39 o
 -11   3   5          7.77       -219.09       146.06 o
 -10   3   5          9.65       -130.77        87.18 o
  -9   3   5         26.56        -20.59        82.09 o
  -8   3   5          6.95         18.24        62.51 o
  -7   3   5        509.51        696.14        79.22 o
  -6   3   5          4.25        -80.71        88.94 o
  -5   3   5        852.35        781.22        48.27 o
  -4   3   5         28.46         21.27        33.34 o
  -3   3   5        232.06        329.61        41.49 o
  -2   3   5        663.77        847.38        46.17 o
  -1   3   5       1263.43       1182.55        62.90 o
   0   3   5        780.58        727.52        30.60 o
   1   3   5        410.70        574.65        81.88 o
   2   3   5         72.70        107.98        54.42 o
   3   3   5      13788.00      14183.90       184.44 o
   4   3   5       1422.03       1477.25        82.46 o
   5   3   5        341.71        382.40        56.68 o
   6   3   5        291.75        282.96        62.48 o
   7   3   5       8173.27       8151.31       221.48 o
   8   3   5        942.27       1090.85       188.52 o
   9   3   5         53.82        -71.51        69.39 o
  10   3   5        310.60        348.66       109.74 o
 -11   4   5        476.07        557.06       213.99 o
 -10   4   5          0.07        -97.47        95.08 o
  -9   4   5       1054.23       1132.82       210.60 o
  -8   4   5       1281.89       1267.36        87.30 o
  -7   4   5       1113.58       1140.15        77.70 o
  -6   4   5        457.06        472.34        65.91 o
  -5   4   5       5076.43       4730.58       150.76 o
  -4   4   5       2169.03       2057.16        66.87 o
  -3   4   5        321.78        425.66        46.09 o
  -2   4   5       1559.46       1670.33        65.30 o
  -1   4   5      17332.81      17920.88       282.59 o
   0   4   5       5080.32       4948.53        74.92 o
   1   4   5        381.74        591.57        83.02 o
   2   4   5       1652.46       1795.53        49.92 o
   3   4   5      17431.21      17665.90       208.86 o
   4   4   5       4258.20       3951.38        77.42 o
   5   4   5       4782.61       4864.24       102.38 o
   6   4   5          0.06        -62.96        41.97 o
   7   4   5       3512.66       3714.69       146.09 o
   8   4   5       2300.41       2268.90       130.82 o
   9   4   5       1944.51       1820.82       104.71 o
  10   4   5          0.88        -49.92        97.37 o
 -10   5   5       2270.56       2414.47       152.51 o
  -9   5   5        253.61        392.08       106.87 o
  -8   5   5        829.59        979.07        93.50 o
  -7   5   5       3347.43       3115.64       129.90 o
  -6   5   5      11318.57      11557.06       217.38 o
  -5   5   5       1691.01       1703.14        76.86 o
  -4   5   5       2139.60       2094.07        78.37 o
  -3   5   5       8181.60       8171.39       186.47 o
  -2   5   5      24471.91      24391.01       273.26 o
  -1   5   5       1868.14       1949.03        50.93 o
   0   5   5      12612.73      12579.58       134.25 o
   1   5   5      11196.69      11297.50       139.50 o
   2   5   5      16417.32      16426.44       258.07 o
   3   5   5       1083.57       1142.05        42.16 o
   4   5   5      22024.40      21595.81       242.03 o
   5   5   5       4646.23       4559.76        90.29 o
   6   5   5       1854.85       1895.11        71.23 o
   7   5   5        923.37       1083.38        73.05 o
   8   5   5       5048.00       4763.97       147.38 o
   9   5   5        997.38        995.28       109.16 o
  10   5   5          3.57        -50.79        91.39 o
 -10   6   5        275.40        468.55       177.20 o
  -9   6   5       2352.93       2423.51       182.66 o
  -8   6   5       3331.67       3516.96       154.57 o
  -7   6   5       1388.40       1266.70        85.34 o
  -6   6   5       1913.37       1887.26        79.56 o
  -5   6   5       9069.88       9028.87       157.71 o
  -4   6   5       8728.79       8806.07       146.68 o
  -3   6   5       1732.22       1727.07        56.99 o
  -2   6   5       5704.69       5547.88        71.19 o
  -1   6   5      38502.75      37862.44       364.91 o
   0   6   5       8518.67       8429.84       169.87 o
   1   6   5        877.66        960.01        37.83 o
   2   6   5       4578.01       4267.59        75.32 o
   3   6   5      22876.34      21898.13       240.56 o
   4   6   5       2447.83       2385.48        92.52 o
   5   6   5        300.79        465.74        48.87 o
   6   6   5       1530.35       1576.87        61.97 o
   7   6   5       7984.90       8103.69       158.41 o
   8   6   5       1413.12       1388.34       174.05 o
   9   6   5        604.88        575.81        97.26 o
  10   6   5        814.01        832.96       131.21 o
 -10   7   5       1019.89       1028.07       187.95 o
  -9   7   5        282.72        287.61        97.58 o
  -8   7   5        886.76       1019.15        95.60 o
  -7   7   5       5440.51       5357.00       134.11 o
  -6   7   5       7048.55       7234.84       148.42 o
  -5   7   5         56.29        -18.34        42.30 o
  -4   7   5       1982.78       1941.28        71.86 o
  -3   7   5      13713.71      13696.26       168.80 o
  -2   7   5       9030.89       9108.19       122.60 o
  -1   7   5       2008.57       1988.14        48.03 o
   0   7   5       2853.91       2649.24        66.84 o
   1   7   5       7771.22       7571.38       109.27 o
   2   7   5       8384.07       8271.29       117.68 o
   3   7   5        435.34        487.55        40.58 o
   4   7   5       3301.13       3161.91        71.60 o
   5   7   5       2601.84       2594.30        69.77 o
   6   7   5       4636.87       4726.25       101.79 o
   7   7   5         94.76         58.79        49.78 o
   8   7   5        770.16        865.96        85.57 o
   9   7   5       1214.87       1195.51       101.32 o
  10   7   5        466.92        547.35        97.08 o
  -9   8   5        131.05        207.43        98.46 o
  -8   8   5        831.99        994.25       160.96 o
  -7   8   5         46.51         67.21        68.92 o
  -6   8   5       2326.02       2419.51       104.78 o
  -5   8   5        235.73        167.98        59.35 o
  -4   8   5       1557.01       1543.04        81.02 o
  -3   8   5         95.39         73.00        43.56 o
  -2   8   5       4227.15       4289.80        85.40 o
  -1   8   5       1603.01       1575.43        52.46 o
   0   8   5         13.27          4.36        39.26 o
   1   8   5       2727.55       2727.22        79.97 o
   2   8   5       1605.12       1569.58        48.97 o
   3   8   5        791.43        760.47        76.52 o
   4   8   5        319.44        284.23        39.75 o
   5   8   5       1228.18       1213.42        52.04 o
   6   8   5        428.73        511.57        76.21 o
   7   8   5        375.85        390.83       100.02 o
   8   8   5        105.93         26.04        79.92 o
   9   8   5        312.12        332.54       125.58 o
  10   8   5        219.62        160.96       137.00 o
  -9   9   5         11.28        -51.27        89.79 o
  -8   9   5          0.44        -99.06        66.04 o
  -7   9   5          8.23       -102.18        68.12 o
  -6   9   5        189.44        124.20        67.09 o
  -5   9   5        987.66        966.77        79.76 o
  -4   9   5       1795.31       1646.73        72.44 o
  -3   9   5         89.80         42.58        45.36 o
  -2   9   5         24.63        -54.36        36.24 o
  -1   9   5       1503.59       1298.66        51.67 o
   0   9   5       3023.10       2907.51        74.08 o
   1   9   5       1385.36       1340.80        53.80 o
   2   9   5        105.80        126.65        35.36 o
   3   9   5         38.32        -61.41        55.76 o
   4   9   5       1405.87       1347.85        62.97 o
   5   9   5        725.65        996.47        81.93 o
   6   9   5        537.99        604.45        69.74 o
   7   9   5        127.45         23.58        59.12 o
   8   9   5        838.01        906.18       126.32 o
   9   9   5         15.02       -154.90       103.27 o
  -9  10   5        276.37        152.73        92.70 o
  -8  10   5        909.09       1090.56       103.43 o
  -7  10   5        196.18        118.09        77.74 o
  -6  10   5          9.22        -87.86        58.57 o
  -5  10   5        964.64       1106.41        73.73 o
  -4  10   5       3271.07       3373.63       124.53 o
  -3  10   5         26.97        -85.78        57.19 o
  -2  10   5       1097.93        989.33        80.59 o
  -1  10   5       1640.75       1526.81        63.37 o
   0  10   5       7543.44       7332.86       127.77 o
   1  10   5       1024.67        995.84        52.67 o
   2  10   5       1715.57       1574.79        57.52 o
   3  10   5       1307.99       1175.59        80.46 o
   4  10   5       2263.54       2230.22        89.37 o
   5  10   5       2140.80       1826.01        78.10 o
   6  10   5       2100.28       2087.02        94.53 o
   7  10   5        916.99        979.00       101.60 o
   8  10   5        259.62        119.43        93.06 o
   9  10   5       1030.85        912.58       228.71 o
  -8  11   5          1.47       -111.68        74.45 o
  -7  11   5       3213.17       3485.93       133.33 o
  -6  11   5        662.14        889.65        88.29 o
  -5  11   5        880.15       1025.21        74.87 o
  -4  11   5         19.20         50.37        53.41 o
  -3  11   5       6563.90       6465.50       219.70 o
  -2  11   5       1363.35       1336.18        58.15 o
  -1  11   5        370.58        357.54        49.83 o
   0  11   5       1484.04       1470.15        61.01 o
   1  11   5       9794.15       9460.77       135.73 o
   2  11   5       1120.09       1162.90        80.49 o
   3  11   5          3.57        -10.34        66.30 o
   4  11   5       2558.89       2450.34        95.54 o
   5  11   5       7173.23       7392.13       152.67 o
   6  11   5          8.43        -60.40        56.93 o
   7  11   5        265.80        264.80        79.18 o
   8  11   5        757.98       1144.06       133.57 o
  -8  12   5       1761.94       2212.95       122.98 o
  -7  12   5        129.90         11.93       121.26 o
  -6  12   5        895.27       1024.76        87.66 o
  -5  12   5        230.83        253.34        68.61 o
  -4  12   5       3988.11       4200.69       126.65 o
  -3  12   5         94.16         81.87        49.59 o
  -2  12   5       2687.31       2558.51        90.09 o
  -1  12   5        813.20        892.80        59.20 o
   0  12   5       6015.68       6099.46       110.72 o
   1  12   5         24.18        -44.41        50.47 o
   2  12   5       4094.21       4051.59       119.78 o
   3  12   5        810.24       1069.34        93.40 o
   4  12   5       1718.16       1659.41        76.46 o
   5  12   5        525.26        641.77        76.98 o
   6  12   5       3150.45       3234.70       110.06 o
   7  12   5        369.41        314.57        88.11 o
   8  12   5        151.27         81.08       220.22 o
  -7  13   5       1011.50       1297.60        93.84 o
  -6  13   5         45.41        -85.54        68.38 o
  -5  13   5         73.56        -23.86        65.59 o
  -4  13   5         81.59         36.09        62.51 o
  -3  13   5       2819.99       2731.36       167.51 o
  -2  13   5         77.49         67.64        51.49 o
  -1  13   5         53.31        132.57        52.61 o
   0  13   5          0.20        -60.74        40.49 o
   1  13   5       5011.74       4836.31        96.71 o
   2  13   5        203.91        253.17        67.27 o
   3  13   5        116.73         88.13        76.48 o
   4  13   5          4.70        -85.05        56.70 o
   5  13   5       2141.29       2001.34       101.52 o
   6  13   5        353.87        508.69        82.18 o
   7  13   5        126.91         49.39        77.11 o
  -6  14   5        285.06        255.34        81.33 o
  -5  14   5        202.24        158.68       112.93 o
  -4  14   5        185.39        160.89       119.63 o
  -3  14   5        142.77        108.61        65.33 o
  -2  14   5        166.12        104.38        57.90 o
  -1  14   5         81.97         24.79        55.43 o
   0  14   5        331.60        351.69        60.73 o
   1  14   5        570.26        769.28       129.55 o
   2  14   5        284.32        229.04        74.03 o
   3  14   5        112.42         -5.68        68.02 o
   4  14   5        140.20        185.24        66.82 o
   5  14   5        214.08        196.78        71.11 o
   6  14   5         45.80          1.23        77.66 o
  -5  15   5        228.00         68.32        88.25 o
  -4  15   5        346.64        384.21        80.37 o
  -3  15   5        229.17        177.54        69.52 o
  -2  15   5         16.53        -91.93        61.29 o
  -1  15   5         42.66        -15.60        56.70 o
   0  15   5        302.80        225.21        62.08 o
   1  15   5        388.36        431.96       133.60 o
   2  15   5         38.18        -21.23        79.46 o
   3  15   5         77.70         86.08        78.62 o
   4  15   5         48.68         97.63        68.14 o
   5  15   5        323.93        350.23        81.63 o
  -4  16   5        734.61       1113.41       207.20 o
  -3  16   5         55.95        132.01        81.43 o
  -2  16   5        753.41        878.81        92.37 o
  -1  16   5          0.13         56.95        66.32 o
   0  16   5       1061.77       1350.31       121.38 o
   1  16   5        128.86        149.84       111.45 o
   2  16   5       1074.21       1262.21       106.04 o
   3  16   5          1.54       -115.40        76.93 o
   4  16   5        168.21        190.22       163.04 o
  -2  17   5         35.47        -27.28        78.63 o
  -1  17   5          1.84        -72.88        68.15 o
   0  17   5         15.29       -140.15       105.73 o
   1  17   5       1309.43       1754.97       225.32 o
 -10   0   6        217.97        284.19       147.19 o
  -8   0   6         75.84       -147.76        98.50 o
  -6   0   6         29.03         10.54        59.03 o
  -4   0   6        160.49        166.51        48.69 o
  -2   0   6       2136.06       2558.42        97.15 o
   0   0   6       2232.07       2639.82        70.85 o
   2   0   6        159.41        335.16        65.28 o
   4   0   6          1.45        -44.22        43.03 o
   6   0   6        289.77        363.45       112.09 o
   8   0   6        436.05        373.64       142.66 o
  10   0   6        208.77        112.09       153.98 o
 -10   1   6        100.67         57.58        99.27 o
  -9   1   6         38.18        -27.06        85.48 o
  -8   1   6       5046.83       4904.58       203.24 o
  -7   1   6        334.99        359.93        65.31 o
  -6   1   6       1290.57       1265.46        63.36 o
  -5   1   6         91.28         90.55        38.57 o
  -4   1   6      10100.67       9430.80       144.91 o
  -3   1   6       1114.93       1240.94        49.15 o
  -2   1   6      10851.19      11948.59       163.56 o
  -1   1   6       1044.33       1304.83        51.77 o
   0   1   6       8612.15       9508.73       135.71 o
   1   1   6        889.91       1130.48        41.59 o
   2   1   6       8996.57       9445.52       120.15 o
   3   1   6        676.02        748.68        40.71 o
   4   1   6       3287.59       3140.92        76.67 o
   5   1   6          1.87          5.35        43.66 o
   6   1   6       3850.36       3762.90       219.09 o
   7   1   6        562.95        672.29        97.59 o
   8   1   6        103.94         57.15        87.68 o
   9   1   6        216.09        117.54       103.27 o
  10   1   6       1534.68       1384.49       130.68 o
 -10   2   6         21.78        -26.38        93.17 o
  -9   2   6       1011.49       1187.58       175.50 o
  -8   2   6         33.53         14.09        77.80 o
  -7   2   6      12320.90      12067.98       262.47 o
  -6   2   6       1289.33       1134.08        71.81 o
  -5   2   6       1239.54       1284.58        58.11 o
  -4   2   6       1407.07       1259.51        66.16 o
  -3   2   6      47875.44      46606.64       581.63 o
  -2   2   6       4657.39       5170.36        95.78 o
  -1   2   6       1082.67       1407.16        53.91 o
   0   2   6       5118.73       5327.92       127.80 o
   1   2   6      49202.41      53949.63       453.07 o
   2   2   6         18.87         -8.73        28.90 o
   3   2   6       5234.04       5942.72       145.34 o
   4   2   6        588.84        566.29        52.46 o
   5   2   6      20341.71      20130.89       395.97 o
   6   2   6         38.13        -47.68        71.90 o
   7   2   6       1635.43       1665.34       125.68 o
   8   2   6        250.68        285.59        93.66 o
   9   2   6       5060.87       4922.38       218.52 o
  10   2   6         82.73         68.32       135.87 o
 -11   3   6         75.03       -183.42       164.17 o
 -10   3   6        488.96        702.32       125.09 o
  -9   3   6        335.68        281.44        98.33 o
  -8   3   6      10657.12      10945.84       279.83 o
  -7   3   6       1573.38       1517.12        86.16 o
  -6   3   6       1515.93       1565.57        78.77 o
  -5   3   6       5787.70       5491.20       209.80 o
  -4   3   6      25127.41      23493.88       291.21 o
  -3   3   6        925.13        870.79        45.14 o
  -2   3   6      22456.72      22415.88       265.31 o
  -1   3   6       8402.48       9286.52       115.75 o
   0   3   6      30607.43      32773.72       671.35 o
   1   3   6        161.45        343.16        35.09 o
   2   3   6      39256.25      40002.37       381.40 o
   3   3   6       3083.73       2992.71        71.96 o
   4   3   6       9360.67       9034.01       143.43 o
   5   3   6        949.85       1039.95        68.06 o
   6   3   6      12322.60      12598.95       270.73 o
   7   3   6        516.95        668.85        94.45 o
   8   3   6        263.45        396.64       134.17 o
   9   3   6         43.84        -84.05       138.70 o
  10   3   6       4176.57       4068.50       377.60 o
 -10   4   6        722.67        983.36       148.89 o
  -9   4   6        360.47        362.69       106.56 o
  -8   4   6          4.51        -55.48        56.77 o
  -7   4   6       7881.40       7984.24       184.04 o
  -6   4   6       2161.31       1959.17        88.88 o
  -5   4   6        888.16        784.81        61.30 o
  -4   4   6        400.21        541.93        49.66 o
  -3   4   6      38212.28      37538.24       414.55 o
  -2   4   6       3770.57       4149.43       102.86 o
  -1   4   6          3.25        148.27        31.80 o
   0   4   6       7721.77       8357.61       144.96 o
   1   4   6      23434.84      23963.47       244.87 o
   2   4   6       1026.85       1130.77        45.45 o
   3   4   6       2881.05       2883.62        70.94 o
   4   4   6       2304.91       2517.53        72.69 o
   5   4   6      13917.88      13784.87       200.34 o
   6   4   6          0.42        -48.99        48.87 o
   7   4   6       1237.93       1234.14       122.28 o
   8   4   6        624.21        814.23       122.52 o
   9   4   6       3207.98       2911.57       170.67 o
  10   4   6         22.83        105.81       100.03 o
 -10   5   6        131.66         93.76       228.71 o
  -9   5   6         15.11        -41.62        86.24 o
  -8   5   6       1475.78       1359.36        93.42 o
  -7   5   6         83.62         56.82        62.20 o
  -6   5   6        199.45        157.10        90.00 o
  -5   5   6       1172.43       1175.24        72.54 o
  -4   5   6       2458.43       2466.54       109.27 o
  -3   5   6        733.31        655.60        46.06 o
  -2   5   6       4045.59       3935.60        72.03 o
  -1   5   6       4933.58       5071.16        81.96 o
   0   5   6       2093.25       2258.74        95.44 o
   1   5   6       2936.78       3165.52        70.78 o
   2   5   6       3814.64       3779.84        78.87 o
   3   5   6        467.85        507.00        41.38 o
   4   5   6        451.07        495.11        46.28 o
   5   5   6       1754.27       1725.02        82.14 o
   6   5   6          3.77        -45.70        51.84 o
   7   5   6        338.09        286.36       143.79 o
   8   5   6         69.35         90.78        94.78 o
   9   5   6         78.34         68.23        78.28 o
  10   5   6        114.02        -86.35        97.32 o
 -10   6   6          9.12       -149.21        99.47 o
  -9   6   6         89.24         -0.96        77.89 o
  -8   6   6        580.88        646.44       134.25 o
  -7   6   6        158.24        143.46        83.88 o
  -6   6   6        361.72        311.50        68.02 o
  -5   6   6        154.68         96.14        56.33 o
  -4   6   6        275.88        353.50        55.71 o
  -3   6   6          4.24        -12.44        42.38 o
  -2   6   6         19.88         20.86        29.95 o
  -1   6   6        362.97        422.42        36.31 o
   0   6   6        749.39        732.25        46.76 o
   1   6   6       1164.84       1154.23        42.77 o
   2   6   6        102.84         64.95        32.04 o
   3   6   6         74.93         86.79        42.42 o
   4   6   6        262.89        397.49        44.69 o
   5   6   6       1949.63       1898.99        63.12 o
   6   6   6        820.29        776.75        59.83 o
   7   6   6        372.09        526.32        86.01 o
   8   6   6         73.11        -25.39        90.04 o
   9   6   6        194.98         21.24        77.94 o
  10   6   6        206.47        238.48        93.66 o
  -9   7   6       1044.22       1083.45       121.90 o
  -8   7   6       2105.32       1945.95       152.29 o
  -7   7   6         54.26        -40.79       123.98 o
  -6   7   6       1447.81       1443.10       103.05 o
  -5   7   6       1095.60       1152.78        90.80 o
  -4   7   6       2696.35       2612.42       118.07 o
  -3   7   6          0.24        -65.65        43.77 o
  -2   7   6       1713.47       1755.84        71.66 o
  -1   7   6       5342.03       5044.38        97.66 o
   0   7   6       3537.98       3460.94        82.27 o
   1   7   6          0.11         25.50        31.02 o
   2   7   6       2718.92       2614.32        64.06 o
   3   7   6       4508.69       4404.62        79.92 o
   4   7   6       2126.89       2013.38        73.17 o
   5   7   6          4.39        -28.60        38.52 o
   6   7   6       4436.96       4177.75        97.09 o
   7   7   6       1032.67       1129.10        69.87 o
   8   7   6        171.37        158.36        77.21 o
   9   7   6        289.88        399.87       123.61 o
  10   7   6       1904.76       1702.67       158.00 o
  -9   8   6        335.32        118.69       105.27 o
  -8   8   6        672.71       1045.58       131.12 o
  -7   8   6       3664.78       3884.58       171.53 o
  -6   8   6       4259.04       4391.62       197.01 o
  -5   8   6         70.60         42.72        59.37 o
  -4   8   6       3013.70       2983.58       131.33 o
  -3   8   6      10504.11      10556.31       170.95 o
  -2   8   6       9335.03       9249.15       173.19 o
  -1   8   6         27.52        107.34        42.71 o
   0   8   6       5511.76       5227.03       119.41 o
   1   8   6      12737.70      12263.76       161.54 o
   2   8   6       3496.66       3471.56        75.88 o
   3   8   6         68.10        102.06        35.14 o
   4   8   6       6015.11       5701.38       127.32 o
   5   8   6      10225.45      10344.07       155.25 o
   6   8   6       1621.27       1779.97       106.55 o
   7   8   6        552.95        656.77       103.08 o
   8   8   6       2278.49       2237.94       160.54 o
   9   8   6       2207.92       2131.03       162.85 o
  -9   9   6       2209.05       2278.75       146.35 o
  -8   9   6       1722.89       1637.09       121.98 o
  -7   9   6        415.07        325.92        92.44 o
  -6   9   6       1427.28       1345.81        89.35 o
  -5   9   6       7060.44       7401.84       177.22 o
  -4   9   6       1362.33       1364.89        70.26 o
  -3   9   6         45.63         24.86        47.28 o
  -2   9   6       2233.14       2254.83       100.51 o
  -1   9   6      11973.86      11897.57       212.06 o
   0   9   6       3724.71       3472.38        99.87 o
   1   9   6         10.93         28.64        40.22 o
   2   9   6       3842.98       3699.93       126.49 o
   3   9   6       8282.93       7902.13       124.53 o
   4   9   6       2653.88       2400.92        88.15 o
   5   9   6        169.13        208.86        68.34 o
   6   9   6       3187.74       3388.20       119.14 o
   7   9   6       2817.79       2757.21       101.13 o
   8   9   6        208.25        113.25       110.24 o
   9   9   6        400.62        247.31       134.86 o
  -9  10   6        121.99         99.64       164.17 o
  -8  10   6        244.13        122.54       168.14 o
  -7  10   6        804.34       1016.40       108.32 o
  -6  10   6       2588.02       3010.49       189.98 o
  -5  10   6        860.28       1037.74       107.53 o
  -4  10   6       1624.46       1659.35        77.62 o
  -3  10   6        661.80        826.69        69.73 o
  -2  10   6       2327.78       2263.93        72.86 o
  -1  10   6          7.88        -25.21        44.77 o
   0  10   6       2687.87       2794.37       106.48 o
   1  10   6       1058.59        972.95        54.00 o
   2  10   6       1905.13       1858.96        64.92 o
   3  10   6          6.63        -60.68        60.40 o
   4  10   6       3112.74       2995.07       124.13 o
   5  10   6       2879.74       2819.23       119.30 o
   6  10   6        279.96        118.66        68.95 o
   7  10   6         14.45        -57.78        69.25 o
   8  10   6       1183.08       1375.38       139.28 o
  -8  11   6          3.82         29.71        99.27 o
  -7  11   6          0.43       -114.05        76.03 o
  -6  11   6        130.28        121.49        70.02 o
  -5  11   6        508.34        673.83        77.35 o
  -4  11   6        163.31         52.67        56.10 o
  -3  11   6         25.40        -60.29        50.77 o
  -2  11   6         24.59         28.68        45.86 o
  -1  11   6       1000.88        887.60        56.85 o
   0  11   6          7.36        -67.13        45.06 o
   1  11   6         21.74         -6.27        57.85 o
   2  11   6         85.53          7.41        65.47 o
   3  11   6        749.25        976.22       104.13 o
   4  11   6        869.82        894.01        83.77 o
   5  11   6        350.25        402.86        71.77 o
   6  11   6          0.07        -84.24        56.16 o
   7  11   6        206.84         55.82        74.92 o
   8  11   6        107.24        125.74        98.53 o
  -8  12   6         48.14         84.71       122.56 o
  -7  12   6         19.22       -107.06        71.37 o
  -6  12   6        197.28        214.12        79.88 o
  -5  12   6        259.71        136.81        69.78 o
  -4  12   6        674.75        922.07        85.98 o
  -3  12   6        277.01        387.22        67.33 o
  -2  12   6        309.45        309.22        73.33 o
  -1  12   6         36.27         17.99        66.84 o
   0  12   6        140.30         88.38        57.83 o
   1  12   6        705.58        700.35       157.31 o
   2  12   6        293.88        384.63        82.56 o
   3  12   6        206.27        119.78        71.54 o
   4  12   6        816.56        849.17        70.90 o
   5  12   6        117.46        141.72        60.71 o
   6  12   6        182.46        115.17        67.07 o
   7  12   6        285.70        349.17        81.36 o
   8  12   6        375.31        380.06       145.91 o
  -7  13   6         94.84        264.42       117.44 o
  -6  13   6          6.48       -103.77        69.18 o
  -5  13   6       1367.07       1360.11        86.92 o
  -4  13   6       1003.91       1044.25        79.35 o
  -3  13   6          2.79         -3.73        58.50 o
  -2  13   6        184.04        185.70        71.42 o
  -1  13   6       3430.33       3359.95       101.33 o
   0  13   6        414.71        447.47        72.04 o
   1  13   6          8.84        -19.50        72.26 o
   2  13   6        530.85        607.75        80.18 o
   3  13   6       4954.60       4851.00       141.49 o
   4  13   6          5.59        -85.54        57.03 o
   5  13   6        166.69         44.55        66.13 o
   6  13   6        431.69        373.69        77.47 o
   7  13   6       1288.69       1661.80       129.49 o
  -6  14   6       1201.60       1421.03       312.50 o
  -5  14   6         61.23        -14.58        71.53 o
  -4  14   6       1660.78       1654.29        92.07 o
  -3  14   6        482.20        425.54       111.73 o
  -2  14   6       2829.19       2779.59       138.09 o
  -1  14   6          7.55        -44.99        50.43 o
   0  14   6       2023.97       1928.38        91.80 o
   1  14   6        423.57        465.85        92.87 o
   2  14   6       1790.91       1587.04        90.95 o
   3  14   6        175.84        146.13        76.29 o
   4  14   6       3120.90       3137.17       110.14 o
   5  14   6         33.91        -68.52        84.86 o
   6  14   6        810.29       1036.30       247.58 o
  -5  15   6       2076.20       2560.77       151.23 o
  -4  15   6         13.38       -106.21        70.81 o
  -3  15   6         24.23       -104.32        69.55 o
  -2  15   6         58.84         22.81        95.55 o
  -1  15   6       3352.37       3637.25       107.89 o
   0  15   6          5.83        -75.49        82.91 o
   1  15   6         47.41         46.10       104.31 o
   2  15   6         16.25        -57.84        80.86 o
   3  15   6       3137.03       3217.21       127.25 o
   4  15   6         13.32        -47.54        72.09 o
   5  15   6         17.22       -155.84       111.63 o
  -4  16   6        612.89        712.99       238.34 o
  -3  16   6          4.96       -120.58        80.39 o
  -2  16   6        331.49        372.22       117.09 o
  -1  16   6          4.37        -93.86        62.57 o
   0  16   6        512.67        705.57       187.95 o
   1  16   6         23.74        -95.20       105.82 o
   2  16   6        267.41         78.37       113.10 o
   3  16   6          0.54        -73.24       112.31 o
   4  16   6        469.69         80.39       182.29 o
  -1  17   6          1.55       -176.63       165.31 o
   0  17   6          6.85        -45.29       203.80 o
  -9   0   7       5581.35       5326.05       284.19 o
  -7   0   7        622.00        848.05       151.72 o
  -5   0   7      21123.50      19367.76       361.87 o
  -3   0   7       1937.55       2126.68        90.46 o
  -1   0   7      58793.93      62304.92       914.28 o
   1   0   7       8694.83       9771.38       157.14 o
   3   0   7      52278.77      54837.07       814.59 o
   5   0   7       5672.39       5960.10       235.51 o
   7   0   7      12521.73      12584.82       409.87 o
   9   0   7       2341.31       2236.17       211.73 o
 -10   1   7       1633.61       1594.67       135.70 o
  -9   1   7        548.83        556.72       110.71 o
  -8   1   7       1404.56       1394.02       111.15 o
  -7   1   7        540.98        551.76        74.09 o
  -6   1   7       3385.28       3045.64        88.91 o
  -5   1   7       1141.08       1112.61        78.93 o
  -4   1   7      12702.81      11870.59       176.33 o
  -3   1   7        358.15        489.12        46.52 o
  -2   1   7      15237.87      15109.66       199.04 o
  -1   1   7       2456.16       3017.19        75.85 o
   0   1   7      29769.04      33289.85       369.52 o
   1   1   7       1970.09       2229.51        46.75 o
   2   1   7       8485.75       9002.24       123.43 o
   3   1   7         19.37          2.57        28.83 o
   4   1   7      25698.64      27024.92       756.96 o
   5   1   7        562.13        585.53        82.72 o
   6   1   7        207.75        139.89        84.35 o
   7   1   7         15.20        -15.17        68.00 o
   8   1   7      11210.19      10253.58       285.89 o
   9   1   7          9.86       -139.37       126.81 o
  10   1   7         59.32       -121.23       107.94 o
 -10   2   7        676.36        930.48       141.16 o
  -9   2   7       1389.19       1429.47       121.13 o
  -8   2   7       1048.42       1003.69       129.08 o
  -7   2   7        164.63        164.13        65.64 o
  -6   2   7       1292.10       1221.96        73.83 o
  -5   2   7       3054.79       2859.33        82.76 o
  -4   2   7       2174.14       2027.84        67.85 o
  -3   2   7        551.28        608.26        47.09 o
  -2   2   7        217.20        207.73        41.55 o
  -1   2   7       4231.76       4361.67        88.78 o
   0   2   7       3226.40       3310.52        77.74 o
   1   2   7       1610.44       1819.92        43.06 o
   2   2   7        192.11        279.34        33.24 o
   3   2   7      13306.01      14231.37       192.25 o
   4   2   7        683.39        741.35        60.40 o
   5   2   7       1173.19       1300.68        88.13 o
   6   2   7         81.97        -23.65       161.91 o
   7   2   7       3178.43       3126.94       138.41 o
   8   2   7        130.41        126.82        84.55 o
   9   2   7        538.58        555.74       127.03 o
  10   2   7        102.97         21.47       117.03 o
 -10   3   7        520.24        557.72       151.15 o
  -9   3   7        888.54       1194.88       142.30 o
  -8   3   7         11.63        -31.87        65.58 o
  -7   3   7        281.65        190.24        81.92 o
  -6   3   7       1379.62       1401.30        78.33 o
  -5   3   7       3612.05       3459.31       107.39 o
  -4   3   7          7.58        -48.31        32.21 o
  -3   3   7        306.46        602.27        50.65 o
  -2   3   7        225.07        249.20        38.05 o
  -1   3   7       3175.35       3366.32        86.60 o
   0   3   7         57.72         22.45        29.30 o
   1   3   7         21.69         40.67        26.44 o
   2   3   7        118.64         69.52        28.73 o
   3   3   7       2745.02       2889.42        75.01 o
   4   3   7        138.40        162.25        48.05 o
   5   3   7         78.39         78.82        55.63 o
   6   3   7        112.63         26.04        62.45 o
   7   3   7        879.11        966.54       102.39 o
   8   3   7          1.74       -126.53        95.11 o
   9   3   7          4.42        126.67       103.84 o
  10   3   7          2.00        -69.10       105.54 o
 -10   4   7        778.30        969.70       146.83 o
  -9   4   7       2124.07       1844.45       135.41 o
  -8   4   7        277.16        140.58       105.99 o
  -7   4   7        380.29        366.53        78.63 o
  -6   4   7       1358.92       1388.19        83.55 o
  -5   4   7       9644.12       9004.17       181.31 o
  -4   4   7         14.53        -33.15        37.99 o
  -3   4   7         73.72         93.88        38.90 o
  -2   4   7       1206.25       1122.53        41.56 o
  -1   4   7      13866.10      14293.68       165.28 o
   0   4   7         84.89         94.91        31.56 o
   1   4   7         93.67        219.88        30.98 o
   2   4   7       4016.29       4169.34        76.74 o
   3   4   7       9633.21       9254.09       146.28 o
   4   4   7         42.66          0.28        41.39 o
   5   4   7         69.15         72.41        54.76 o
   6   4   7        878.73        728.28        82.09 o
   7   4   7       3609.46       3648.25       145.95 o
   8   4   7         23.04        -63.64        75.36 o
   9   4   7        571.34        636.62       209.46 o
  10   4   7        100.20        -32.26       110.06 o
 -10   5   7       3114.68       3135.17       275.13 o
  -9   5   7         58.97        -26.20       143.23 o
  -8   5   7        656.94        758.88        95.80 o
  -7   5   7        881.35        859.99        85.85 o
  -6   5   7       8515.31       8552.71       392.78 o
  -5   5   7        925.35        919.59        67.02 o
  -4   5   7       8811.79       8657.17       413.94 o
  -3   5   7       3574.00       3258.95        82.90 o
  -2   5   7       9327.97       9907.62       144.87 o
  -1   5   7       1307.35       1467.39        45.94 o
   0   5   7      16975.83      17056.50       401.75 o
   1   5   7       9003.21       8825.29       135.91 o
   2   5   7       6211.61       6007.65        97.74 o
   3   5   7       2419.64       2316.12        69.07 o
   4   5   7      13322.63      13266.89       194.68 o
   5   5   7       3422.52       3409.09        93.18 o
   6   5   7       1657.30       1644.29        82.80 o
   7   5   7       1156.08       1141.13       167.57 o
   8   5   7       6544.26       6273.58       568.95 o
   9   5   7        880.30       1078.88       181.72 o
  10   5   7        148.79        -17.12       108.00 o
  -9   6   7       3600.50       3620.96       173.38 o
  -8   6   7        506.08        618.29        94.35 o
  -7   6   7        162.85         65.87        64.75 o
  -6   6   7       1254.83       1172.28        81.00 o
  -5   6   7      15856.04      14837.91       328.50 o
  -4   6   7       2517.27       2594.17       155.12 o
  -3   6   7         85.63        136.06        49.29 o
  -2   6   7       4377.32       4346.80        92.97 o
  -1   6   7      22001.39      21693.79       265.42 o
   0   6   7       3598.51       3475.53        95.14 o
   1   6   7       1995.11       2061.38        64.27 o
   2   6   7       7666.83       7642.12       128.72 o
   3   6   7      17042.63      16260.90       219.42 o
   4   6   7       1767.03       1676.70        71.58 o
   5   6   7       1674.36       1721.77        71.06 o
   6   6   7       5822.50       5871.04       129.01 o
   7   6   7       4195.05       4082.09       150.42 o
   8   6   7        208.11        394.26        98.72 o
   9   6   7        855.41       1007.08       118.04 o
  10   6   7       1863.47       1801.98       160.52 o
  -9   7   7         81.45        -88.23        91.62 o
  -8   7   7       1054.67       1137.34       120.63 o
  -7   7   7        683.08        919.85       224.18 o
  -6   7   7        398.57        263.63       100.77 o
  -5   7   7        831.39        911.91        87.22 o
  -4   7   7       4267.67       4477.38       330.05 o
  -3   7   7       3696.92       3786.52       107.82 o
  -2   7   7       1311.60       1341.33        66.19 o
  -1   7   7         91.46        139.95       102.64 o
   0   7   7       7935.11       7513.69       147.04 o
   1   7   7       7000.55       6922.08       144.63 o
   2   7   7        249.49        325.49        41.46 o
   3   7   7         88.94        107.44        36.90 o
   4   7   7       4943.10       4910.16        98.10 o
   5   7   7       4949.07       4966.02       102.70 o
   6   7   7         58.78          6.24        60.63 o
   7   7   7        324.67        431.72        95.11 o
   8   7   7       2642.53       2357.33       135.86 o
   9   7   7       1050.56       1241.22       121.62 o
  -9   8   7        238.46        279.32       175.50 o
  -8   8   7        107.81        126.73        95.76 o
  -7   8   7       1076.74       1064.30       135.87 o
  -6   8   7        105.44        115.25        79.96 o
  -5   8   7        293.71        229.78        76.55 o
  -4   8   7        540.55        623.85        83.26 o
  -3   8   7       1386.89       1351.02        72.97 o
  -2   8   7         60.54        -12.36        50.15 o
  -1   8   7        326.56        396.89        69.58 o
   0   8   7       1758.26       1722.82        89.45 o
   1   8   7       1532.05       1520.27        63.21 o
   2   8   7        871.94        871.38        50.01 o
   3   8   7        810.13        777.40        47.60 o
   4   8   7         40.27         15.49        36.57 o
   5   8   7        120.79        115.17        48.72 o
   6   8   7        924.91       1090.90        90.90 o
   7   8   7        224.33        159.62        87.01 o
   8   8   7          5.54       -192.48       142.66 o
   9   8   7         27.95       -176.14       117.42 o
  -9   9   7          4.80       -217.39       144.93 o
  -8   9   7        358.56        484.64       116.55 o
  -7   9   7        178.74        183.71        92.03 o
  -6   9   7       1651.03       1480.35       109.78 o
  -5   9   7        368.06        449.40        77.35 o
  -4   9   7        496.30        579.22        78.29 o
  -3   9   7        762.87        835.07        76.78 o
  -2   9   7       2360.60       2222.80        87.02 o
  -1   9   7        745.29        771.32        97.94 o
   0   9   7         15.88          2.52        44.94 o
   1   9   7         10.16        -35.73        67.80 o
   2   9   7        903.07        917.51        53.29 o
   3   9   7         66.82        -41.29        37.01 o
   4   9   7         85.49        330.84       198.44 o
   5   9   7          1.16        -81.10        54.07 o
   6   9   7        189.48        188.74        69.70 o
   7   9   7        122.28         86.62        77.55 o
   8   9   7         63.52        199.27       125.41 o
   9   9   7         64.44         50.95       194.74 o
  -8  10   7       1238.32       1523.14       143.23 o
  -7  10   7        910.07        952.71       116.85 o
  -6  10   7       1469.86       1340.34       111.21 o
  -5  10   7       2638.22       2565.60       110.08 o
  -4  10   7       2131.46       2027.77       110.77 o
  -3  10   7       1158.86       1128.32        75.99 o
  -2  10   7       3493.03       3454.89       141.34 o
  -1  10   7       4223.75       3869.39       131.58 o
   0  10   7        323.16        429.09        92.34 o
   1  10   7        256.38        341.09        56.20 o
   2  10   7       4609.00       4379.18       103.75 o
   3  10   7       2828.31       2759.78        97.43 o
   4  10   7        189.84         75.56        58.01 o
   5  10   7        109.60         54.95        65.68 o
   6  10   7       1279.75       1341.02        99.42 o
   7  10   7        697.97        655.68        95.40 o
   8  10   7         50.56       -163.53       109.02 o
  -8  11   7         44.61        -63.90       100.46 o
  -7  11   7       2531.12       2562.87       187.39 o
  -6  11   7       1525.58       1418.53       116.59 o
  -5  11   7         32.35         10.19       104.73 o
  -4  11   7        869.06       1008.22        91.99 o
  -3  11   7       8005.76       8210.62       309.10 o
  -2  11   7       1808.09       1777.26       136.02 o
  -1  11   7        275.87        312.74        65.90 o
   0  11   7       1847.26       1754.19        81.17 o
   1  11   7       8198.30       8009.65       169.42 o
   2  11   7       1119.43       1093.13        64.02 o
   3  11   7        535.48        748.95        86.02 o
   4  11   7       1312.28       1231.38        77.67 o
   5  11   7       3783.71       3706.16       165.81 o
   6  11   7        142.29        135.87        82.74 o
   7  11   7        725.05       1073.44       112.28 o
   8  11   7        527.14        588.74       161.32 o
  -7  12   7          9.14        -44.39        98.33 o
  -6  12   7       1774.06       1769.83       130.09 o
  -5  12   7       1372.49       1336.90       111.58 o
  -4  12   7       1821.32       1553.49       210.03 o
  -3  12   7          0.25        -62.99        61.20 o
  -2  12   7       2997.74       3145.80       135.07 o
  -1  12   7        748.49        873.58        76.88 o
   0  12   7       1839.73       1754.15       122.03 o
   1  12   7         47.78         37.30        55.73 o
   2  12   7       4652.10       4348.44       233.40 o
   3  12   7        438.00        474.79        93.88 o
   4  12   7       1572.29       1239.89        91.68 o
   5  12   7         10.15         -3.97        65.16 o
   6  12   7       3196.79       3195.27       113.48 o
   7  12   7        163.39        170.19        82.74 o
  -6  13   7          0.46        -77.93       135.30 o
  -5  13   7         56.01        -52.01        87.53 o
  -4  13   7        556.64        747.34       160.21 o
  -3  13   7       2153.31       2027.42       254.75 o
  -2  13   7         32.00        -44.71        71.90 o
  -1  13   7        155.44        235.86        70.48 o
   0  13   7        238.32        322.30        67.47 o
   1  13   7       2332.24       2117.16       137.26 o
   2  13   7         17.33        -93.42        72.21 o
   3  13   7        101.80         -2.14        81.16 o
   4  13   7         25.34        -86.77        57.85 o
   5  13   7       1357.97       1407.19        86.66 o
   6  13   7         42.78       -104.26        69.51 o
  -6  14   7         20.07       -144.93       149.46 o
  -5  14   7         35.56         50.49       164.17 o
  -4  14   7         15.24        -81.46       105.86 o
  -3  14   7        274.17        334.65        96.39 o
  -2  14   7        266.52        389.49        95.71 o
  -1  14   7         12.61         -5.10        67.53 o
   0  14   7         22.39        -86.29        73.45 o
   1  14   7        400.76        549.74        94.31 o
   2  14   7         71.98        -17.79        82.45 o
   3  14   7         59.79       -106.61        71.07 o
   4  14   7          3.08        -89.48        68.40 o
   5  14   7          9.16       -104.53        69.69 o
  -4  15   7        148.92       -117.89       199.84 o
  -3  15   7        479.84        415.24       106.88 o
  -2  15   7        213.11        214.30        93.25 o
  -1  15   7         50.09        -48.34        73.80 o
   0  15   7         14.08       -198.71       132.47 o
   1  15   7        490.07        733.69       210.60 o
   2  15   7        130.50        122.68        94.80 o
   3  15   7         23.98        -39.67        83.24 o
   4  15   7         92.87        156.10       114.64 o
  -2  16   7        656.77        930.85       127.68 o
  -1  16   7         76.25        -73.36        82.66 o
   0  16   7        698.30        801.08       164.17 o
   1  16   7         31.90       -170.57       113.71 o
   3  16   7         12.24         79.26       172.10 o
 -10   0   8        665.37        545.74       183.42 o
  -8   0   8       2989.65       2886.07       208.33 o
  -6   0   8       3805.69       3660.75       142.11 o
  -4   0   8       4679.75       4356.82       142.91 o
  -2   0   8       9633.46      10133.42       220.57 o
   0   0   8       5597.08       5749.46       109.40 o
   2   0   8      11573.15      13212.22       414.97 o
   4   0   8         51.03        156.25        90.58 o
   6   0   8       3153.52       2982.31       178.89 o
   8   0   8         26.90        -16.98       113.22 o
  10   0   8        688.39        191.35       175.50 o
 -10   1   8        237.02        223.60       165.87 o
  -9   1   8          1.17         11.18       178.89 o
  -8   1   8        481.51        522.61       101.54 o
  -7   1   8       4859.21       4638.39       139.01 o
  -6   1   8       1067.71       1032.63        79.92 o
  -5   1   8        110.10         12.39        41.42 o
  -4   1   8       2209.87       2314.04        75.84 o
  -3   1   8      10165.63       9931.09       157.94 o
  -2   1   8       4048.44       4340.79        95.22 o
  -1   1   8          3.53         -1.00        30.59 o
   0   1   8       4499.71       5008.96        83.71 o
   1   1   8      10404.33      10932.76       130.24 o
   2   1   8      13444.45      15234.10       179.29 o
   3   1   8        433.62        549.33        61.14 o
   4   1   8        596.75        801.67        72.33 o
   5   1   8       3211.04       3211.43       316.46 o
   6   1   8       5228.98       5227.04       170.13 o
   7   1   8        219.27        214.08        83.16 o
   8   1   8         49.47         36.06       152.85 o
   9   1   8        183.15        304.69       127.38 o
  10   1   8       1064.23       1172.44       198.14 o
 -10   2   8         93.66        -77.82       165.31 o
  -9   2   8        246.10        228.97       152.85 o
  -8   2   8        608.41        772.75       294.38 o
  -7   2   8       7080.34       6631.07       167.31 o
  -6   2   8        253.03        272.21        66.61 o
  -5   2   8         55.97         23.82        42.52 o
  -4   2   8       1887.68       1772.55        69.00 o
  -3   2   8      22655.87      22316.99       281.87 o
  -2   2   8        599.01        607.27        45.06 o
  -1   2   8       1288.36       1492.97        55.95 o
   0   2   8       4750.30       4891.36       183.04 o
   1   2   8      29273.36      31343.25       286.54 o
   2   2   8        471.06        622.23        40.64 o
   3   2   8       4248.18       4289.32        94.11 o
   4   2   8       2618.66       2874.23        95.90 o
   5   2   8      11471.43      11048.30       248.51 o
   6   2   8        843.91        912.73        93.30 o
   7   2   8       3801.98       3887.59       155.16 o
   8   2   8        112.60        151.00        87.26 o
   9   2   8       2499.00       2516.50       158.93 o
  10   2   8         44.05       -117.72       108.46 o
 -10   3   8        830.84       1068.90       157.06 o
  -9   3   8        308.02        291.98       211.73 o
  -8   3   8       3227.69       3210.94       159.10 o
  -7   3   8         29.72        -83.26        55.50 o
  -6   3   8       9288.31       8944.95       249.46 o
  -5   3   8        713.94        783.24        71.64 o
  -4   3   8       7982.75       7731.20       139.47 o
  -3   3   8          0.59         15.51        35.47 o
  -2   3   8      29686.48      29533.36       348.00 o
  -1   3   8       3938.06       4080.99       108.35 o
   0   3   8       4614.24       4835.16        99.20 o
   1   3   8       1068.17       1272.22        50.07 o
   2   3   8      29885.30      29842.67       347.15 o
   3   3   8       2982.58       3184.26        82.40 o
   4   3   8       1607.57       1642.01        66.55 o
   5   3   8       1282.80       1106.64        71.37 o
   6   3   8      13221.89      14018.69       303.42 o
   7   3   8        446.39        431.62        92.78 o
   8   3   8        332.89        340.86        94.57 o
   9   3   8        135.73         99.24       111.67 o
  10   3   8       3589.55       3113.66       182.06 o
 -10   4   8        492.40        613.67       201.54 o
  -9   4   8         58.14        -70.79       129.64 o
  -8   4   8         14.45        -53.64        67.64 o
  -7   4   8       4774.36       4590.29       143.22 o
  -6   4   8       2539.76       2493.76       102.51 o
  -5   4   8       1064.24       1086.36        72.54 o
  -4   4   8        285.92        412.10        67.26 o
  -3   4   8      11510.52      11758.85       178.67 o
  -2   4   8       6672.77       6695.14       122.67 o
  -1   4   8       4104.57       4164.52        92.85 o
   0   4   8       1353.79       1469.19        79.42 o
   1   4   8      12551.15      12514.36       417.39 o
   2   4   8       4584.78       4491.97        84.46 o
   3   4   8       4405.78       4288.81        97.42 o
   4   4   8       1652.71       1721.78        70.11 o
   5   4   8       4492.23       4270.43       128.01 o
   6   4   8       1307.48       1184.15        91.72 o
   7   4   8       2504.34       2637.27       215.13 o
   8   4   8        925.43       1093.32       124.41 o
   9   4   8       1373.46       1537.36       133.46 o
  10   4   8        182.30          2.26       164.17 o
 -10   5   8        696.48        405.34       215.13 o
  -9   5   8        124.41         95.64       102.00 o
  -8   5   8        108.24         71.66        76.38 o
  -7   5   8       4105.52       4035.30       173.73 o
  -6   5   8       2328.56       2288.64       140.82 o
  -5   5   8        919.48        941.76        75.00 o
  -4   5   8         80.79         16.67        48.44 o
  -3   5   8       4267.08       4199.37       102.79 o
  -2   5   8       5387.34       5237.08       125.10 o
  -1   5   8       2099.64       2092.81        80.44 o
   0   5   8        164.41        201.46        49.62 o
   1   5   8       2935.94       2861.55       127.66 o
   2   5   8       7233.73       7159.53       112.45 o
   3   5   8       1968.73       1980.99        68.39 o
   4   5   8        201.66        262.13        50.19 o
   5   5   8       1384.99       1379.10        83.84 o
   6   5   8       2439.07       2325.18       115.89 o
   7   5   8       1444.66       1376.28       101.44 o
   8   5   8         67.17         -0.59        85.31 o
   9   5   8         21.28         34.94       116.01 o
  10   5   8        223.66        263.81       159.65 o
  -9   6   8       1399.67       1309.55       129.93 o
  -8   6   8        915.63        911.94       128.15 o
  -7   6   8        294.50        188.38        84.46 o
  -6   6   8        736.29        902.23       101.22 o
  -5   6   8       2745.57       2607.09       228.15 o
  -4   6   8       1404.93       1348.63        93.51 o
  -3   6   8        388.67        472.31        84.84 o
  -2   6   8       3303.89       3522.42       104.10 o
  -1   6   8       3325.85       3303.01       100.03 o
   0   6   8       1142.25       1075.33        65.72 o
   1   6   8        380.25        490.42        52.87 o
   2   6   8       1620.39       1759.82        56.99 o
   3   6   8       2193.50       2131.55        63.69 o
   4   6   8        386.26        355.54        66.85 o
   5   6   8       1147.31       1168.53        64.09 o
   6   6   8        986.42       1046.32        75.06 o
   7   6   8        123.35        126.13        79.05 o
   8   6   8         11.90        -93.81        82.92 o
   9   6   8        190.24         27.59       110.70 o
  -9   7   8        388.13        167.43       151.15 o
  -8   7   8       2163.08       2159.99       137.01 o
  -7   7   8       1502.60       1549.79       117.66 o
  -6   7   8         53.12         39.14        72.64 o
  -5   7   8       2172.53       2079.35       118.79 o
  -4   7   8       4920.31       4743.04       160.03 o
  -3   7   8       3085.27       3213.98       186.25 o
  -2   7   8        860.90        960.46        86.71 o
  -1   7   8       1883.19       1899.29        95.74 o
   0   7   8       5945.59       6065.44       265.55 o
   1   7   8       3545.71       3373.56        86.13 o
   2   7   8       2066.73       2114.34        71.99 o
   3   7   8        212.27        147.44        41.22 o
   4   7   8       2459.34       2361.57        88.74 o
   5   7   8       1086.26       1066.97        63.79 o
   6   7   8       2836.38       2703.43        93.90 o
   7   7   8        443.47        629.31       197.01 o
   8   7   8        158.87        112.62       153.98 o
   9   7   8        519.47        707.65       234.37 o
  -9   8   8        389.36        156.25       166.44 o
  -8   8   8        853.82        907.61       151.72 o
  -7   8   8       2308.09       2244.71       135.73 o
  -6   8   8        565.57        611.03       164.74 o
  -5   8   8        441.55        595.48       148.32 o
  -4   8   8       3880.95       3639.69       170.97 o
  -3   8   8       5152.56       5135.62       575.74 o
  -2   8   8        225.58        271.29       106.43 o
  -1   8   8          2.90        -45.87        61.14 o
   0   8   8       9284.20       9256.48       305.70 o
   1   8   8       7492.93       7385.41       230.64 o
   2   8   8         59.28         25.28        40.39 o
   3   8   8        704.70        828.40        72.54 o
   4   8   8       4988.73       5000.48       102.67 o
   5   8   8       3342.66       3357.01        97.14 o
   6   8   8         87.95        -25.83        75.88 o
   7   8   8        753.04       1205.83       212.86 o
   8   8   8       1966.77       1982.55       235.51 o
   9   8   8        713.48        838.37       158.12 o
  -8   9   8        355.41        343.20       151.15 o
  -7   9   8          0.32        -86.65        85.39 o
  -6   9   8       1655.31       1619.79       116.86 o
  -5   9   8       3980.96       4140.82       165.31 o
  -4   9   8       1010.94        947.27        92.71 o
  -3   9   8         43.61         -1.64        64.09 o
  -2   9   8       3593.46       3395.59       131.58 o
  -1   9   8       7730.64       7710.96       474.97 o
   0   9   8        745.87        734.48        92.28 o
   1   9   8        316.14        360.12        66.47 o
   2   9   8       3578.43       3421.58       103.50 o
   3   9   8       7497.96       7105.76       126.38 o
   4   9   8        203.25        111.39        56.17 o
   5   9   8       1821.31       1732.17        77.35 o
   6   9   8       2374.46       2225.21       118.96 o
   7   9   8       2337.17       2295.70       129.65 o
   8   9   8          3.95        -88.31       183.42 o
  -8  10   8        210.89         63.74       103.49 o
  -7  10   8        607.19        716.16       123.97 o
  -6  10   8        813.48       1090.70       132.67 o
  -5  10   8        881.24       1010.24       122.42 o
  -4  10   8        716.17        788.81       105.35 o
  -3  10   8        434.62        393.58        84.95 o
  -2  10   8       1984.78       2018.60       137.57 o
  -1  10   8       1369.05       1444.11        91.89 o
   0  10   8       3083.95       2797.73       118.40 o
   1  10   8        359.39        484.55        75.19 o
   2  10   8       2159.04       1990.82        76.95 o
   3  10   8        605.52        714.89        82.52 o
   4  10   8       3517.25       3390.31       112.74 o
   5  10   8        203.71        365.12       109.49 o
   6  10   8        681.33        706.45        96.53 o
   7  10   8        470.44        788.13       186.82 o
  -7  11   8         51.16         42.40       103.96 o
  -6  11   8       1178.88       1245.50       127.83 o
  -5  11   8        373.67        205.52        99.19 o
  -4  11   8       1356.36       1259.85       116.62 o
  -3  11   8         79.98        -11.64       116.62 o
  -2  11   8        838.49        878.82       169.84 o
  -1  11   8        733.09        773.11        99.64 o
   0  11   8       1896.17       1868.93       101.12 o
   1  11   8         73.13         14.41        59.59 o
   2  11   8        264.45        315.96        63.84 o
   3  11   8        223.36        264.61        70.71 o
   4  11   8        919.70       1074.16        91.65 o
   5  11   8         63.09       -102.12        68.08 o
   6  11   8         44.89        -97.95        72.46 o
   7  11   8        263.21         69.91        81.72 o
  -6  12   8         16.21         28.48       103.16 o
  -5  12   8       1774.68       1756.92       250.79 o
  -4  12   8         93.73         38.73        87.34 o
  -3  12   8        442.79        417.96       108.13 o
  -2  12   8         45.79        -46.33        68.21 o
  -1  12   8       1957.62       1811.73       120.58 o
   0  12   8        180.80        147.73        66.32 o
   1  12   8        801.55        853.42        75.49 o
   2  12   8          8.95        -41.38        69.57 o
   3  12   8        488.36        582.55       103.45 o
   4  12   8        208.60        137.03        74.06 o
   5  12   8        482.01        588.15        95.32 o
   6  12   8        131.73         19.88        76.85 o
   7  12   8         56.06        -71.20       103.92 o
  -6  13   8         11.43       -163.04       141.53 o
  -5  13   8       1483.57       1540.46       126.49 o
  -4  13   8       1036.55       1076.90       159.65 o
  -3  13   8         34.16        -40.98        81.52 o
  -2  13   8         28.45        -49.51        69.83 o
  -1  13   8       1593.47       1488.95       142.10 o
   0  13   8        893.82       1088.07        88.22 o
   1  13   8        255.99        323.30       151.72 o
   2  13   8         61.53        -97.75        91.62 o
   3  13   8       1483.22       1447.00        88.19 o
   4  13   8        298.43        321.04        97.06 o
   5  13   8        378.34        354.71        82.51 o
   6  13   8         90.32        136.31       111.16 o
  -5  14   8        186.83        186.82       163.04 o
  -4  14   8       1218.26       1275.60       124.26 o
  -3  14   8        151.01        118.52        88.90 o
  -2  14   8        962.44       1006.04       121.15 o
  -1  14   8          5.79        -54.47        72.52 o
   0  14   8       2355.79       2368.74       114.51 o
   1  14   8        108.88         58.79       110.42 o
   2  14   8        593.96        634.30       172.67 o
   3  14   8          1.93       -106.29        71.37 o
   4  14   8       1916.17       1939.51       132.81 o
   5  14   8         75.45        144.53       131.37 o
  -3  15   8          5.48       -118.77        93.21 o
  -2  15   8         22.91        -30.52        85.78 o
  -1  15   8       1714.28       1990.81       120.87 o
   0  15   8          4.36       -160.23       106.82 o
   1  15   8        222.09        101.67       130.21 o
   2  15   8         12.79       -134.92        89.94 o
   3  15   8       1590.95       1693.31       176.60 o
   4  15   8         68.73       -128.33       120.25 o
  -2  16   8         88.21        143.79       134.74 o
  -1  16   8        239.12        318.16       123.41 o
   0  16   8        491.65        654.43       235.51 o
  -9   0   9       2125.27       1902.16       200.41 o
  -7   0   9        295.81        441.57       133.60 o
  -5   0   9       4989.27       5172.12       278.53 o
  -3   0   9       1371.22       1528.60        94.67 o
  -1   0   9      16664.19      17797.93       335.84 o
   1   0   9       9331.32       8953.39       157.54 o
   3   0   9      21181.92      21942.77       559.33 o
   5   0   9       8324.79       8037.76       300.04 o
   7   0   9       5101.35       5310.20       263.81 o
   9   0   9       2977.99       2760.40       232.11 o
 -10   1   9        239.93        215.13       161.91 o
  -9   1   9        765.37        914.94       142.11 o
  -8   1   9       1647.61       1519.75       120.39 o
  -7   1   9          6.46         -0.25        73.10 o
  -6   1   9        645.40        842.49        85.31 o
  -5   1   9       2800.50       2721.41        87.31 o
  -4   1   9       5945.47       5854.26       124.89 o
  -3   1   9        527.17        658.34        61.70 o
  -2   1   9       4224.72       4045.96        97.04 o
  -1   1   9       4973.86       5240.40       109.11 o
   0   1   9      14000.84      15096.46       208.59 o
   1   1   9       3096.35       3604.32        75.33 o
   2   1   9       1662.64       1775.97        62.72 o
   3   1   9       1473.49       1692.06       122.08 o
   4   1   9      12664.56      13569.11       286.62 o
   5   1   9       1496.94       1415.43       124.55 o
   6   1   9         69.76        -42.04        67.93 o
   7   1   9        249.53        237.63        89.41 o
   8   1   9       5506.91       5037.12       244.56 o
   9   1   9        380.47        402.93       114.64 o
 -10   2   9        800.14        877.48       216.26 o
  -9   2   9        180.30        283.35       112.67 o
  -8   2   9       3934.73       4009.23       174.90 o
  -7   2   9        143.67        128.87        67.94 o
  -6   2   9       1374.61       1229.85        80.91 o
  -5   2   9        495.75        592.86        63.14 o
  -4   2   9      10381.50      10454.21       175.25 o
  -3   2   9        849.98        777.40        58.18 o
  -2   2   9       1548.29       1645.63        65.73 o
  -1   2   9       1250.72       1430.48        61.25 o
   0   2   9      19056.02      20074.37       461.51 o
   1   2   9       3850.28       3864.79        79.74 o
   2   2   9         26.69         20.76        37.44 o
   3   2   9       2780.18       2854.52       155.25 o
   4   2   9       8733.55       9053.29       221.06 o
   5   2   9       2700.77       2766.09       182.86 o
   6   2   9         38.10        -73.32        65.25 o
   7   2   9        528.20        806.75       111.51 o
   8   2   9       2669.23       2773.16       147.93 o
   9   2   9        710.82        800.07       137.08 o
 -10   3   9        314.37        375.90       198.14 o
  -9   3   9       4629.33       4567.55       406.47 o
  -8   3   9        150.72        204.10        94.85 o
  -7   3   9        237.98        225.71        71.25 o
  -6   3   9       1306.21       1233.56        82.09 o
  -5   3   9      10667.67      10151.34       204.63 o
  -4   3   9        205.77        110.41        45.47 o
  -3   3   9       2207.17       2273.70       108.02 o
  -2   3   9       1820.42       2001.88        73.17 o
  -1   3   9      11396.40      11518.60       185.00 o
   0   3   9         18.89        -55.18        41.61 o
   1   3   9       1261.92       1372.43        58.50 o
   2   3   9       1283.42       1359.19        61.20 o
   3   3   9       9973.31       9713.70       256.74 o
   4   3   9          1.80         -8.33        44.15 o
   5   3   9       2204.06       2328.23       313.06 o
   6   3   9       1105.85       1141.62        93.82 o
   7   3   9       2229.42       2144.76       123.60 o
   8   3   9          2.85        -38.81        78.86 o
   9   3   9       1142.74       1243.70       135.31 o
  -9   4   9        737.38        726.19       137.83 o
  -8   4   9       1858.41       1873.09       109.67 o
  -7   4   9        997.81        991.52        87.97 o
  -6   4   9       2701.85       2484.46       105.55 o
  -5   4   9       4959.17       4681.50       132.09 o
  -4   4   9       5691.50       5714.60       142.23 o
  -3   4   9        312.03        512.07        59.69 o
  -2   4   9       2555.93       2812.06       111.29 o
  -1   4   9       7002.64       6851.02       149.61 o
   0   4   9       3850.15       4088.93       187.18 o
   1   4   9          1.33         16.29        46.01 o
   2   4   9       4839.74       4965.95       106.82 o
   3   4   9       3840.57       3910.36        97.73 o
   4   4   9       4953.96       4997.39       114.10 o
   5   4   9        252.92        337.48        76.06 o
   6   4   9        929.69        960.62       160.78 o
   7   4   9       1635.84       1478.46       139.27 o
   8   4   9       1887.36       1656.53       122.79 o
   9   4   9        361.92        385.61       151.72 o
  -9   5   9        428.65        729.16       183.42 o
  -8   5   9        649.80        685.04       122.46 o
  -7   5   9        162.65         65.28        86.64 o
  -6   5   9       3917.54       3710.12       156.91 o
  -5   5   9        957.22        895.58       100.07 o
  -4   5   9       5542.58       5084.84       468.18 o
  -3   5   9        433.80        432.87        78.18 o
  -2   5   9       2372.04       2498.79       136.65 o
  -1   5   9       3403.14       3418.05       113.99 o
   0   5   9       8109.75       8643.15       172.53 o
   1   5   9        396.39        478.11        63.73 o
   2   5   9       1325.48       1388.17        54.04 o
   3   5   9       3123.19       3043.71        78.94 o
   4   5   9       5587.78       5434.44       118.94 o
   5   5   9        475.75        536.00        65.72 o
   6   5   9        404.28        418.10        87.32 o
   7   5   9       1409.98       1319.31       106.07 o
   8   5   9       2647.68       2514.40       140.81 o
   9   5   9        131.66         64.42       109.35 o
  -9   6   9       1010.22        954.48       206.07 o
  -8   6   9        162.17        206.31        98.68 o
  -7   6   9        192.87        172.92        92.45 o
  -6   6   9        309.94        312.37        93.34 o
  -5   6   9       4355.15       4422.00       167.99 o
  -4   6   9        929.65        875.53        94.61 o
  -3   6   9       1774.63       1570.77        97.05 o
  -2   6   9       2146.65       2270.75       114.36 o
  -1   6   9       5380.47       5288.74       133.00 o
   0   6   9        989.18        995.39       110.18 o
   1   6   9       3506.42       3565.65        98.28 o
   2   6   9       2847.62       2791.62        73.64 o
   3   6   9       4490.39       4496.50        94.54 o
   4   6   9        291.86        283.39        55.02 o
   5   6   9       2533.85       2391.71        86.42 o
   6   6   9       2427.14       2419.51       194.18 o
   7   6   9       2010.79       1973.16       121.06 o
   8   6   9          0.31       -123.17        82.12 o
   9   6   9       1469.41       1465.34       134.58 o
  -9   7   9        417.13        187.95       200.41 o
  -8   7   9       1453.48       1401.38       128.00 o
  -7   7   9        403.09        478.77       108.32 o
  -6   7   9         83.19        -63.94       102.47 o
  -5   7   9       1022.29       1128.77       113.37 o
  -4   7   9       3450.11       3317.26       258.15 o
  -3   7   9       1879.84       1978.56       110.06 o
  -2   7   9         73.98        117.25        62.74 o
  -1   7   9        770.39        750.97        88.31 o
   0   7   9       6393.22       6442.08       149.37 o
   1   7   9       6594.02       6596.62       150.84 o
   2   7   9        132.62         94.11        41.08 o
   3   7   9         40.16        -25.77        45.60 o
   4   7   9       3979.18       3981.82        93.15 o
   5   7   9       5009.95       4719.14       117.19 o
   6   7   9        451.38        447.38        69.91 o
   7   7   9        224.63        138.96        89.77 o
   8   7   9       1198.21       1162.39       230.41 o
   9   7   9       1192.83       1231.87       264.94 o
  -8   8   9        483.72        760.38       162.48 o
  -7   8   9       2436.47       2499.96       149.31 o
  -6   8   9        289.90        168.75       147.76 o
  -5   8   9         10.42         23.56        71.72 o
  -4   8   9       2521.95       2228.50       122.37 o
  -3   8   9       3855.14       3955.51       152.61 o
  -2   8   9        159.16        176.93        68.76 o
  -1   8   9        158.01        181.71        67.82 o
   0   8   9       7186.12       7181.24       241.17 o
   1   8   9       5455.58       5433.21       164.45 o
   2   8   9        104.23        131.00        47.37 o
   3   8   9        378.08        415.76        54.22 o
   4   8   9       3497.19       3425.36        88.21 o
   5   8   9       2188.17       2114.76        75.31 o
   6   8   9        574.25        580.54       126.98 o
   7   8   9        192.22        172.10       160.78 o
   8   8   9        694.40        888.81       234.37 o
  -8   9   9        215.84         67.93       150.59 o
  -7   9   9         84.56        -30.10        92.83 o
  -6   9   9       2944.07       2901.21       151.31 o
  -5   9   9       1667.48       1573.40       279.66 o
  -4   9   9        446.71        752.72       130.77 o
  -3   9   9        142.96        118.79        72.79 o
  -2   9   9       6926.27       7035.50       336.27 o
  -1   9   9       3154.36       2867.40       124.00 o
   0   9   9         11.53        -54.57        46.94 o
   1   9   9        190.13        112.97        66.99 o
   2   9   9       5270.50       5155.35       133.75 o
   3   9   9       1069.98       1021.97        63.70 o
   4   9   9        274.75        282.57        59.93 o
   5   9   9        266.78        263.85        72.58 o
   6   9   9       1527.09       1552.82       109.94 o
   7   9   9        502.59        317.20       122.42 o
   8   9   9         65.74       -197.01       164.17 o
  -7  10   9       1173.78       1223.95       202.10 o
  -6  10   9       1142.97       1232.84       116.01 o
  -5  10   9       1188.58       1387.99       113.27 o
  -4  10   9         22.11        -22.91        66.65 o
  -3  10   9       1457.21       1457.29       102.85 o
  -2  10   9       2095.67       1998.89       113.89 o
  -1  10   9       3251.10       3296.29       214.56 o
   0  10   9        274.46        248.51       117.75 o
   1  10   9        529.30        661.69        93.41 o
   2  10   9       1983.45       1937.69        87.04 o
   3  10   9       1936.43       1855.32        75.71 o
   4  10   9         39.73        -87.31        72.93 o
   5  10   9         88.28         19.96        82.96 o
   6  10   9       1178.84       1301.62       109.47 o
   7  10   9        684.40       1144.84       172.64 o
  -6  11   9       1412.11       1450.68       123.29 o
  -5  11   9        243.82        168.94        91.84 o
  -4  11   9        509.20        531.55       108.11 o
  -3  11   9       1744.35       1697.88       113.42 o
  -2  11   9        983.76        999.84        93.54 o
  -1  11   9        561.71        641.83        94.40 o
   0  11   9        559.63        688.37        93.62 o
   1  11   9       2629.48       2509.92       120.21 o
   2  11   9        305.88        425.98        71.66 o
   3  11   9       1260.71       1328.69        91.43 o
   4  11   9        349.66        331.89        94.51 o
   5  11   9        985.55       1322.46       118.76 o
   6  11   9        147.93          4.47        96.86 o
   7  11   9        891.60       1035.00       177.11 o
  -6  12   9        473.86        622.73       170.97 o
  -5  12   9        488.74        538.52       113.81 o
  -4  12   9        821.86       1060.82       140.96 o
  -3  12   9        615.76        576.88       105.78 o
  -2  12   9       1765.89       1639.96       133.04 o
  -1  12   9        330.21        517.77        95.46 o
   0  12   9        486.64        468.73       100.77 o
   1  12   9        629.97        730.82        94.66 o
   2  12   9       2718.37       2644.91       211.73 o
   3  12   9         94.15         96.04        81.04 o
   4  12   9         92.44        -20.34        75.51 o
   5  12   9        261.16        421.57       106.10 o
   6  12   9       1550.74       1635.20       209.46 o
  -5  13   9         11.60        147.19       147.19 o
  -4  13   9        609.14        609.80       122.35 o
  -3  13   9        817.72        862.32       123.39 o
  -2  13   9        766.01        828.08       113.42 o
  -1  13   9        128.25        155.25        81.52 o
   0  13   9        344.20        362.33        85.35 o
   1  13   9        812.11        918.24       181.16 o
   2  13   9        872.85        960.14       198.14 o
   3  13   9         82.59        -11.87        76.88 o
   4  13   9         68.72        -51.39        79.69 o
   5  13   9        912.72       1060.36       143.53 o
  -4  14   9          4.66         46.42       158.51 o
  -3  14   9       1675.21       1782.14       170.97 o
  -2  14   9         43.25       -164.80       163.61 o
  -1  14   9        465.79        689.48       105.27 o
   0  14   9         30.19        -44.74        74.98 o
   1  14   9       1102.86       1230.74       175.50 o
   2  14   9         10.92       -202.10       134.74 o
   3  14   9        568.86        774.01       104.97 o
   4  14   9         96.12        -32.92       213.43 o
  -2  15   9       1345.30       1408.50       152.85 o
  -1  15   9          3.20        -19.61        85.24 o
   0  15   9         26.55         -6.79       148.32 o
   3  15   9         15.27         88.31       175.50 o
  -8   0  10       1875.71       2044.82       197.01 o
  -6   0  10       9127.37       9064.89       289.29 o
  -4   0  10       3076.24       3144.93       133.70 o
  -2   0  10      27208.91      27642.93       488.71 o
   0   0  10       2670.74       2767.85       174.36 o
   2   0  10      23683.92      25341.75       641.98 o
   4   0  10        141.38        129.08        96.24 o
   6   0  10       9846.57       9975.01       360.05 o
   8   0  10        180.24        116.62       126.81 o
  -9   1  10        221.54        108.41       110.09 o
  -8   1  10        311.30        105.12        99.67 o
  -7   1  10       7725.27       7546.43       232.14 o
  -6   1  10        455.14        596.17        94.88 o
  -5   1  10       1303.41       1423.91        81.89 o
  -4   1  10       1279.07       1182.89        66.35 o
  -3   1  10      16010.20      16583.52       240.58 o
  -2   1  10       1636.69       1694.81        70.58 o
  -1   1  10       3573.98       3841.80       135.93 o
   0   1  10        990.42       1060.25        65.21 o
   1   1  10      14380.37      15352.17       212.22 o
   2   1  10       2666.94       2701.07        78.98 o
   3   1  10       5587.16       5865.93       249.66 o
   4   1  10        110.56        102.91        64.32 o
   5   1  10       5082.25       5235.54       251.36 o
   6   1  10       2008.65       1927.73       114.89 o
   7   1  10       2966.66       2715.52       141.27 o
   8   1  10          9.84       -111.27        77.81 o
   9   1  10        481.50        396.72       121.66 o
  -9   2  10          2.26       -152.69       101.79 o
  -8   2  10       1347.76       1353.26       182.86 o
  -7   2  10       1273.96       1208.98        89.99 o
  -6   2  10       1977.81       2070.19       124.25 o
  -5   2  10        194.35        127.47        55.00 o
  -4   2  10       1170.82       1152.54        66.32 o
  -3   2  10       4324.98       4430.78       127.80 o
  -2   2  10       4062.26       4290.82       105.57 o
  -1   2  10       2303.57       2498.49        79.92 o
   0   2  10       1501.07       1643.49        63.75 o
   1   2  10       8113.32       8580.67       146.83 o
   2   2  10       3553.95       3753.47        93.89 o
   3   2  10       1703.32       1657.11        69.67 o
   4   2  10        694.08        804.26        87.67 o
   5   2  10       2981.62       3123.14       135.53 o
   6   2  10       1655.54       1411.15       143.23 o
   7   2  10       1487.12       1383.19       111.87 o
   8   2  10         67.42         15.78        79.95 o
   9   2  10        913.63        783.51       186.82 o
  -9   3  10          1.21       -115.49       167.57 o
  -8   3  10        186.59         51.52       110.39 o
  -7   3  10          2.06        -94.12        62.75 o
  -6   3  10       2298.99       2238.80       103.27 o
  -5   3  10         91.79        204.87        79.01 o
  -4   3  10        367.43        493.91        59.49 o
  -3   3  10         22.09        -64.01        42.68 o
  -2   3  10       5208.05       5192.36       117.04 o
  -1   3  10       1295.39       1335.22        74.45 o
   0   3  10          0.32        -61.02        43.51 o
   1   3  10         19.45         64.94        43.81 o
   2   3  10       7869.41       8246.65       243.50 o
   3   3  10       1355.44       1419.17        66.27 o
   4   3  10        192.18        162.48        70.24 o
   5   3  10        132.91         71.43        70.44 o
   6   3  10       5782.41       5923.05       362.88 o
   7   3  10        213.69        123.22        86.64 o
   8   3  10          8.71         30.93        86.17 o
   9   3  10         38.78         42.64       111.28 o
  -9   4  10        262.44        440.44       165.31 o
  -8   4  10        334.56        337.52       107.04 o
  -7   4  10        552.68        562.07        90.17 o
  -6   4  10       3066.39       2960.49       118.23 o
  -5   4  10       2275.76       2078.82        97.74 o
  -4   4  10        181.03         12.73        65.53 o
  -3   4  10       1229.93       1190.77        83.34 o
  -2   4  10       7254.61       6686.40       166.92 o
  -1   4  10       6658.62       7176.51       162.97 o
   0   4  10        201.57        258.47        90.01 o
   1   4  10       3814.84       3966.59        97.78 o
   2   4  10       2996.03       3163.56        95.09 o
   3   4  10       4734.16       4935.22       114.27 o
   4   4  10        986.22       1015.20        64.02 o
   5   4  10        558.72        624.52        93.65 o
   6   4  10       1582.95       1449.34       137.57 o
   7   4  10       2275.54       2112.21       127.68 o
   8   4  10        556.85        525.97       115.09 o
   9   4  10        124.01        -21.25        99.38 o
  -8   5  10        871.05        893.45       257.58 o
  -7   5  10       4317.25       4335.31       179.29 o
  -6   5  10       1712.78       1671.87       115.79 o
  -5   5  10       1306.35       1265.99       103.97 o
  -4   5  10       1705.91       1714.48       110.17 o
  -3   5  10       5137.63       5150.70       169.05 o
  -2   5  10       1893.06       1816.67       110.35 o
  -1   5  10       6296.04       6101.22       149.89 o
   0   5  10       3336.24       3466.31       123.17 o
   1   5  10       4213.60       4239.31       121.46 o
   2   5  10       1836.91       1849.26        72.53 o
   3   5  10       7515.04       7540.42       145.10 o
   4   5  10       3010.82       2752.55        90.59 o
   5   5  10       1849.28       1717.36        94.53 o
   6   5  10        674.68        871.70       109.78 o
   7   5  10       2815.92       2752.83       138.18 o
   8   5  10        405.81        300.13       104.33 o
   9   5  10         79.71        135.34       199.84 o
  -9   6  10       1462.72       1427.75       209.46 o
  -8   6  10        920.35        974.85       163.04 o
  -7   6  10        545.47        535.95       114.09 o
  -6   6  10       4716.53       4622.89       182.56 o
  -5   6  10       3786.91       3863.38       294.95 o
  -4   6  10       1215.10       1163.43        97.93 o
  -3   6  10       1983.97       2008.19       112.58 o
  -2   6  10      10932.35      10679.73       257.30 o
  -1   6  10       4325.96       4331.25       124.86 o
   0   6  10       2501.60       2410.06        95.05 o
   1   6  10       2295.84       2245.05        92.93 o
   2   6  10      10146.18      10294.91       174.45 o
   3   6  10        977.22        888.68        76.65 o
   4   6  10          0.27        -76.12        50.91 o
   5   6  10       1698.20       1687.69        78.84 o
   6   6  10       4191.77       4243.63       227.58 o
   7   6  10        222.00        129.89        89.22 o
   8   6  10         61.77       -117.76       145.49 o
   9   6  10        633.39        504.98       166.44 o
  -8   7  10       1884.72       2091.60       168.14 o
  -7   7  10       1973.77       2281.24       227.01 o
  -6   7  10          8.97        -50.09        78.15 o
  -5   7  10         15.84        -52.39        74.44 o
  -4   7  10       4308.87       4043.39       160.20 o
  -3   7  10       4674.63       4511.38       423.46 o
  -2   7  10        120.55        149.63        69.00 o
  -1   7  10        393.10        416.67        82.83 o
   0   7  10       5193.18       5098.56       147.56 o
   1   7  10       4920.87       4742.63       131.14 o
   2   7  10        439.72        513.44        61.17 o
   3   7  10        574.98        680.36        68.02 o
   4   7  10       2501.86       2357.57        87.62 o
   5   7  10       3239.02       3085.61       101.29 o
   6   7  10        584.10        656.32       181.92 o
   7   7  10         76.46         33.17        87.89 o
   8   7  10        291.49        335.81       106.61 o
  -8   8  10        323.68        125.68       167.57 o
  -7   8  10       1063.36       1166.57       131.92 o
  -6   8  10         34.78         22.83        90.74 o
  -5   8  10        145.89         47.05        83.08 o
  -4   8  10       1184.26       1096.75        98.68 o
  -3   8  10       1695.65       1623.21       106.23 o
  -2   8  10        541.82        534.06        90.58 o
  -1   8  10         66.21         48.78        76.99 o
   0   8  10       2153.74       2098.36       109.59 o
   1   8  10       2300.48       2461.80       118.31 o
   2   8  10          6.84        -72.66        54.91 o
   3   8  10         15.57        -66.36        44.24 o
   4   8  10       1733.27       1503.18        75.44 o
   5   8  10       1862.41       1779.35        82.33 o
   6   8  10         69.94         18.58        72.97 o
   7   8  10        250.26         92.84       170.97 o
   8   8  10        811.76        911.45       233.24 o
  -7   9  10         24.40        -59.44       100.08 o
  -6   9  10        531.33        696.14       323.82 o
  -5   9  10        615.16        644.12       118.32 o
  -4   9  10          5.81        -94.88        63.26 o
  -3   9  10         28.57        -86.82        66.52 o
  -2   9  10       1107.30       1136.30       245.70 o
  -1   9  10       1841.46       1654.98       163.04 o
   0   9  10         92.80         63.62        63.02 o
   1   9  10        214.74        216.62        73.93 o
   2   9  10       1010.18        960.27       141.53 o
   3   9  10       1638.45       1538.65        84.26 o
   4   9  10        221.09        261.99        75.93 o
   5   9  10        492.62        630.02       124.86 o
   6   9  10        725.86        744.45       117.85 o
   7   9  10       1017.52        811.81       220.79 o
  -7  10  10          0.86       -144.93       164.17 o
  -6  10  10        605.32        595.44       213.43 o
  -5  10  10       1571.26       1518.28       124.52 o
  -4  10  10         52.33         20.34        80.80 o
  -3  10  10         13.40        -74.63        71.90 o
  -2  10  10       1113.02       1146.90        96.58 o
  -1  10  10       3932.88       3881.22       281.36 o
   0  10  10        828.33        877.10       202.67 o
   1  10  10        123.45        132.21        70.30 o
   2  10  10        939.11        837.40       207.20 o
   3  10  10       2196.55       2092.47        99.90 o
   4  10  10       1465.65       1562.98       239.47 o
   5  10  10        410.78        234.79       117.27 o
   6  10  10        430.08        569.54       143.30 o
  -6  11  10        613.03        749.28       169.27 o
  -5  11  10        144.52         71.85        95.08 o
  -4  11  10       3298.88       3266.61       160.51 o
  -3  11  10        221.80        238.00       127.38 o
  -2  11  10        251.54        275.12        82.80 o
  -1  11  10        986.18        892.56       118.32 o
   0  11  10       4392.29       4496.44       177.76 o
   1  11  10        135.31         22.38        74.36 o
   2  11  10         15.48          4.44        93.98 o
   3  11  10       1121.97       1289.56       156.70 o
   4  11  10       2628.92       2507.14       156.04 o
   5  11  10         65.04        -13.36       187.95 o
   6  11  10          0.06       -304.81       260.98 o
  -5  12  10       2492.80       2586.53       153.85 o
  -4  12  10         95.16        227.36        99.48 o
  -3  12  10       1702.45       1695.04       124.93 o
  -2  12  10        181.75        133.62        87.67 o
  -1  12  10       2092.32       1899.12       218.52 o
   0  12  10        166.61         73.64        79.38 o
   1  12  10       1958.65       1999.23       116.26 o
   2  12  10         92.31         78.12       138.13 o
   3  12  10        654.69        931.07       152.29 o
   4  12  10         44.53        -74.58       111.63 o
   5  12  10       1195.24       1226.89       172.93 o
   6  12  10        327.97        384.96       198.14 o
  -4  13  10       1843.14       1779.60       138.75 o
  -3  13  10         18.51        -60.52       160.78 o
  -2  13  10          0.27       -110.73        89.45 o
  -1  13  10        233.84        191.46        88.12 o
   0  13  10       2044.08       2209.71       127.02 o
   1  13  10        363.32        491.39       175.50 o
   2  13  10         36.92        -72.46       141.53 o
   3  13  10         84.31       -160.12       186.25 o
   4  13  10        834.63       1129.89       154.42 o
   5  13  10        430.69        555.93       217.39 o
  -2  14  10         80.02       -104.57        88.35 o
  -1  14  10         26.24         79.61       122.28 o
   0  14  10        807.26        842.21       102.97 o
   1  14  10        182.50        190.22       160.78 o
   2  14  10         53.46        -62.27       150.59 o
  -1  15  10        362.44        464.22       133.60 o
  -9   0  11         30.84       -212.86       152.85 o
  -7   0  11          9.69       -131.34        98.50 o
  -5   0  11        157.44        144.65        84.12 o
  -3   0  11          6.19        -83.41        55.60 o
  -1   0  11       2327.60       2448.66       121.72 o
   1   0  11        151.86        302.31       103.03 o
   3   0  11       1772.31       1947.45       150.59 o
   5   0  11       1358.14       1470.78       148.32 o
   7   0  11        665.13        706.52       160.78 o
  -9   1  11       1777.41       1752.16       258.15 o
  -8   1  11        175.94        140.13       103.20 o
  -7   1  11        499.72        543.25       111.43 o
  -6   1  11         13.80        -51.84        58.51 o
  -5   1  11       3079.00       2967.33       100.06 o
  -4   1  11          9.44        -32.76        48.05 o
  -3   1  11       2610.40       2680.46        90.57 o
  -2   1  11         47.78         16.59        44.89 o
  -1   1  11       4381.29       4559.90       112.93 o
   0   1  11       1387.63       1477.99        82.94 o
   1   1  11       3517.76       3694.48       118.22 o
   2   1  11         44.04        -15.60        61.86 o
   3   1  11       2339.65       2418.11       119.69 o
   4   1  11       3652.63       3529.47       140.85 o
   5   1  11       1597.97       1629.45       107.41 o
   6   1  11         55.26       -100.68        67.12 o
   7   1  11        589.32        570.99       111.63 o
   8   1  11        660.96        584.56       123.65 o
  -9   2  11         15.87       -161.79       107.86 o
  -8   2  11       4110.27       3991.26       184.53 o
  -7   2  11        444.11        579.08        92.66 o
  -6   2  11        918.37       1135.64       104.10 o
  -5   2  11         70.93        -14.36        57.38 o
  -4   2  11      13125.25      13089.81       214.24 o
  -3   2  11        365.57        484.09        63.14 o
  -2   2  11        442.14        663.64       100.34 o
  -1   2  11        484.77        646.16        74.47 o
   0   2  11      11630.07      12279.23       227.69 o
   1   2  11        281.74        363.26        66.74 o
   2   2  11        188.91        192.44        50.42 o
   3   2  11        178.95        162.64        93.41 o
   4   2  11      11163.17      11073.56       365.15 o
   5   2  11       1590.96       1473.30       103.63 o
   6   2  11        506.60        407.90        95.98 o
   7   2  11         20.37         10.89        88.40 o
   8   2  11       3902.95       3666.56       173.16 o
  -9   3  11       4246.96       4419.12       310.23 o
  -8   3  11         69.76       -145.25        96.83 o
  -7   3  11        892.05       1008.16       125.81 o
  -6   3  11       1103.88       1047.60        94.53 o
  -5   3  11       7254.62       7264.39       179.49 o
  -4   3  11        154.24        154.75        64.04 o
  -3   3  11       7061.88       6742.59       165.42 o
  -2   3  11        992.28       1088.98        75.54 o
  -1   3  11      10921.04      10885.42       338.68 o
   0   3  11        185.36        210.07        83.41 o
   1   3  11      10718.41      11578.61       339.37 o
   2   3  11        260.26        358.49        57.35 o
   3   3  11       7764.76       7900.13       152.35 o
   4   3  11         36.70        -37.13        65.87 o
   5   3  11       6291.59       6010.10       352.69 o
   6   3  11        610.89        785.62       112.08 o
   7   3  11       1060.27       1190.38       123.68 o
   8   3  11         69.37         25.01        92.03 o
  -8   4  11       2981.87       2981.18       166.48 o
  -7   4  11        640.94        827.16       131.61 o
  -6   4  11        436.87        260.44        95.55 o
  -5   4  11       1611.05       1455.34       115.26 o
  -4   4  11       8269.32       8304.98       516.30 o
  -3   4  11         93.37        124.73        56.38 o
  -2   4  11        501.99        605.29        76.20 o
  -1   4  11       2584.45       2522.84       100.86 o
   0   4  11       6853.67       7398.24       296.81 o
   1   4  11          3.41        -64.38        42.92 o
   2   4  11         59.85         56.64        46.53 o
   3   4  11       1103.25       1315.86        97.13 o
   4   4  11       7337.51       7101.56       168.09 o
   5   4  11          1.84        -93.58        62.39 o
   6   4  11         75.49          5.00        75.65 o
   7   4  11        964.63        971.77       128.63 o
   8   4  11       2973.01       2762.51       157.17 o
  -8   5  11         14.01        -68.64       104.42 o
  -7   5  11         92.62       -119.13        79.42 o
  -6   5  11        612.10        552.21       107.45 o
  -5   5  11        562.48        616.83       101.72 o
  -4   5  11        362.70        340.06        90.30 o
  -3   5  11        467.59        641.91       101.16 o
  -2   5  11        315.40        357.51        65.57 o
  -1   5  11        699.46        791.65        76.54 o
   0   5  11       1353.66       1411.39       150.93 o
   1   5  11          2.34        -67.00        44.67 o
   2   5  11        338.76        357.40        59.33 o
   3   5  11       2199.01       2246.84        85.07 o
   4   5  11       1563.10       1590.77        78.60 o
   5   5  11          0.87        -82.01        54.68 o
   6   5  11        204.83         85.84        85.41 o
   7   5  11        814.43        901.03       194.18 o
   8   5  11        541.79        577.19       121.26 o
  -8   6  11         19.17        -58.88       199.27 o
  -7   6  11         78.96        -68.98        96.81 o
  -6   6  11        122.20        -11.73        87.45 o
  -5   6  11        289.11        252.14        93.46 o
  -4   6  11        463.71        437.22        93.42 o
  -3   6  11        707.02        810.17       180.03 o
  -2   6  11         29.20         -9.47        65.10 o
  -1   6  11        513.19        704.35        81.00 o
   0   6  11       2036.55       2144.88        97.01 o
   1   6  11        517.67        632.71       122.18 o
   2   6  11        565.84        755.12        74.93 o
   3   6  11          6.57        -72.31        48.20 o
   4   6  11        647.84        709.21        68.90 o
   5   6  11        840.43       1005.51        87.88 o
   6   6  11        898.79       1024.16       160.78 o
   7   6  11         89.67         43.60       191.91 o
   8   6  11          6.09       -105.69       113.79 o
  -8   7  11        360.90        473.28       183.42 o
  -7   7  11        183.17        133.34        98.00 o
  -6   7  11        497.60        537.84       112.17 o
  -5   7  11       2208.10       2113.67       285.32 o
  -4   7  11        810.93        871.55       135.30 o
  -3   7  11       1271.44       1236.54        99.57 o
  -2   7  11       3159.29       2998.37       138.63 o
  -1   7  11       3767.74       3428.93       144.11 o
   0   7  11        847.46        795.23       108.69 o
   1   7  11       3548.36       3473.68       122.23 o
   2   7  11       3724.35       3569.20       123.71 o
   3   7  11       1047.97       1057.92        71.07 o
   4   7  11         95.54        -78.57        52.38 o
   5   7  11       3048.55       2877.18       145.48 o
   6   7  11        815.48        967.98       120.61 o
   7   7  11          0.82          8.21        89.49 o
   8   7  11          0.26        -55.03       105.27 o
  -7   8  11       1603.05       1682.64       139.13 o
  -6   8  11        413.76        330.30       119.45 o
  -5   8  11        502.26        577.82       121.15 o
  -4   8  11       3795.79       3424.37       279.66 o
  -3   8  11       3969.42       3472.71       152.66 o
  -2   8  11        575.05        521.29        92.35 o
  -1   8  11       1403.02       1441.16       104.97 o
   0   8  11       7461.70       7372.16       459.12 o
   1   8  11       2868.23       2909.33       134.31 o
   2   8  11        463.62        534.11       103.21 o
   3   8  11       2956.81       2749.52        95.26 o
   4   8  11       4306.12       4078.55       125.41 o
   5   8  11       1327.32       1322.83        86.75 o
   6   8  11        591.31        609.66       115.94 o
   7   8  11        999.81       1005.43       208.33 o
  -7   9  11         35.51         99.64       157.38 o
  -6   9  11       2919.22       3058.87       192.48 o
  -5   9  11       2070.12       2125.15       311.37 o
  -4   9  11         46.10         10.37        72.30 o
  -3   9  11       1178.80       1077.77       112.09 o
  -2   9  11       4582.64       4191.63       182.86 o
  -1   9  11       4434.43       4399.59       166.14 o
   0   9  11          1.55        -35.03        66.79 o
   1   9  11       2905.27       2996.72       140.40 o
   2   9  11       3698.84       3620.42       123.82 o
   3   9  11       1884.41       1762.13        93.45 o
   4   9  11        127.36         96.02        76.58 o
   5   9  11       1482.85       1398.04       136.20 o
   6   9  11       1918.05       1457.19       193.61 o
   7   9  11        164.54       -213.99       158.51 o
  -6  10  11        299.21        345.18       253.62 o
  -5  10  11       1022.96       1138.19       117.51 o
  -4  10  11       1037.67       1084.97       281.93 o
  -3  10  11        883.66       1044.18       114.45 o
  -2  10  11        577.88        637.40       102.56 o
  -1  10  11       2499.96       2347.18       128.76 o
   0  10  11       1157.84       1059.95       101.08 o
   1  10  11        578.89        617.76       109.26 o
   2  10  11         13.29         -0.10        64.05 o
   3  10  11       2036.82       1893.04       109.94 o
   4  10  11       1337.49       1314.15       124.13 o
   5  10  11        272.54        297.02       124.49 o
   6  10  11         30.59       -181.16       163.04 o
  -5  11  11         23.69       -131.00        87.34 o
  -4  11  11         60.78        -64.30       194.74 o
  -3  11  11         25.23        -13.81        76.01 o
  -2  11  11        215.45        162.86       135.87 o
  -1  11  11        573.62        602.74       106.18 o
   0  11  11        316.39        392.77        92.04 o
   1  11  11          2.34       -112.79        75.19 o
   2  11  11         46.60         -2.27        80.64 o
   3  11  11        483.02        519.14       128.63 o
   4  11  11        422.84        340.34       125.72 o
   5  11  11         74.17        -89.70       114.79 o
   6  11  11         95.34         20.38       204.94 o
  -4  12  11         99.49       -130.55        87.60 o
  -3  12  11        987.94        983.66       300.61 o
  -2  12  11        421.61        519.84       110.24 o
  -1  12  11          8.08        -21.03        78.70 o
   0  12  11         77.20         78.80       157.95 o
   1  12  11        397.43        276.47       101.35 o
   2  12  11        251.84        147.19       161.91 o
   3  12  11        190.99         89.69       115.71 o
   4  12  11          3.25        -37.32       112.84 o
   5  12  11        207.61         27.17       186.82 o
  -3  13  11        259.88        122.28       124.55 o
  -2  13  11       2677.08       2592.39       145.27 o
  -1  13  11          5.31        -27.03        84.98 o
   0  13  11         27.00        -94.83        82.31 o
   1  13  11        204.08        166.44       156.25 o
   2  13  11       2845.78       3106.86       243.43 o
   3  13  11          2.22       -160.79       107.20 o
  -1  14  11       1130.09       1165.07       137.00 o
   0  14  11         26.46         24.91       121.15 o
  -8   0  12        996.86       1171.87       212.86 o
  -6   0  12      11310.05      10527.55       400.81 o
  -4   0  12         22.42         86.52       100.77 o
  -2   0  12      23632.95      25432.46       480.32 o
   0   0  12       4624.29       4842.58       238.90 o
   2   0  12      22666.99      24023.82       651.04 o
   4   0  12       1476.05       1577.21       153.98 o
   6   0  12       7962.86       7880.37       336.27 o
   8   0  12        724.44        931.83       197.01 o
  -8   1  12         66.79         -6.74       104.42 o
  -7   1  12       4447.06       4258.52       277.96 o
  -6   1  12         70.14        -55.78        72.05 o
  -5   1  12       6404.17       6103.25       146.52 o
  -4   1  12         14.07        -78.16        52.10 o
  -3   1  12      10259.62      10340.76       224.71 o
  -2   1  12         67.33         12.74        49.99 o
  -1   1  12      14133.93      15284.43       496.20 o
   0   1  12        134.49        114.95        60.48 o
   1   1  12       2931.86       3377.91       141.70 o
   2   1  12         19.69        -70.87        71.90 o
   3   1  12       9049.62       9365.26       348.73 o
   4   1  12         48.02        -28.59        69.22 o
   5   1  12        584.76        788.95       161.91 o
   6   1  12         11.34        -43.96        78.26 o
   7   1  12       5337.99       5359.86       204.08 o
   8   1  12         17.10       -199.47       160.21 o
  -8   2  12         78.26       -153.06       102.04 o
  -7   2  12          8.17       -109.76        73.17 o
  -6   2  12       2593.68       2641.63       118.84 o
  -5   2  12        141.58         85.82        68.43 o
  -4   2  12         97.02         33.93        55.96 o
  -3   2  12          0.04        -78.92        52.61 o
  -2   2  12       6230.67       6265.26       276.61 o
  -1   2  12        418.53        515.75        78.49 o
   0   2  12       2298.43       2276.60        98.60 o
   1   2  12         48.29        -23.51        54.16 o
   2   2  12       6395.76       6384.74       247.39 o
   3   2  12          0.94        -87.95        61.58 o
   4   2  12        564.79        606.38       161.34 o
   5   2  12        222.72        188.11        83.79 o
   6   2  12       1452.31       1292.58       187.39 o
   7   2  12         57.22         71.57        92.83 o
   8   2  12         41.62       -138.97        99.79 o
  -8   3  12          0.41       -198.71       132.47 o
  -7   3  12         40.86       -109.35        94.30 o
  -6   3  12        158.88        204.10        93.46 o
  -5   3  12         69.84       -100.71        73.33 o
  -4   3  12        272.80        344.54        94.38 o
  -3   3  12          9.14        -85.25        56.83 o
  -2   3  12        186.70        128.11        65.51 o
  -1   3  12         98.23         72.14        60.23 o
   0   3  12         31.04        -11.72        54.97 o
   1   3  12        221.10        212.47        64.71 o
   2   3  12         32.49        -81.40        89.64 o
   3   3  12          2.48        -75.47        64.79 o
   4   3  12         33.64         42.57        74.85 o
   5   3  12        252.67        117.68        77.79 o
   6   3  12        123.65         31.75        87.66 o
   7   3  12        103.64        -72.58        88.88 o
   8   3  12        108.37         -9.49       101.53 o
  -8   4  12        137.05          7.93       160.78 o
  -7   4  12        311.02        227.13       109.12 o
  -6   4  12       2150.04       1834.76       133.70 o
  -5   4  12        489.93        430.09       100.74 o
  -4   4  12        308.95        217.03        92.14 o
  -3   4  12       1485.36       1497.62        89.11 o
  -2   4  12       3633.77       3783.44       143.19 o
  -1   4  12         15.56        -80.04        53.36 o
   0   4  12        230.16        172.67       101.90 o
   1   4  12       2342.39       2206.02        99.76 o
   2   4  12       7147.87       7035.19       172.39 o
   3   4  12        202.96        148.90        68.15 o
   4   4  12        285.93        233.73        69.69 o
   5   4  12        338.83        338.97        92.04 o
   6   4  12       3027.05       2711.51       143.62 o
   7   4  12        205.50        202.31       102.24 o
   8   4  12        767.49        873.97       139.42 o
  -8   5  12        464.09        371.37       195.88 o
  -7   5  12       2309.63       2191.80       151.26 o
  -6   5  12          0.58        -11.48        93.82 o
  -5   5  12       1667.13       1599.15       121.05 o
  -4   5  12       4267.39       4096.88       181.16 o
  -3   5  12       6601.74       6203.73       384.39 o
  -2   5  12        324.75        283.85        72.01 o
  -1   5  12       3499.49       3808.78       128.90 o
   0   5  12       5128.59       5369.91       270.27 o
   1   5  12       8133.38       8189.02       332.95 o
   2   5  12        871.77        865.32        72.42 o
   3   5  12       6785.44       6999.99       150.50 o
   4   5  12       2010.34       2122.01       100.48 o
   5   5  12       1134.15       1113.32       108.67 o
   6   5  12        207.86        125.81        86.99 o
   7   5  12       3920.58       3675.13       169.31 o
   8   5  12        890.53       1000.90       198.14 o
  -7   6  12        608.54        882.54       262.11 o
  -6   6  12       4015.10       3846.05       181.16 o
  -5   6  12       1853.03       1682.02       125.72 o
  -4   6  12        144.75        101.29        79.30 o
  -3   6  12       3191.79       3197.13       149.76 o
  -2   6  12       6703.56       7027.69       475.54 o
  -1   6  12       1788.17       1800.61       151.15 o
   0   6  12        239.57        334.70        74.59 o
   1   6  12       5432.89       5341.91       128.70 o
   2   6  12      10589.80       9989.40       278.15 o
   3   6  12        412.40        534.25        73.13 o
   4   6  12        460.17        628.14       197.69 o
   5   6  12       2156.22       1961.89       121.09 o
   6   6  12       4460.70       4257.14       175.49 o
   7   6  12        144.06        -58.93        93.76 o
  -7   7  12        585.49        424.59       174.36 o
  -6   7  12         39.47       -154.55       103.03 o
  -5   7  12       2028.41       1812.57       186.25 o
  -4   7  12       2814.35       2834.89       149.07 o
  -3   7  12       1779.83       1758.09       118.14 o
  -2   7  12        494.16        371.27       142.66 o
  -1   7  12       2198.70       2275.88       126.71 o
   0   7  12       4017.37       4171.85       227.58 o
   1   7  12       1782.98       1724.30        98.99 o
   2   7  12       1557.80       1584.26        79.58 o
   3   7  12       1749.57       1746.72       158.36 o
   4   7  12       1835.10       1767.01        87.36 o
   5   7  12        624.11        656.93        95.75 o
   6   7  12        361.81        357.37       104.08 o
   7   7  12       1915.34       1672.25       137.00 o
  -6   8  12        263.12        296.26       181.16 o
  -5   8  12        491.58        585.31       145.49 o
  -4   8  12         66.72        -25.86        78.94 o
  -3   8  12       1641.86       1638.29       177.76 o
  -2   8  12        254.54        233.18        84.81 o
  -1   8  12         61.01         58.23        73.37 o
   0   8  12        255.24        228.73        86.08 o
   1   8  12        800.11        773.23       112.33 o
   2   8  12        900.72        926.49        89.40 o
   3   8  12        158.98         92.42        61.05 o
   4   8  12         16.19        -94.38        62.92 o
   5   8  12        384.45        404.75       106.88 o
   6   8  12        540.26        613.92       100.14 o
   7   8  12          4.40        221.92       175.50 o
  -6   9  12          2.61       -183.42       134.74 o
  -5   9  12         42.25        211.58       100.11 o
  -4   9  12         62.06        -67.15        84.31 o
  -3   9  12        294.42        128.57        89.50 o
  -2   9  12        626.04        697.40       180.03 o
  -1   9  12          0.86          4.20       119.45 o
   0   9  12        176.68        173.28       146.06 o
   1   9  12         67.43       -140.96        93.98 o
   2   9  12        425.89        471.18        85.92 o
   3   9  12         90.85       -102.31        68.20 o
   4   9  12        147.04        144.02       107.76 o
   5   9  12         17.48        -11.16       120.88 o
   6   9  12          7.42       -230.98       153.98 o
  -5  10  12        816.05       1128.69       201.54 o
  -4  10  12        209.22         30.35       168.70 o
  -3  10  12        276.14        318.61       101.47 o
  -2  10  12       1191.51       1113.90       111.27 o
  -1  10  12        853.06       1121.75       144.93 o
   0  10  12         19.84        -84.43        76.65 o
   1  10  12       1235.45       1244.04       144.36 o
   2  10  12        594.72        732.59       130.77 o
   3  10  12       1568.01       1374.25       101.01 o
   4  10  12          8.39       -145.99       104.62 o
   5  10  12       1126.83       1360.51       149.85 o
  -4  11  12       2885.94       2822.91       163.46 o
  -3  11  12       1065.78       1078.67       114.98 o
  -2  11  12         59.02         71.44       156.25 o
  -1  11  12        181.71        272.19        97.65 o
   0  11  12       3918.02       4282.29       175.13 o
   1  11  12        685.26        844.45       161.91 o
   2  11  12          1.47        -70.88        72.36 o
   3  11  12        443.22        384.21       203.80 o
   4  11  12       3225.66       3314.94       185.92 o
   5  11  12        102.50        147.19       182.29 o
  -3  12  12       1271.70       1131.11       150.59 o
  -2  12  12        261.77        194.06       100.31 o
  -1  12  12       1419.29       1341.07       119.15 o
   0  12  12         71.52         36.72        97.83 o
   1  12  12       2417.10       2642.58       146.24 o
   2  12  12        739.55        939.04       161.72 o
   3  12  12       1417.57       1441.53       153.90 o
   4  12  12          0.09        -52.08       183.42 o
  -1  13  12         56.68        117.75       122.28 o
   0  13  12       1563.01       1591.93       158.51 o
   1  13  12         83.96         63.41       126.81 o
  -7   0  13        499.47        142.66       150.59 o
  -5   0  13        335.02        308.40       114.36 o
  -3   0  13        375.64        394.56       100.46 o
  -1   0  13        692.47        666.89       156.25 o
   1   0  13          7.14         10.19       105.30 o
   3   0  13        351.80        538.95       139.27 o
   5   0  13          7.59       -129.08        86.05 o
   7   0  13          2.84        -72.46       141.53 o
  -8   1  13       1005.99       1125.22       241.17 o
  -7   1  13        618.48        550.08       134.09 o
  -6   1  13         46.16         29.45        77.75 o
  -5   1  13       1663.06       1537.13        90.00 o
  -4   1  13        612.41        674.05        93.90 o
  -3   1  13       2256.41       2163.38       106.09 o
  -2   1  13        259.40        248.96       122.26 o
  -1   1  13        814.45        980.46        85.32 o
   0   1  13        777.21        958.97       106.39 o
   1   1  13       3169.89       3038.71       143.69 o
   2   1  13         35.65        -97.92        65.28 o
   3   1  13        552.75        698.15       131.91 o
   4   1  13        454.54        582.05       143.79 o
   5   1  13       2928.09       2968.73       146.83 o
   6   1  13          0.09          9.12       131.91 o
   7   1  13        178.10         11.16       169.84 o
  -8   2  13       3108.33       3238.20       262.68 o
  -7   2  13         12.53       -202.10       134.74 o
  -6   2  13         48.62        -72.06        90.73 o
  -5   2  13        645.56        701.12       121.69 o
  -4   2  13      10448.94      10066.96       228.13 o
  -3   2  13          2.61        -46.04        61.11 o
  -2   2  13        310.55        348.37       105.50 o
  -1   2  13       2159.78       2194.22       105.80 o
   0   2  13      17277.85      17774.01       362.98 o
   1   2  13         12.06        -97.14       108.69 o
   2   2  13        689.93        908.21       115.79 o
   3   2  13       1051.64       1049.90        98.76 o
   4   2  13       8388.63       8042.50       500.45 o
   5   2  13          2.19         -9.41        80.39 o
   6   2  13       1203.22       1209.33       123.24 o
   7   2  13        211.94        276.39       112.58 o
  -7   3  13       2260.36       2067.00       153.79 o
  -6   3  13        649.48        819.48       127.19 o
  -5   3  13       5381.73       5124.26       201.64 o
  -4   3  13         18.16        -30.21        79.15 o
  -3   3  13       5491.40       5612.67       187.38 o
  -2   3  13       1699.96       1615.22        96.51 o
  -1   3  13       5607.67       5696.25       160.77 o
   0   3  13          0.90        -73.92        61.01 o
   1   3  13      12100.44      12088.61       242.31 o
   2   3  13       1847.78       1812.48       118.42 o
   3   3  13       2004.93       2009.68       123.82 o
   4   3  13         58.42         86.18        88.88 o
   5   3  13       9630.74       8885.00       257.87 o
   6   3  13        661.36        675.02       113.16 o
   7   3  13        433.46        437.73       113.28 o
  -7   4  13        554.61        515.30       133.89 o
  -6   4  13        145.59        -21.66        96.41 o
  -5   4  13          1.36        -52.61        83.51 o
  -4   4  13       5629.91       5845.71       210.96 o
  -3   4  13       1721.29       1514.73       117.29 o
  -2   4  13        432.04        378.90        83.15 o
  -1   4  13        225.64        202.62        73.72 o
   0   4  13      11942.82      11800.71       242.00 o
   1   4  13       1149.04       1314.62        90.93 o
   2   4  13        536.31        746.92       135.30 o
   3   4  13       1294.58       1121.58        99.62 o
   4   4  13       5371.62       5138.78       183.95 o
   5   4  13        385.56        240.10        97.88 o
   6   4  13       1127.53       1091.39       112.26 o
   7   4  13        658.84        941.47       212.86 o
  -7   5  13        996.31        900.00       172.10 o
  -6   5  13         42.92        -32.02        94.67 o
  -5   5  13        145.33          3.22       159.08 o
  -4   5  13        455.48        355.28       100.11 o
  -3   5  13       1471.78       1572.11       120.74 o
  -2   5  13       1470.15       1310.35       123.98 o
  -1   5  13         64.57        125.08        67.80 o
   0   5  13        240.05        219.40        71.57 o
   1   5  13       2704.69       2789.49       116.57 o
   2   5  13       1183.53       1178.84        86.81 o
   3   5  13         10.24       -100.28        66.86 o
   4   5  13         19.10       -102.00        68.00 o
   5   5  13       1510.06       1415.97       114.94 o
   6   5  13        165.44        139.77        94.11 o
   7   5  13        111.60        -87.43        99.84 o
  -7   6  13         86.35       -181.16       144.93 o
  -6   6  13        464.56        408.74       120.89 o
  -5   6  13        548.49        647.27       118.84 o
  -4   6  13         29.82       -117.87        78.58 o
  -3   6  13        194.08        108.69        84.88 o
  -2   6  13        662.71        925.57       119.35 o
  -1   6  13        660.20        593.42       153.42 o
   0   6  13         63.08          6.73        59.99 o
   1   6  13          6.03        -75.26        62.23 o
   2   6  13         30.51        -88.59        60.84 o
   3   6  13         25.26        -72.39        61.58 o
   4   6  13        202.04        169.77        84.05 o
   5   6  13          3.37        -79.08        80.75 o
   6   6  13         15.63        -86.52        92.84 o
   7   6  13         19.87       -149.41        99.61 o
  -6   7  13        963.47       1184.11       157.57 o
  -5   7  13       1521.40       1546.84       132.98 o
  -4   7  13        110.16        244.16       101.18 o
  -3   7  13        478.12        393.22       146.06 o
  -2   7  13       1027.98       1099.40       141.53 o
  -1   7  13       1385.48       1401.88       114.09 o
   0   7  13        440.37        501.39       106.91 o
   1   7  13       1106.03       1211.05       116.62 o
   2   7  13       1023.45       1112.60        82.79 o
   3   7  13        404.46        418.32        79.89 o
   4   7  13        690.65        646.35        99.73 o
   5   7  13       1148.56       1282.41       113.86 o
   6   7  13        617.12        468.45       127.38 o
  -5   8  13       1365.96       1295.84       182.29 o
  -4   8  13       2997.25       2907.11       289.85 o
  -3   8  13        893.59        998.03       128.33 o
  -2   8  13         57.00        -32.61       174.36 o
  -1   8  13       3768.37       3585.37       164.23 o
   0   8  13       3170.10       2953.38       151.95 o
   1   8  13       1156.64       1076.10       126.12 o
   2   8  13        173.80          6.28        74.71 o
   3   8  13       2810.00       2648.52       118.93 o
   4   8  13       2028.55       1818.81       106.80 o
   5   8  13        270.92        226.58        89.44 o
   6   8  13        273.76        188.72       148.32 o
  -4   9  13         13.82       -133.00        88.66 o
  -3   9  13       1398.38       1400.01       150.59 o
  -2   9  13       4027.36       3942.62       317.03 o
  -1   9  13        308.07        273.52       114.36 o
   0   9  13        255.81        319.70       110.39 o
   1   9  13       1510.61       1381.42       122.85 o
   2   9  13       3658.22       3415.56       134.49 o
   3   9  13        102.93        -32.12        94.64 o
   4   9  13        319.58        321.60       190.53 o
   5   9  13       1226.41       1777.61       285.32 o
  -3  10  13        644.57        574.33       152.29 o
  -2  10  13        440.23        409.00       105.95 o
  -1  10  13       1278.32       1209.40       115.20 o
   0  10  13        574.28        555.53       117.21 o
   1  10  13        730.43        772.73       129.08 o
   2  10  13        123.68         45.11        83.57 o
   3  10  13       1429.92       1440.93       154.16 o
   4  10  13        327.89        120.56       128.07 o
  -2  11  13        446.94        511.23       138.13 o
  -1  11  13        237.99        302.28       111.97 o
   0  11  13         12.68         72.21        93.57 o
   1  11  13         62.11          4.53       224.75 o
   2  11  13        578.11        622.32       105.30 o
   3  11  13         54.18       -192.00       309.67 o
   4  11  13          0.17       -239.47       159.65 o
  -1  12  13        187.00        182.29       142.66 o
   0  12  13        200.53        269.47       141.53 o
   1  12  13         34.94        -89.11       100.36 o
   2  12  13         86.60         63.41       203.80 o
  -6   0  14       6594.50       6179.75       332.88 o
  -4   0  14        305.24        534.42       159.65 o
  -2   0  14      13025.87      12893.92       465.35 o
   0   0  14       2399.53       2545.27       200.41 o
   2   0  14       7682.79       7605.24       332.88 o
   4   0  14       2636.06       2586.03       202.67 o
   6   0  14       3507.01       3391.05       255.89 o
  -7   1  14       1232.22       1409.64       203.80 o
  -6   1  14        601.01        720.21       138.10 o
  -5   1  14       2991.24       2727.88       164.74 o
  -4   1  14        210.89         91.89       138.20 o
  -3   1  14       1271.05       1203.46       105.66 o
  -2   1  14       1096.14       1102.65       134.09 o
  -1   1  14       8977.54      10048.48       688.97 o
   0   1  14        641.50        700.72       112.05 o
   1   1  14        581.98        862.41       120.02 o
   2   1  14        607.46        711.78       110.88 o
   3   1  14       7878.14       8032.09       243.62 o
   4   1  14        507.47        586.87       113.55 o
   5   1  14         98.17         58.17        88.86 o
   6   1  14         59.29        196.20       102.68 o
  -7   2  14        529.90        399.68       194.74 o
  -6   2  14        848.32        952.56       189.65 o
  -5   2  14       1374.64       1398.90       142.77 o
  -4   2  14        230.39        319.95        87.44 o
  -3   2  14        421.30        300.25        80.00 o
  -2   2  14       1614.97       1410.69       109.93 o
  -1   2  14       1671.61       1719.78       101.60 o
   0   2  14        571.56        974.13       122.91 o
   1   2  14         96.66         42.79        83.18 o
   2   2  14       1079.39       1238.54       109.26 o
   3   2  14       1866.45       1722.32       119.58 o
   4   2  14       1094.61       1072.01       106.83 o
   5   2  14         34.10        -80.71        87.66 o
   6   2  14        332.82        345.49       113.28 o
  -7   3  14        158.93        107.95       124.89 o
  -6   3  14       1875.55       1799.49       147.31 o
  -5   3  14         32.68       -100.37        92.20 o
  -4   3  14         15.94       -123.32        82.21 o
  -3   3  14        427.72        456.80        87.95 o
  -2   3  14       3845.99       3903.46       142.24 o
  -1   3  14         84.40          9.28        66.35 o
   0   3  14         89.19         32.82        67.09 o
   1   3  14        575.18        527.78       102.35 o
   2   3  14       2876.13       3025.58       395.15 o
   3   3  14          0.62        -48.06        84.39 o
   4   3  14        154.58        178.92        91.03 o
   5   3  14        218.22        151.15       136.43 o
   6   3  14        588.37        577.40       129.43 o
  -7   4  14        921.69       1122.05       216.26 o
  -6   4  14       1184.97       1080.35       155.29 o
  -5   4  14        283.35        221.57       114.24 o
  -4   4  14        178.97        -46.49        86.51 o
  -3   4  14       2173.79       1990.29       140.22 o
  -2   4  14       2134.22       2085.12       111.97 o
  -1   4  14        879.33        855.56        92.19 o
   0   4  14         57.24        -17.79        65.53 o
   1   4  14        974.90        926.45       108.43 o
   2   4  14       3132.65       3061.24       153.24 o
   3   4  14        871.55        906.68       132.47 o
   4   4  14        131.18         78.69        84.86 o
   5   4  14        225.99        206.95       108.85 o
   6   4  14       1425.33       1526.56       127.82 o
  -6   5  14        275.14         68.40       121.98 o
  -5   5  14       1593.89       1451.58       130.37 o
  -4   5  14        665.01        827.32       129.36 o
  -3   5  14       1911.73       1856.14       136.11 o
  -2   5  14        916.82       1022.56       130.21 o
  -1   5  14       3866.69       3840.06       284.63 o
   0   5  14        900.33       1016.92       108.82 o
   1   5  14       1603.88       1516.38       100.99 o
   2   5  14       1473.65       1675.79       121.05 o
   3   5  14       5126.81       4887.58       317.03 o
   4   5  14        441.91        307.14       100.59 o
   5   5  14        301.02        312.70       122.28 o
   6   5  14        564.06        735.20       130.56 o
  -6   6  14       2471.67       2301.84       224.18 o
  -5   6  14        537.19        666.08       126.42 o
  -4   6  14        131.63         87.82        97.65 o
  -3   6  14       1145.49       1247.96       219.09 o
  -2   6  14       4762.95       4707.62       201.54 o
  -1   6  14        756.34        812.23       120.16 o
   0   6  14        867.06       1000.36       127.84 o
   1   6  14       2266.65       2279.59       115.41 o
   2   6  14       3956.33       4086.78       146.01 o
   3   6  14        194.43         60.91       139.27 o
   4   6  14       1198.24       1202.03       124.13 o
   5   6  14       1450.36       1223.20       116.82 o
   6   6  14       1722.49       1624.43       132.60 o
  -5   7  14       1850.26       1730.07       254.75 o
  -4   7  14       1440.62       1383.56       124.86 o
  -3   7  14          4.89        -13.68        90.25 o
  -2   7  14         53.53        -66.99        90.98 o
  -1   7  14       3330.34       3360.59       164.91 o
   0   7  14       1968.61       1828.77       132.60 o
   1   7  14          7.48         57.26        86.51 o
   2   7  14         20.39        -25.59       124.74 o
   3   7  14       2159.30       2020.99       139.83 o
   4   7  14       1248.25       1213.63       123.77 o
   5   7  14         14.79        -75.79        96.55 o
  -4   8  14       1238.13       1207.09       125.88 o
  -3   8  14         30.87         17.38        93.79 o
  -2   8  14          0.13       -101.96        88.60 o
  -1   8  14        593.73        370.26       115.55 o
   0   8  14       1202.33       1160.86       168.14 o
   1   8  14        202.38        175.27       101.74 o
   2   8  14          0.09         60.64       126.24 o
   3   8  14        357.91        151.29       106.91 o
   4   8  14        724.61       1111.86       181.16 o
   5   8  14         70.48       -118.32       121.15 o
  -3   9  14       1297.20       1216.96       118.88 o
  -2   9  14        509.70        460.31       178.89 o
  -1   9  14          4.69       -122.28        81.52 o
   0   9  14         27.89        -74.77        95.83 o
   1   9  14        844.54       1006.41       217.96 o
   2   9  14        453.57        605.78       121.21 o
   3   9  14         38.88          1.80        95.09 o
   4   9  14         19.87       -143.85        95.90 o
  -2  10  14       1214.81       1180.23       150.86 o
  -1  10  14         70.52         38.29       122.28 o
   0  10  14        337.20        477.01       147.76 o
   1  10  14       1288.77       1399.47       137.40 o
   2  10  14       1137.01       1242.80       132.34 o
   3  10  14          0.26       -126.45        84.30 o
   0  11  14       1752.34       1871.99       271.17 o
   1  11  14        309.05        251.96       120.15 o
   2  11  14        451.55        503.66       111.95 o
  -5   0  15        569.07        696.33       189.08 o
  -3   0  15       4361.51       4516.50       280.79 o
  -1   0  15       1382.55       1508.14       180.03 o
   1   0  15       5628.78       5558.16       296.65 o
   3   0  15        306.11        482.33       158.51 o
   5   0  15       3264.87       3184.98       236.64 o
  -6   1  15         86.79         36.23       152.85 o
  -5   1  15        584.69        480.89       130.71 o
  -4   1  15       3081.34       3049.54       240.60 o
  -3   1  15        875.23       1186.95       179.46 o
  -2   1  15        169.00        284.84       107.68 o
  -1   1  15        743.28        858.82       130.42 o
   0   1  15       3109.65       3310.66       230.98 o
   1   1  15       1750.20       1846.32       232.11 o
   2   1  15        452.31        482.98       108.11 o
   3   1  15        238.66         86.59        89.62 o
   4   1  15       1714.79       1547.06       127.91 o
   5   1  15       1464.59       1301.44       119.26 o
  -6   2  15         14.07       -173.16       115.44 o
  -5   2  15        234.75        209.60       112.05 o
  -4   2  15       2501.22       2184.32       150.65 o
  -3   2  15        584.74        753.71       135.66 o
  -2   2  15        468.68        478.17       113.61 o
  -1   2  15        483.46        887.72       154.55 o
   0   2  15       4445.27       4560.68       190.50 o
   1   2  15        432.84        505.12       113.92 o
   2   2  15       1006.91       1142.51       125.90 o
   3   2  15        460.74        606.75       116.68 o
   4   2  15       2521.13       2192.03       141.70 o
   5   2  15        497.96        556.81       121.20 o
  -6   3  15         99.17        160.14       120.25 o
  -5   3  15        583.85        544.84       128.89 o
  -4   3  15         10.16        -33.34        97.59 o
  -3   3  15       3753.85       3608.79       262.11 o
  -2   3  15        696.47        672.50       104.14 o
  -1   3  15        428.18        536.61       117.99 o
   0   3  15         10.71       -134.10       119.45 o
   1   3  15       6156.73       6290.20       223.35 o
   2   3  15        724.36        796.27       124.89 o
   3   3  15         51.73         54.97        87.87 o
   4   3  15        205.72        190.11       108.05 o
   5   3  15       4547.51       4512.29       347.60 o
  -6   4  15        392.28        391.40       136.34 o
  -5   4  15         38.02       -163.47       109.45 o
  -4   4  15       1101.04       1341.27       225.88 o
  -3   4  15       1609.78       1579.06       136.20 o
  -2   4  15       1472.24       1240.74       121.50 o
  -1   4  15         90.07        -35.25        78.88 o
   0   4  15       2388.64       2556.81       337.41 o
   1   4  15       1706.51       1531.01       123.65 o
   2   4  15       1919.20       1884.62       134.76 o
   3   4  15        631.95        688.50       120.09 o
   4   4  15        833.22        962.40       133.79 o
   5   4  15        814.36       1007.65       253.06 o
  -5   5  15        202.46        -99.47       115.05 o
  -4   5  15       2170.59       2131.73       151.95 o
  -3   5  15        778.68       1096.75       164.17 o
  -2   5  15        848.97        998.99       141.22 o
  -1   5  15        259.40        272.61       109.74 o
   0   5  15       1754.43       1575.66       119.19 o
   1   5  15       1200.03       1163.94       156.25 o
   2   5  15       1076.27       1259.72       147.70 o
   3   5  15        495.28        455.52       115.68 o
   4   5  15        668.89        790.74       351.56 o
   5   5  15        667.75        840.11       157.95 o
  -5   6  15        597.60        797.10       224.18 o
  -4   6  15        357.45        216.25       115.33 o
  -3   6  15       2384.10       2317.72       154.92 o
  -2   6  15       1008.67       1152.83       134.03 o
  -1   6  15        332.66        448.71       111.26 o
   0   6  15        291.72        296.08       114.49 o
   1   6  15       2065.92       2060.16       118.68 o
   2   6  15        455.46        281.24       108.65 o
   3   6  15         82.92        -43.42        93.63 o
   4   6  15        419.31        405.60       120.87 o
   5   6  15       1524.82       1357.55       199.27 o
  -4   7  15       1404.96       1287.35       249.09 o
  -3   7  15        299.83        173.44       110.86 o
  -2   7  15         42.42         70.80       108.59 o
  -1   7  15       1629.47       1685.86       138.13 o
   0   7  15       1927.83       1987.29       143.22 o
   1   7  15        612.02        752.30       135.46 o
   2   7  15          2.25         47.55       138.13 o
   3   7  15        865.25        870.68       384.39 o
   4   7  15        850.21       1197.18       212.29 o
  -3   8  15          2.79       -124.55       175.50 o
  -2   8  15         39.65          6.80       103.98 o
  -1   8  15       1662.14       1525.82       137.65 o
   0   8  15       1370.45       1487.08       142.92 o
   1   8  15         13.04        -20.15       176.06 o
   2   8  15        165.32        171.34       108.63 o
   3   8  15       1197.52       1351.89       169.84 o
  -2   9  15       1164.50       1444.74       258.15 o
  -1   9  15          3.51       -113.22       165.31 o
   0   9  15        128.61         49.27       111.74 o
   1   9  15        928.50       1105.53       133.68 o
   2   9  15       1620.86       1393.54       147.19 o
   0  10  15          1.21       -241.17       160.78 o
  -4   0  16        298.03        -38.50       144.93 o
  -2   0  16       1575.53       1949.71       213.99 o
   0   0  16        487.17        621.60       176.63 o
   2   0  16        613.97        827.67       193.61 o
   4   0  16       2150.02       2082.19       210.60 o
  -5   1  16        477.60        444.97       201.54 o
  -4   1  16        278.64        122.66       142.66 o
  -3   1  16          8.67       -146.78        98.68 o
  -2   1  16       1339.27       1244.70       129.21 o
  -1   1  16       1905.77       1958.60       144.11 o
   0   1  16        855.33       1021.28       195.88 o
   1   1  16          2.50        -67.24       100.77 o
   2   1  16        676.40        985.53       135.70 o
   3   1  16       1708.57       1619.93       135.30 o
   4   1  16        833.49        843.42       135.76 o
  -5   2  16       3390.41       2894.00       254.75 o
  -4   2  16        366.78        391.75       169.84 o
  -3   2  16        629.22        873.99       194.18 o
  -2   2  16        280.96        167.22       108.22 o
  -1   2  16       5309.39       5223.28       216.56 o
   0   2  16        677.09        913.53       134.85 o
   1   2  16          0.18        -35.42       121.72 o
   2   2  16         12.20        -36.86       135.87 o
   3   2  16       4963.10       4809.96       204.56 o
   4   2  16        862.59        936.03       141.27 o
  -5   3  16          1.52        -40.63       112.52 o
  -4   3  16       1105.67       1444.64       278.53 o
  -3   3  16        598.68        405.34       170.97 o
  -2   3  16       3535.42       3424.89       182.56 o
  -1   3  16         24.90         29.83       105.22 o
   0   3  16       2228.49       2085.11       148.75 o
   1   3  16        828.75       1036.25       234.94 o
   2   3  16       3003.05       2695.34       165.31 o
   3   3  16         64.16         19.72        99.84 o
   4   3  16       2521.84       2266.35       152.61 o
  -4   4  16         30.94       -103.52       110.97 o
  -3   4  16        452.05        494.73       129.34 o
  -2   4  16       1403.29       1413.92       144.92 o
  -1   4  16       2264.07       2197.77       364.01 o
   0   4  16          0.08       -135.82        90.55 o
   1   4  16        115.20         82.35       105.30 o
   2   4  16       1642.14       1510.24       146.35 o
   3   4  16       2976.26       2879.59       258.15 o
   4   4  16         36.98        -12.45       146.06 o
  -4   5  16          0.03        -89.45       174.36 o
  -3   5  16        435.64        396.53       213.43 o
  -2   5  16        852.76       1034.84       147.88 o
  -1   5  16       1198.06       1223.86       161.34 o
   0   5  16         44.02         35.05       102.82 o
   1   5  16        191.49        -21.91       103.57 o
   2   5  16        843.21       1024.79       189.08 o
   3   5  16       1226.78       1293.73       154.47 o
   4   5  16         51.68         75.86       167.57 o
  -3   6  16        248.02        169.84       176.63 o
  -2   6  16        709.15        695.42       136.14 o
  -1   6  16         90.02        -75.06       105.98 o
   0   6  16        612.53        562.72       177.76 o
   1   6  16        335.02        318.16       160.78 o
   2   6  16        389.62        236.36       112.93 o
   3   6  16          1.42        -66.80       157.38 o
  -3   7  16        434.50        180.03       198.14 o
  -2   7  16        513.21        639.71       216.26 o
  -1   7  16        543.12        629.52       211.73 o
   0   7  16        869.51       1337.17       238.90 o
  -1   8  16       1472.14       1741.38       277.40 o
   0   8  16       1137.91       1221.68       247.96 o
   1   8  16          1.03        112.09       180.03 o
  -3   0  17       4743.46       4721.43       319.29 o
  -1   0  17          1.25       -190.22       149.46 o
   1   0  17       8297.11       8341.20       403.08 o
  -3   1  17         30.89       -174.93       116.62 o
  -2   1  17       2116.51       2466.66       175.25 o
  -1   1  17         40.62       -129.95       106.34 o
   0   1  17       2850.90       3063.38       240.60 o
   1   1  17        245.42         32.61       114.28 o
   2   1  17       2316.06       2285.86       158.85 o
  -3   2  17        906.52       1037.89       166.52 o
  -2   2  17          0.29       -119.38       104.48 o
  -1   2  17         15.26       -133.47        96.86 o
   0   2  17        237.27        250.62       120.39 o
   1   2  17       1240.08       1397.06       170.17 o
   2   2  17        492.85        537.44       126.87 o
  -2   3  17          0.09       -145.31       108.37 o
  -1   3  17          4.38       -146.49        97.66 o
   0   3  17         16.34         60.39       232.11 o
   1   3  17        652.83        595.61       135.31 o
   2   3  17        173.35        -65.67       148.32 o
  -1   4  17         24.63        -23.78       150.59 o
   0   4  17         27.79        -60.01       172.10 o
   1   4  17       1814.07       1569.28       211.73 o
   2   4  17       1662.78       1456.06       220.79 o
   1   5  17         72.43          5.66       169.84 o
   2   5  17       2456.67       2529.42       252.49 o
                                                
